# Supplementary material for: Quantitative Proteomic Analysis of Zearalenone-Induced Intestinal Damage in Weaned Piglets
Source: Toxins (Basel). 2022 Oct 13;14(10):702. doi: 10.3390/toxins14100702 (PMC9609629; doi:10.3390/toxins14100702)
Supplement: Supplementary file 1 [file toxins-14-00702-s001.zip]

Archive with 2 entries (2 files):
- Supplementary Table S1-5.xlsx
- toxins-1953786 supplementary material-done.pdf
