# Supplementary material for: Quantitative Proteomic Analysis of Zearalenone-Induced Intestinal Damage in Weaned Piglets
Source: Toxins (Basel). 2022 Oct 13;14(10):702. doi: 10.3390/toxins14100702 (PMC9609629; doi:10.3390/toxins14100702)
Supplement: Supplementary file 1 [file toxins-14-00702-s001.zip › Supplementary Table S1-5.xlsx]

## Sheet: Table S1
Supplementary Table S1: A total of 7145 proteins were identified in the jejunum tissue of weaned piglets from the control and ZEN treatment using TMT-labeled LC-MS/MS analysis.
Accession	FC(JT/JC)	Log2FC(JT/JC)	P_value(JT/JC)	Regulate	Significant	JT	JC	JC11	JC21	JC31	JC41	JT11	JT21	JT31	JT41	Description
Q3ZD69	1.49604	0.581152	0.4619	up	no	12.1	8.088	1	9.11	15.485	6.755	10.806	18.76	0.91	17.924	Prelamin-A/C OS=Sus scrofa OX=9823 GN=LMNA PE=3 SV=1
Q4W5W4	11.4765	3.52061	0.3146	up	no	13.68	1.192	1	0.962	1.637	1.168	47.734	1.52	4.605	0.864	HLA class II histocompatibility antigen, DQ beta 1 chain isoform 1 OS=Sus scrofa OX=9823 GN=SLA-DQB1 PE=2 SV=1
A0A4X1TLS7	8.67305	3.11654	0.1366	up	no	12.68	1.462	1	1.625	1.341	1.881	1.878	28.533	18.26	2.068	Dolichyl-diphosphooligosaccharide--protein glycosyltransferase subunit 2 OS=Sus scrofa OX=9823 GN=RPN2 PE=3 SV=1
A0A4X1SZK1	2.36345	1.2409	0.3437	up	no	9.312	3.94	1	1.114	3.257	10.387	1.936	13.51	1.098	20.706	Gamma-butyrobetaine hydroxylase OS=Sus scrofa OX=9823 GN=BBOX1 PE=3 SV=1
A0A4X1STK8	0.634955	-0.655275	0.4653	down	no	4.752	7.484	1	3.926	8.595	16.416	2.628	6.473	3.508	6.399	Peptidase S1 domain-containing protein OS=Sus scrofa OX=9823 GN=GZMB PE=4 SV=1
F1SK86	0.617814	-0.694754	0.5307	down	no	4.342	7.028	1	1.778	14.102	11.231	2.018	11.27	2.105	1.976	Peptidylprolyl isomerase OS=Sus scrofa OX=9823 GN=FKBP4 PE=1 SV=3
Q19AZ5	2.26374	1.17871	0.3612	up	no	7.579	3.348	1	1.028	10.117	1.248	13.292	1.241	14.443	1.342	Antithrombin-III OS=Sus scrofa OX=9823 PE=2 SV=1
A0A4X1W4H6	3.62404	1.8576	0.1054	up	no	8.531	2.354	1	1.012	4.349	3.053	7.322	1.194	16.425	9.184	Uncharacterized protein OS=Sus scrofa OX=9823 PE=4 SV=1
A0A1S6L959	1.65228	0.72446	0.5177	up	no	6.624	4.009	1	7.948	4.957	2.131	3.943	16.905	1.586	4.063	Carboxylic ester hydrolase OS=Sus scrofa OX=9823 GN=PLE-G2 PE=3 SV=1
F1SL53	1.53163	0.61507	0.4974	up	no	6.004	3.92	1	4.278	0.941	9.462	2.163	10.768	2.916	8.169	Retinol-binding protein 2 OS=Sus scrofa OX=9823 GN=RBP2 PE=1 SV=1
Q35914	1.26943	0.34418	0.4333	up	no	5.423	4.272	1	5.501	4.551	6.038	3.951	6.913	4.245	6.583	ATP synthase protein 8 OS=Sus scrofa OX=9823 GN=MT-ATP8 PE=1 SV=2
A0A480SKS9	1.32359	0.404455	0.5218	up	no	5.252	3.968	1	1.046	7.228	6.6	3.411	6.844	4.403	6.351	Acetyl-CoA C-myristoyltransferase OS=Sus scrofa OX=9823 PE=3 SV=1
A0A218KAF9	1.10992	0.150457	0.8694	no change	no	4.766	4.294	1	8.404	6.17	1.6	1.124	6.697	9.741	1.501	MHC class I antigen OS=Sus scrofa OX=9823 PE=2 SV=1
Q29261	0.531787	-0.91108	0.3228	down	no	3.095	5.82	1	7.276	5.917	9.087	1.44	8.614	0.965	1.362	Villin-1 OS=Sus scrofa OX=9823 GN=VIL1 PE=2 SV=2
A0A5G2R8Y1	0.962147	-0.055671	0.9552	no change	no	4.321	4.491	1	3.551	1.774	11.638	1.547	8.494	2.444	4.8	Trehalase OS=Sus scrofa OX=9823 GN=TREH PE=1 SV=1
A0A4X1TLB4	4.43602	2.14927	0.2164	up	no	7.142	1.61	1	0.902	1.348	3.19	0.937	17.853	1.312	8.466	UDPGT domain-containing protein OS=Sus scrofa OX=9823 PE=3 SV=1
A0A0B8S0B1	0.390432	-1.35685	0.1889	down	no	2.375	6.083	1	6.165	5.488	11.68	1.22	5.999	0.923	1.36	Adenylyl cyclase-associated protein OS=Sus scrofa domesticus OX=9825 GN=CAP1 PE=3 SV=1
F1SQR2	1.66498	0.735506	0.5471	up	no	5.268	3.164	1	1.097	0.97	9.589	1.073	10.953	1.023	8.023	Protein S100 OS=Sus scrofa OX=9823 GN=S100G PE=1 SV=2
A0A287AXU5	3.7163	1.89387	0.2078	up	no	6.589	1.773	1	3.671	1.013	1.409	2.782	16.631	3.5	3.442	Glutathione transferase OS=Sus scrofa OX=9823 GN=GSTA1 PE=1 SV=1
L7WPC7	0.189134	-2.40252	0.1225	down	no	1.295	6.847	1	14.018	9.89	2.481	1.985	1.06	1.08	1.055	MHC class I antigen OS=Sus scrofa OX=9823 GN=SLA-1 PE=2 SV=1
A0A4X1TDH2	2.01562	1.01123	0.2936	up	no	5.418	2.688	1	1.674	1.604	6.475	1.571	8.653	2.357	9.091	POU-specific domain-containing protein OS=Sus scrofa OX=9823 PE=4 SV=1
P12069	0.65783	-0.604214	0.6719	down	no	3.201	4.866	1	14.839	1.29	2.335	8.278	1.521	1.592	1.412	Lysozyme C-3 OS=Sus scrofa OX=9823 PE=1 SV=2
A0A4X1TFP1	1.96687	0.975905	0.3476	up	no	5.344	2.717	1	2.205	1.426	6.238	1.987	11.771	2.193	5.427	Glutathione transferase OS=Sus scrofa OX=9823 PE=3 SV=1
A0A2S1PUH0	0.177606	-2.49325	0.3742	down	no	1.123	6.323	1	0.93	22.562	0.799	1.741	1.073	0.782	0.895	MHC class I antigen (Fragment) OS=Sus scrofa OX=9823 GN=SLA-1 PE=2 SV=1
A0A4X1TJF3	1.9155	0.93772	0.3856	up	no	4.783	2.497	1	1.434	1.122	6.433	1.178	9.439	1.459	7.057	Uncharacterized protein OS=Sus scrofa OX=9823 PE=3 SV=1
F1SMJ1	1.10165	0.139667	0.8101	no change	no	3.804	3.453	1	3.076	6.014	3.723	1.356	4.887	5.615	3.359	Complement component C7 OS=Sus scrofa OX=9823 GN=C7 PE=1 SV=3
Q29554	1.815	0.859971	0.05582	up	no	4.67	2.573	1	3.078	2.936	3.279	4.11	5.71	2.921	5.938	Trifunctional enzyme subunit alpha, mitochondrial OS=Sus scrofa OX=9823 GN=HADHA PE=2 SV=1
A0A5G2RG61	2.84395	1.5079	0.3112	up	no	5.358	1.884	1	1.124	1.037	4.374	1.146	14.073	1.329	4.882	Adenosine deaminase OS=Sus scrofa OX=9823 GN=ADA PE=1 SV=1
A0A4X1VKU9	0.943594	-0.083762	0.9197	no change	no	3.513	3.723	1	6.039	0.806	7.046	2.048	5.917	4.926	1.161	(S)-3-amino-2-methylpropionate transaminase OS=Sus scrofa OX=9823 PE=3 SV=1
A0A480QIP2	0.18532	-2.43191	0.3536	down	no	1.116	6.022	1	1.206	1.226	20.658	0.971	1.6	0.984	0.907	Bactericidal permeability-increasing protein OS=Sus scrofa OX=9823 PE=3 SV=1
A0A160EBY9	1.00609	0.008757	0.9877	no change	no	3.305	3.285	1	5.297	3.941	2.901	1.132	4.586	4.738	2.763	MHC class II antigen OS=Sus scrofa OX=9823 GN=SLA-DRA PE=2 SV=1
F1SJP6	1.84119	0.880636	0.4213	up	no	4.22	2.292	1	0.979	6.306	0.881	1.393	7.768	6.826	0.894	Complex I-B14 OS=Sus scrofa OX=9823 GN=NDUFA6 PE=1 SV=3
A0A4X1TDH8	1.22278	0.29016	0.6902	up	no	3.436	2.81	1	3.282	1.128	5.83	1.928	4.934	1.582	5.301	Glutathione S-transferase OS=Sus scrofa OX=9823 PE=3 SV=1
A0A287ACJ9	1.25533	0.328063	0.4713	up	no	3.476	2.769	1	3.326	3.076	3.673	1.567	4.09	4.813	3.434	Metallothionein OS=Sus scrofa OX=9823 GN=LOC102166944 PE=3 SV=1
A0A4X1SQJ0	0.828726	-0.271033	0.5712	down	no	2.758	3.328	1	4.35	3.335	4.626	1.939	3.297	1.978	3.82	Uncharacterized protein OS=Sus scrofa OX=9823 GN=RETNLB PE=3 SV=1
O97788	3.92981	1.97446	0.2047	up	no	4.759	1.211	1	0.966	1.855	1.023	11.572	0.974	5.34	1.15	Fatty acid-binding protein, adipocyte OS=Sus scrofa OX=9823 GN=FABP4 PE=1 SV=3
A0A287AAN2	1.70372	0.768689	0.4401	up	no	3.755	2.204	1	1.18	0.982	5.655	1.148	6.987	1.333	5.552	Uncharacterized protein OS=Sus scrofa OX=9823 GN=LOC100625897 PE=1 SV=1
A0A4X1UEH0	1.99598	0.997094	0.1198	up	no	3.968	1.988	1	3.763	1.021	2.17	3.884	2.821	6.474	2.695	VWFA domain-containing protein OS=Sus scrofa OX=9823 PE=3 SV=1
A0A4X1T9M3	2.66087	1.4119	0.3775	up	no	4.284	1.61	1	1.772	1.544	2.123	12.65	1.382	2.073	1.031	Uncharacterized protein OS=Sus scrofa OX=9823 PE=4 SV=1
A0A4X1US63	1.97202	0.979677	0.4083	up	no	3.877	1.966	1	4.477	1.297	1.089	3.389	1.315	1.184	9.62	Vesicle-associated membrane protein-associated protein B OS=Sus scrofa OX=9823 GN=VAPB PE=4 SV=1
A0A287B863	4.3287	2.11394	0.3251	up	no	4.675	1.08	1	1.048	1.304	0.968	14.716	0.934	1.918	1.131	Aggrecan core protein OS=Sus scrofa OX=9823 GN=ACAN PE=1 SV=1
A0A4X1ST41	3.89856	1.96294	0.09392	up	no	4.343	1.114	1	1.147	1.214	1.094	7.738	1.14	2.031	6.463	Ig-like domain-containing protein OS=Sus scrofa OX=9823 PE=3 SV=1
A0A4X1U9D5	1.43373	0.519778	0.2353	up	no	3.213	2.241	1	3.294	1.229	3.44	2.648	4.206	2.94	3.056	VWFA domain-containing protein OS=Sus scrofa OX=9823 PE=3 SV=1
Q2TJA5	2.17475	1.12085	0.2281	up	no	3.721	1.711	1	1.152	1.074	3.616	1.607	7.097	1.445	4.736	Aldo-keto reductase OS=Sus scrofa OX=9823 GN=akr PE=2 SV=1
A0A480KKW5	4.25488	2.08912	0.1435	up	no	4.357	1.024	1	1.096	1.122	0.878	6.636	1.082	8.768	0.941	75 kDa glucose-regulated protein OS=Sus scrofa OX=9823 PE=3 SV=1
P37109	1.1233	0.167749	0.7089	no change	no	2.815	2.506	1	2.974	3.716	2.335	1.398	3.829	2.591	3.442	Serine protease inhibitor Kazal-type 4 OS=Sus scrofa OX=9823 GN=SPINK4 PE=1 SV=1
A0A4X1UZM4	1.20034	0.263442	0.6767	up	no	2.834	2.361	1	4.635	0.961	2.848	0.957	3.457	3.674	3.249	Aminopeptidase OS=Sus scrofa OX=9823 GN=ENPEP PE=3 SV=1
D3GIP6	4.31334	2.10881	0.3462	up	no	4.215	0.9772	1	0.941	0.968	1	13.717	1.035	1.275	0.834	MHC class I antigen OS=Sus scrofa OX=9823 GN=SLA-3 PE=2 SV=1
I3RLE6	1.19957	0.262513	0.7196	no change	no	2.765	2.305	1	2.063	0.883	5.274	1.009	4.178	2.644	3.228	Gastric inhibitory polypeptide OS=Sus scrofa OX=9823 GN=GIP PE=2 SV=1
A0A4X1TC39	1.52871	0.612312	0.428	up	no	3.062	2.003	1	1.523	1.119	4.37	1.396	4.881	1.417	4.555	Aromatic-L-amino-acid decarboxylase OS=Sus scrofa OX=9823 GN=DDC PE=3 SV=1
A0A4X1WCH7	2.76946	1.46961	0.1786	up	no	3.664	1.323	1	1.08	1.74	1.472	7.845	1.471	4.034	1.305	Glycerol-3-phosphate dehydrogenase [NAD(+)] OS=Sus scrofa OX=9823 GN=GPD1 PE=3 SV=1
Q95ND5	3.6742	1.87743	0.07971	up	no	3.902	1.062	1	1.136	1.05	1.06	3.205	1.166	3.626	7.61	Caspase-3 OS=Sus scrofa OX=9823 GN=CASP3 PE=1 SV=1
Q0H555	3.40089	1.76591	0.3182	up	no	3.826	1.125	1	1.306	1.032	1.161	11.266	1.402	1.397	1.237	MHC class I antigen OS=Sus scrofa OX=9823 GN=SLA-2 PE=2 SV=1
A0A286ZRB6	2.82226	1.49685	0.2228	up	no	3.652	1.294	1	0.896	1.155	2.127	0.995	8.33	1.208	4.073	UDP-glucuronosyltransferase OS=Sus scrofa OX=9823 GN=LOC100515741 PE=1 SV=1
A0A4X1TBK7	2.16069	1.11149	0.196	up	no	3.375	1.562	1	0.931	1.13	3.187	1.254	4.965	1.649	5.631	UDP-glucuronosyltransferase OS=Sus scrofa OX=9823 GN=UGT1A6 PE=3 SV=1
A0A480VYA5	1.35129	0.434334	0.4676	up	no	2.835	2.098	1	2.72	1.166	3.506	2.223	3.978	4.082	1.057	ADP-ribose pyrophosphatase, mitochondrial isoform a OS=Sus scrofa OX=9823 PE=4 SV=1
A0A480YP74	1.01821	0.026038	0.9789	no change	no	2.46	2.416	1	0.794	2.487	5.381	0.622	5.713	0.686	2.817	ATP-dependent dihydroxyacetone kinase OS=Sus scrofa OX=9823 PE=4 SV=1
A0A4X1VUH1	1.37342	0.45777	0.5084	up	no	2.821	2.054	1	2.071	1.09	4.056	1.247	4.751	1.654	3.631	Receptor expression-enhancing protein OS=Sus scrofa OX=9823 GN=REEP6 PE=3 SV=1
A0A4X1UBV1	0.703378	-0.507628	0.5164	down	no	1.999	2.842	1	1.183	4.06	5.124	1.289	1.286	1.468	3.952	Uncharacterized protein OS=Sus scrofa OX=9823 GN=SART1 PE=3 SV=1
F1RIV0	0.983162	-0.024499	0.9531	no change	no	2.394	2.435	1	2.115	2.784	3.842	3.313	1.982	1.925	2.355	2'-5'-oligoadenylate synthase-like protein isoform a OS=Sus scrofa OX=9823 GN=OASL PE=1 SV=1
A0A4X1VHH2	2.22871	1.15621	0.1659	up	no	3.323	1.491	1	1.717	1.492	1.755	5.656	1.389	4.937	1.311	Uncharacterized protein OS=Sus scrofa OX=9823 GN=ADIRF PE=4 SV=1
A0A4X1V7C6	1.12367	0.168225	0.7901	no change	no	2.544	2.264	1	2.347	1.146	4.563	1.376	3.912	1.841	3.046	Neutral ceramidase OS=Sus scrofa OX=9823 PE=3 SV=1
A0A4X1VXB2	2.3896	1.25677	0.1309	up	no	3.355	1.404	1	0.528	1.02	3.069	2.522	1.143	5.532	4.222	Lysozyme OS=Sus scrofa OX=9823 GN=LYZ PE=3 SV=1
Q5S1S4	2.88259	1.52737	0.2031	up	no	3.511	1.218	1	1.064	1.716	1.09	7.813	1.074	4.066	1.092	Carbonic anhydrase 3 OS=Sus scrofa OX=9823 GN=CA3 PE=2 SV=3
F1S708	3.47048	1.79513	0.3528	up	no	3.644	1.05	1	1.175	1.054	0.97	11.364	0.971	1.38	0.861	Uncharacterized protein OS=Sus scrofa OX=9823 GN=TNN PE=3 SV=4
A0A480PJY0	0.837935	-0.255089	0.559	no change	no	2.094	2.499	1	3.804	2.494	2.699	1.248	2.446	2.663	2.018	Tyrosine-protein phosphatase non-receptor type 23 isoform 1 OS=Sus scrofa OX=9823 PE=4 SV=1
A0A4X1VQR2	0.727238	-0.4595	0.2897	down	no	1.917	2.636	1	3.032	3.007	3.506	1.111	2.213	2.121	2.224	Pentaxin OS=Sus scrofa OX=9823 GN=LOC100517891 PE=3 SV=1
F1SCC9	3.8176	1.93267	0.03981	up	yes	3.6	0.943	1	0.666	1.216	0.89	2.948	1.623	6.404	3.426	SERPIN domain-containing protein OS=Sus scrofa OX=9823 GN=LOC106504545 PE=1 SV=2
A0A4X1TI96	1.13628	0.184314	0.6474	no change	no	2.368	2.084	1	2.116	2.457	2.761	1.153	2.626	2.386	3.308	Trefoil factor 3 OS=Sus scrofa OX=9823 GN=TFF3 PE=4 SV=1
Q45KW7	1.64854	0.721185	0.1027	up	no	2.758	1.673	1	2.202	0.832	2.657	1.786	3.289	2.772	3.184	Fatty acid-binding protein, intestinal OS=Sus scrofa OX=9823 GN=FABP2 PE=2 SV=3
A0A480Q1D2	2.68619	1.42556	0.03145	up	yes	3.21	1.195	1	0.988	1.043	1.747	3.36	3.684	1.255	4.54	Beta-parvin isoform X3 OS=Sus scrofa OX=9823 PE=3 SV=1
A0A480N366	3.11798	1.64061	0.1112	up	no	3.33	1.068	1	1.093	0.966	1.214	1.185	1.283	5.454	5.397	HLA class II histocompatibility antigen, DRB1-4 beta chain isoform X2 OS=Sus scrofa OX=9823 PE=4 SV=1
B1PMB0	1.32696	0.408129	0.6241	up	no	2.5	1.884	1	1.6	0.76	4.177	0.906	4.747	1.208	3.138	Fatty acid-binding protein 1 OS=Sus scrofa OX=9823 GN=FABP PE=2 SV=1
A0A3G5MUU0	0.497949	-1.00593	0.3965	down	no	1.457	2.926	1	1.691	1.287	7.728	1.205	1.674	1.483	1.466	MHC class I antigen (Fragment) OS=Sus scrofa OX=9823 GN=SLA-2 PE=2 SV=1
A0A286ZZC9	1.31983	0.400351	0.5088	up	no	2.476	1.876	1	1.771	1.572	3.163	1.164	4.273	1.471	2.998	Fructose-bisphosphate aldolase OS=Sus scrofa OX=9823 GN=ALDOB PE=1 SV=2
A0A287B562	1.76048	0.815971	0.2214	up	no	2.771	1.574	1	1.322	1.151	2.823	1.438	4.165	1.44	4.042	UDP-glucuronosyltransferase OS=Sus scrofa OX=9823 GN=LOC100624788 PE=1 SV=2
A0A4X1SK13	2.19928	1.13703	0.02499	up	yes	2.45	1.114	1	0.956	1.253	1.245	2.339	1.539	3.665	2.256	Ig-like domain-containing protein OS=Sus scrofa OX=9823 PE=4 SV=1
A0A2C9F3G7	1.27886	0.35486	0.6508	up	no	2.426	1.897	1	2.076	3.364	1.147	2.255	1.217	5.221	1.013	Polyunsaturated fatty acid lipoxygenase ALOX15 OS=Sus scrofa OX=9823 GN=ALOX15 PE=3 SV=2
A0A480KXE8	1.41285	0.498607	0.5146	up	no	2.529	1.79	1	1.592	0.368	4.199	1.728	4.288	2.755	1.345	Maltase-glucoamylase, intestinal OS=Sus scrofa OX=9823 PE=3 SV=1
A0A480J4P1	2.32046	1.21441	0.2788	up	no	3.005	1.295	1	2.142	0.949	1.088	1.646	7.184	2.102	1.088	Epoxide hydrolase OS=Sus scrofa OX=9823 PE=3 SV=1
A0A480HRF3	0.338534	-1.56263	0.2229	down	no	1.085	3.205	1	0.923	7.566	3.33	1.251	1.018	0.897	1.175	Decorin OS=Sus scrofa OX=9823 PE=3 SV=1
A0A4X1TLI9	1.44666	0.532729	0.3163	up	no	2.536	1.753	1	2.599	0.964	2.448	1.639	2.593	1.813	4.099	Uncharacterized protein OS=Sus scrofa OX=9823 GN=GCNT3 PE=4 SV=1
P49924	1.53682	0.619945	0.4148	up	no	2.588	1.684	1	1.566	0.918	3.252	1.149	4.888	1.282	3.034	Fatty acid-binding protein, liver OS=Sus scrofa OX=9823 GN=FABP1 PE=2 SV=1
L8B0V6	2.78299	1.47664	0.06694	up	no	3.142	1.129	1	0.831	0.989	1.697	4.273	1.777	1.509	5.011	IgG heavy chain OS=Sus scrofa OX=9823 GN=IGHG PE=2 SV=1
A0A5G2QQE9	2.43871	1.28612	0.3605	up	no	3.024	1.24	1	1.28	1.33	1.352	8.337	0.99	2.149	0.622	Collagen type I alpha 1 chain OS=Sus scrofa OX=9823 GN=COL1A1 PE=1 SV=1
A0A286ZXK4	4.19268	2.06787	0.2076	up	no	3.438	0.82	1	0.663	0.69	0.927	1.077	8.966	1.929	1.781	Hydroxysteroid 17-beta dehydrogenase 2 OS=Sus scrofa OX=9823 GN=HSD17B2 PE=1 SV=1
A0A480W2D6	2.42156	1.27594	0.2668	up	no	3.01	1.243	1	0.916	1.078	1.978	0.905	6.972	0.986	3.175	Aldo-keto reductase family 1 member C1 OS=Sus scrofa OX=9823 PE=3 SV=1
A0A4X1W6X4	1.86499	0.89917	0.326	up	no	2.749	1.474	1	1.029	1.012	2.853	0.879	5.841	2.744	1.533	Methyltransf_11 domain-containing protein OS=Sus scrofa OX=9823 PE=4 SV=1
I3LI68	1.24703	0.3185	0.3944	up	no	2.312	1.854	1	2.936	1.095	2.387	2.081	2.148	2.319	2.702	Sucrase-isomaltase, intestinal OS=Sus scrofa OX=9823 GN=SI PE=1 SV=2
A0A4X1T054	3.23481	1.69368	0.26	up	no	3.163	0.9778	1	0.99	0.842	1.079	8.387	1.553	0.806	1.906	Consortin_C domain-containing protein OS=Sus scrofa OX=9823 GN=CNST PE=4 SV=1
A0A5G2R9D7	0.904344	-0.145057	0.7294	no change	no	1.957	2.164	1	2.456	3.398	1.803	1.398	1.633	2.324	2.474	Uncharacterized protein OS=Sus scrofa OX=9823 GN=MUC2 PE=1 SV=1
A0A4X1UQ31	1.34629	0.428985	0.2378	up	no	2.356	1.75	1	1.876	1.568	2.558	3.325	1.854	2.132	2.115	TLDc domain-containing protein OS=Sus scrofa OX=9823 PE=3 SV=1
A0A4X1UV74	0.921016	-0.118703	0.8511	no change	no	1.959	2.127	1	1.882	1.697	3.93	1.196	3.692	1.315	1.632	Sodium/myo-inositol cotransporter 2 OS=Sus scrofa OX=9823 GN=SLC5A11 PE=3 SV=1
Q8SPB5	2.94584	1.55868	0.3478	up	no	3.046	1.034	1	0.95	0.899	1.288	1.053	8.958	0.845	1.326	MHC class II antigen OS=Sus scrofa OX=9823 GN=SLA-DQB PE=2 SV=1
A0A480XST5	0.876815	-0.189656	0.7232	no change	no	1.872	2.135	1	2.991	2.284	2.264	0.988	2.692	0.793	3.017	Maltase-glucoamylase, intestinal OS=Sus scrofa OX=9823 PE=3 SV=1
A0A5K1UZA2	1.03041	0.043219	0.8941	no change	no	2.033	1.973	1	2.202	2.78	1.91	1.657	1.649	2.53	2.297	Ficolin-2 OS=Sus scrofa OX=9823 GN=FCN2 PE=1 SV=1
Q9TVC2	2.49693	1.32015	0.2339	up	no	2.844	1.139	1	0.831	1.648	1.076	6.315	0.918	3.216	0.929	Hormone-sensitive lipase (Fragment) OS=Sus scrofa OX=9823 GN=LIPE PE=4 SV=1
P04404	1.24943	0.321271	0.4062	up	no	2.194	1.756	1	1.691	1.75	2.585	1.283	1.928	2.679	2.885	Chromogranin-A (Fragment) OS=Sus scrofa OX=9823 GN=CHGA PE=1 SV=2
A0A5G2QJA8	1.22147	0.288617	0.4309	up	no	2.162	1.77	1	1.986	1.678	2.418	1.224	2.917	2.102	2.405	Endosome-lysosome associated apoptosis and autophagy regulator 1 OS=Sus scrofa OX=9823 GN=ELAPOR1 PE=3 SV=1
P79431	1.23506	0.304581	0.437	up	no	2.17	1.757	1	1.845	1.975	2.208	1.054	2.525	3.032	2.07	Metallothionein-1E OS=Sus scrofa OX=9823 GN=MT1E PE=3 SV=1
Q8SPC4	0.380014	-1.39587	0.1322	down	no	1.08	2.842	1	5.314	3.64	1.414	0.947	1.24	0.901	1.232	MHC class II antigen OS=Sus scrofa OX=9823 GN=SLA-DQB PE=2 SV=1
A0A286ZRQ5	1.51449	0.59883	0.2662	up	no	2.352	1.553	1	1.332	1.084	2.795	1.262	3.452	1.805	2.89	SEC14-like protein 2 isoform 1 OS=Sus scrofa OX=9823 GN=SEC14L2 PE=1 SV=1
A0A480PP89	1.08994	0.124243	0.9038	no change	no	2.036	1.868	1	4.25	0.971	1.25	1.091	0.829	5.247	0.977	Heat shock 70 kDa protein 1B OS=Sus scrofa OX=9823 PE=3 SV=1
A0A480VM30	0.818012	-0.289806	0.5593	down	no	1.753	2.143	1	3.651	2.516	1.405	1.173	1.844	1.837	2.158	Bactericidal permeability-increasing protein OS=Sus scrofa OX=9823 PE=3 SV=1
A0A4X1T8J4	1.18898	0.24972	0.7413	no change	no	2.114	1.778	1	1.066	1.005	4.041	1.164	2.795	1.005	3.492	Epoxide hydrolase 1 OS=Sus scrofa OX=9823 GN=EPHX1 PE=3 SV=1
A0A4X1TSD0	2.4991	1.32141	0.3589	up	no	2.774	1.11	1	1.048	1.243	1.147	7.759	0.982	1.691	0.666	Uncharacterized protein OS=Sus scrofa OX=9823 GN=COL3A1 PE=4 SV=1
A0A5G2R2S8	1.18531	0.245265	0.6694	no change	no	2.098	1.77	1	1.928	1.057	3.096	1.064	3.177	1.274	2.877	Microsomal triglyceride transfer protein large subunit OS=Sus scrofa OX=9823 GN=MTTP PE=4 SV=1
A0A481BA72	1.16901	0.225283	0.594	no change	no	2.082	1.781	1	0.942	2.627	2.555	2.425	2.294	1.313	2.295	Interferon-induced GTP-binding protein Mx1 OS=Sus scrofa OX=9823 PE=3 SV=1
A0A481BJL5	1.64629	0.71922	0.2621	up	no	2.397	1.456	1	1.657	1.428	1.74	1.144	4.485	1.576	2.383	Solute carrier family 13 member 2 isoform b OS=Sus scrofa OX=9823 PE=3 SV=1
A0A4X1VYT5	2.32376	1.21646	0.2734	up	no	2.67	1.149	1	1.145	1.056	1.396	1.104	6.403	1.221	1.952	Ferritin OS=Sus scrofa OX=9823 PE=3 SV=1
A0A5G2QX61	1.64951	0.72204	0.2651	up	no	2.372	1.438	1	1.142	1.018	2.592	1.138	3.562	1.344	3.445	UDPGT domain-containing protein OS=Sus scrofa OX=9823 GN=LOC100624788 PE=1 SV=1
F1SM20	1.10681	0.146403	0.7671	no change	no	2	1.807	1	1.709	1.324	3.196	1.315	3.059	1.554	2.07	UDP-glucuronosyltransferase OS=Sus scrofa OX=9823 GN=UGT1A6 PE=1 SV=2
A0A286ZRW6	0.868008	-0.20422	0.5742	no change	no	1.769	2.038	1	2.088	2.619	2.443	1.061	1.78	2.364	1.872	Uncharacterized protein OS=Sus scrofa OX=9823 GN=LOC100739218 PE=1 SV=1
A0A287AP95	2.9869	1.57865	0.1699	up	no	2.851	0.9545	1	0.858	1.143	0.817	1.964	1.199	6.46	1.782	Ig-like domain-containing protein OS=Sus scrofa OX=9823 PE=4 SV=2
P79401	0.882237	-0.180763	0.7811	no change	no	1.783	2.021	1	1.611	1.176	4.298	1.096	2.371	1.56	2.104	Cytochrome P450 3A29 OS=Sus scrofa OX=9823 GN=CYP3A29 PE=2 SV=1
A0A5G2QLU1	1.53732	0.620421	0.106	up	no	2.286	1.487	1	1.089	1.729	2.131	1.71	2.46	1.852	3.121	Apolipoprotein C-III OS=Sus scrofa OX=9823 GN=APOC3 PE=1 SV=1
A0A5S6GSX4	1.11655	0.159053	0.7724	no change	no	1.983	1.776	1	1.928	1.237	2.938	0.942	3.354	1.411	2.224	Glucose transporter type 2, liver OS=Sus scrofa OX=9823 GN=SLC2A2 PE=3 SV=1
A0A480NFE7	1.11977	0.163208	0.5645	no change	no	1.982	1.77	1	1.965	2.194	1.92	2.332	1.619	2.417	1.56	ATP-binding cassette sub-family A member 9 isoform X1 OS=Sus scrofa OX=9823 PE=4 SV=1
A0A5G2QSD1	0.918462	-0.122709	0.7577	no change	no	1.791	1.95	1	2.109	3.135	1.558	1.234	1.818	2.045	2.066	Uncharacterized protein OS=Sus scrofa OX=9823 GN=MUC2 PE=1 SV=1
P00998	1.54764	0.630066	0.4716	up	no	2.258	1.459	1	1.13	0.551	3.154	0.792	2.229	1.315	4.697	Serine protease inhibitor Kazal-type 1 OS=Sus scrofa OX=9823 GN=SPINK1 PE=1 SV=1
A0A480KT94	1.96885	0.977353	0.2108	up	no	2.465	1.252	1	1.361	1.536	1.113	4.763	1.082	2.785	1.231	Glycoprotein IIIb OS=Sus scrofa OX=9823 PE=3 SV=1
A0A480LY08	1.13694	0.185155	0.6894	no change	no	1.976	1.738	1	2.379	1.269	2.303	2.824	1.38	1.054	2.646	Multimerin-2 OS=Sus scrofa OX=9823 PE=4 SV=1
A0A4X1W935	1.37404	0.458425	0.1694	up	no	2.149	1.564	1	1.288	1.947	2.02	2.609	2.487	1.367	2.134	Uncharacterized protein OS=Sus scrofa OX=9823 PE=4 SV=1
K7GQL6	1.31909	0.399549	0.57	up	no	2.1	1.592	1	1.017	1.082	3.269	0.857	3.557	1.244	2.74	Uncharacterized protein OS=Sus scrofa OX=9823 GN=LOC110261221 PE=1 SV=3
A0A287AMT0	0.847271	-0.239105	0.6568	no change	no	1.692	1.997	1	2.759	1.093	3.135	2.125	1.339	2.399	0.903	von Willebrand factor A domain containing 8 OS=Sus scrofa OX=9823 GN=VWA8 PE=1 SV=1
A0A4X1T0Y7	2.64526	1.40341	0.167	up	no	2.677	1.012	1	0.889	1.214	0.946	5.188	0.858	3.663	1	Fibrinogen C-terminal domain-containing protein OS=Sus scrofa OX=9823 GN=MFAP4 PE=4 SV=1
A0A480QKC9	1.24207	0.31275	0.4384	up	no	2.037	1.64	1	1.692	1.226	2.64	1.235	2.479	1.855	2.577	Glucosylceramidase beta 3 (gene/pseudogene) OS=Sus scrofa OX=9823 GN=GBA3 PE=1 SV=1
A0A480LB54	0.704408	-0.505516	0.4633	down	no	1.518	2.155	1	0.865	4.15	2.605	1.328	2.274	1.263	1.205	Kinectin isoform X7 OS=Sus scrofa OX=9823 PE=4 SV=1
A0A5G2RAJ8	2.90264	1.53737	0.1743	up	no	2.725	0.9388	1	0.793	1.175	0.787	5.766	0.915	3.282	0.938	Malic enzyme OS=Sus scrofa OX=9823 GN=ME1 PE=1 SV=1
A0A4X1SL55	2.12106	1.08478	0.09112	up	no	2.488	1.173	1	0.544	2.023	1.124	3.256	0.814	3.244	2.638	Ig-like domain-containing protein OS=Sus scrofa OX=9823 PE=4 SV=1
A0A480QNA8	1.40738	0.493015	0.635	up	no	2.135	1.517	1	1.077	1.007	2.985	0.685	1.455	0.896	5.504	Cytochrome P450 2C18 isoform 1 OS=Sus scrofa OX=9823 PE=3 SV=1
F1SUM0	1.39448	0.479724	0.371	up	no	2.121	1.521	1	1.634	0.975	2.476	1.033	3.262	1.529	2.661	Acyltransferase OS=Sus scrofa OX=9823 GN=MOGAT2 PE=1 SV=2
A0A4X1UGI5	1.8631	0.897705	0.4448	up	no	2.368	1.271	1	1.215	1.478	1.39	6.372	0.935	1.295	0.87	Uncharacterized protein OS=Sus scrofa OX=9823 PE=3 SV=1
A0A4X1V5Q9	0.790148	-0.339806	0.6131	down	no	1.604	2.03	1	1.813	1.009	4.297	1.442	1.201	1.943	1.831	3'-phosphoadenosine-5'-phosphosulfate synthase OS=Sus scrofa OX=9823 GN=PAPSS2 PE=3 SV=1
A0A4X1V5X2	1.5149	0.599222	0.1878	up	no	2.186	1.443	1	1.445	1.16	2.167	1.607	2.401	1.432	3.303	Uncharacterized protein OS=Sus scrofa OX=9823 PE=3 SV=1
I3LTQ3	1.6176	0.693859	0.2771	up	no	2.242	1.386	1	1.189	1.085	2.271	0.946	3.558	1.317	3.145	UDPGT domain-containing protein OS=Sus scrofa OX=9823 GN=LOC100624891 PE=1 SV=3
A0A4X1SS34	1.06503	0.090896	0.7591	no change	no	1.867	1.753	1	1.905	2.261	1.845	1.234	2.147	1.796	2.291	Uncharacterized protein OS=Sus scrofa OX=9823 GN=FCGBP PE=4 SV=1
F1RVS9	1.65492	0.726761	0.3069	up	no	2.254	1.362	1	1.82	1.449	1.18	4.275	0.999	2.685	1.058	Peptidase inhibitor 16 OS=Sus scrofa OX=9823 GN=PI16 PE=1 SV=3
A0A5G2RHF6	1.12766	0.173332	0.4203	no change	no	1.908	1.692	1	1.933	1.768	2.068	2.11	1.904	1.854	1.765	Adhesion G protein-coupled receptor G7 OS=Sus scrofa OX=9823 GN=ADGRG7 PE=1 SV=1
I3LD98	2.35547	1.23602	0.09985	up	no	2.518	1.069	1	1.278	1.088	0.911	1.498	4.468	1.243	2.862	Ankyrin repeat domain 50 OS=Sus scrofa OX=9823 GN=ANKRD50 PE=4 SV=2
A0A4X1TBE8	2.40267	1.26464	0.08538	up	no	2.518	1.048	1	0.963	0.934	1.296	1.21	3.881	1.379	3.601	Glutathione S-transferase OS=Sus scrofa OX=9823 GN=GSTM3 PE=3 SV=1
A0A480THA1	2.13531	1.09445	0.03682	up	yes	2.951	1.382	1	1.228	1.283	2.017	1.608	3.776	2.528	3.891	Glutathione S-transferase kappa 1 isoform a (Fragment) OS=Sus scrofa OX=9823 PE=4 SV=1
F4ZS17	1.2021	0.265559	0.3253	up	no	1.945	1.618	1	1.608	1.724	2.138	2.455	1.518	1.988	1.82	Interferon-inducible microtubular aggregate protein 44 OS=Sus scrofa OX=9823 GN=MATP44 PE=2 SV=1
Q8HX71	0.895578	-0.159109	0.855	no change	no	1.681	1.877	1	4.286	1.012	1.21	0.889	3.586	1.095	1.155	MHC class II antigen OS=Sus scrofa OX=9823 GN=SLA-DRB PE=2 SV=1
F8UX46	2.20109	1.13822	0.242	up	no	2.43	1.104	1	1.056	1.299	1.062	5.448	1.079	1.875	1.319	Thyroid hormone-responsive protein OS=Sus scrofa OX=9823 GN=SPOT14 PE=2 SV=1
A0A5G2RAT8	1.30406	0.383013	0.4786	up	no	1.99	1.526	1	1.258	1.239	2.608	0.994	3.056	1.325	2.586	Cytochrome b5 OS=Sus scrofa OX=9823 GN=CYB5A PE=1 SV=1
A0A075B7I6	8.52032	3.09091	0.1195	up	no	3.144	0.369	1	0.147	0.204	0.125	2.865	0.385	1.904	7.423	Ig-like domain-containing protein OS=Sus scrofa OX=9823 PE=4 SV=3
A0A4X1SUP3	1.93807	0.954625	0.1804	up	no	2.316	1.195	1	1.006	1.468	1.304	1.997	0.906	4.368	1.991	Ig-like domain-containing protein OS=Sus scrofa OX=9823 PE=4 SV=1
A0A4X1TSD5	1.44081	0.526878	0.3046	up	no	2.069	1.436	1	1.232	1.169	2.343	1.38	3.088	1.154	2.655	Uncharacterized protein OS=Sus scrofa OX=9823 PE=3 SV=1
A0A4X1UQN8	2.06152	1.04371	0.007487	up	yes	2.111	1.024	1	0.906	1.049	1.141	1.55	2.48	2.658	1.755	Uncharacterized protein OS=Sus scrofa OX=9823 GN=FRA10AC1 PE=4 SV=1
A0A480PNJ9	1.2111	0.276314	0.5292	up	no	1.899	1.568	1	1.582	1.697	1.993	1.418	3.009	0.963	2.207	Protein CASC3 OS=Sus scrofa OX=9823 PE=3 SV=1
I3LVE1	1.20153	0.264868	0.4697	up	no	1.89	1.573	1	1.564	1.405	2.323	1.202	2.509	1.569	2.282	Ketohexokinase OS=Sus scrofa OX=9823 GN=KHK PE=1 SV=1
A0A4X1VHW3	1.03408	0.048344	0.8728	no change	no	1.76	1.702	1	2.381	1.295	2.134	1.49	1.795	1.903	1.851	Sucrase-isomaltase, intestinal OS=Sus scrofa OX=9823 GN=SI PE=3 SV=1
A0A287A7E8	1.37277	0.457084	0.4549	up	no	1.996	1.454	1	1.149	1.013	2.655	0.995	3.142	1.13	2.717	Uncharacterized protein OS=Sus scrofa OX=9823 GN=ENTPD5 PE=1 SV=1
F1S6F1	1.37139	0.455638	0.2386	up	no	1.994	1.454	1	1.692	1.25	1.875	1.211	2.362	1.599	2.804	Transmembrane protein 45B OS=Sus scrofa OX=9823 GN=TMEM45B PE=1 SV=2
A0A4X1TXN4	2.18663	1.12871	0.1455	up	no	2.355	1.077	1	1.087	1.269	0.952	4.146	1.065	3.091	1.117	Perilipin OS=Sus scrofa OX=9823 GN=PLIN1 PE=3 SV=1
A0A3G5MYP9	1.05596	0.078551	0.7912	no change	no	1.755	1.662	1	1.634	1.804	2.211	1.918	2.295	1.483	1.323	MHC class I antigen (Fragment) OS=Sus scrofa OX=9823 GN=SLA-1 PE=2 SV=1
A0A4X1VGP9	1.93041	0.948909	0.2259	up	no	2.247	1.164	1	1.088	1.141	1.428	1.357	4.599	1.172	1.861	Ferritin OS=Sus scrofa OX=9823 GN=FTH1 PE=3 SV=1
A0A287BKM4	1.38322	0.468027	0.09921	up	no	1.978	1.43	1	1.938	1.371	1.41	1.618	2.328	1.629	2.337	Rho GTPase activating protein 15 OS=Sus scrofa OX=9823 GN=ARHGAP15 PE=4 SV=2
A0A4X1U8F7	1.97638	0.982859	0.08793	up	no	2.259	1.143	1	1.188	1.163	1.22	3.665	1.461	2.578	1.331	10-formyltetrahydrofolate dehydrogenase OS=Sus scrofa OX=9823 GN=ALDH1L1 PE=3 SV=1
A0A4X1TVR9	1.18863	0.2493	0.6386	no change	no	1.84	1.548	1	1.734	1.046	2.411	1.083	3.074	1.031	2.172	Uncharacterized protein OS=Sus scrofa OX=9823 PE=4 SV=1
A0A287A881	1.41411	0.499897	0.4797	up	no	1.984	1.403	1	1.161	0.907	2.545	0.669	3.406	1.037	2.823	Calcium-transporting ATPase OS=Sus scrofa OX=9823 GN=ATP2B3 PE=1 SV=2
A0A4X1T259	1.15067	0.202471	0.5344	no change	no	1.81	1.573	1	2.411	1.056	1.826	1.438	1.9	1.997	1.906	Annexin OS=Sus scrofa OX=9823 GN=ANXA13 PE=3 SV=1
A0A287B7R3	1.7014	0.766722	0.03299	up	yes	2.188	1.286	1	1.177	1.082	1.883	1.772	2.913	1.88	2.186	15-oxoprostaglandin 13-reductase OS=Sus scrofa OX=9823 GN=PTGR1 PE=3 SV=2
A0A5G2RC81	1.10536	0.144518	0.7189	no change	no	1.773	1.604	1	1.805	1.182	2.427	1.082	2.442	1.437	2.132	ATP binding cassette subfamily G member 8 OS=Sus scrofa OX=9823 GN=ABCG8 PE=3 SV=1
Q9TUB5	1.47072	0.55652	0.08725	up	no	2.009	1.366	1	1.936	1.026	1.5	1.749	1.911	2.666	1.709	Calcium-activated chloride channel regulator 1 OS=Sus scrofa OX=9823 GN=CLCA1 PE=2 SV=1
A0A4X1SGU6	1.24682	0.318256	0.4538	up	no	1.864	1.495	1	1.56	2.452	0.969	1.477	1.337	2.68	1.962	SERPIN domain-containing protein OS=Sus scrofa OX=9823 GN=LOC100156325 PE=3 SV=1
A0A4X1W5J8	1.10818	0.148187	0.7294	no change	no	1.762	1.59	1	1.714	1.246	2.398	1.134	2.709	1.251	1.955	PID domain-containing protein OS=Sus scrofa OX=9823 GN=DAB1 PE=4 SV=1
A0A4X1UML9	1.23632	0.306046	0.5468	up	no	1.852	1.498	1	1.537	1.337	2.118	1.105	1.461	1.508	3.332	Uncharacterized protein OS=Sus scrofa OX=9823 PE=3 SV=1
A0A480QIU2	2.02441	1.0175	0.3098	up	no	2.239	1.106	1	1.13	1.202	1.09	5.294	1.152	1.412	1.097	Thrombospondin-4 isoform a OS=Sus scrofa OX=9823 PE=3 SV=1
A0A286ZYV7	0.68908	-0.537257	0.1929	down	no	1.363	1.978	1	2.536	2.183	2.192	0.85	1.273	2.052	1.277	Pyruvate kinase OS=Sus scrofa OX=9823 GN=PKLR PE=1 SV=1
A0A287A4X5	1.38797	0.472981	0.3311	up	no	1.939	1.397	1	1.299	1.063	2.225	1.055	2.948	1.438	2.315	Uncharacterized protein OS=Sus scrofa OX=9823 GN=LOC110261008 PE=3 SV=2
A0A286ZQ27	1.26744	0.34192	0.3255	up	no	1.853	1.462	1	1.646	1.257	1.943	1.458	2.486	1.234	2.235	Hexokinase OS=Sus scrofa OX=9823 GN=HKDC1 PE=1 SV=1
A0A1S6L948	1.0869	0.120222	0.802	no change	no	1.726	1.588	1	1.887	2.26	1.203	1.093	2.979	1.679	1.152	Carboxylic ester hydrolase OS=Sus scrofa OX=9823 GN=PLE-C4 PE=3 SV=1
F1RZ07	1.50454	0.589321	0.2457	up	no	1.989	1.322	1	1.243	1.341	1.703	3.455	1.773	1.367	1.362	Uncharacterized protein OS=Sus scrofa OX=9823 GN=LOC110257935 PE=4 SV=3
A0A4X1VA88	1.77357	0.826655	0.2405	up	no	2.107	1.188	1	1.112	1.269	1.369	1.434	1.15	4.188	1.657	Ig-like domain-containing protein OS=Sus scrofa OX=9823 PE=4 SV=1
A0A287ADU1	1.17694	0.235039	0.5237	no change	no	1.776	1.509	1	1.238	1.916	1.882	1.077	2.243	1.394	2.39	Sulfotransferase OS=Sus scrofa OX=9823 GN=SULT1B1 PE=1 SV=1
A0A4X1T9H2	2.3352	1.22355	0.2332	up	no	2.292	0.9815	1	0.992	1.036	0.898	5.101	0.921	2.243	0.901	Uncharacterized protein OS=Sus scrofa OX=9823 PE=4 SV=1
A0A4X1TDD7	1.80532	0.852252	0.09231	up	no	2.105	1.166	1	1.235	1.164	1.263	1.598	2.185	1.258	3.379	Uncharacterized protein OS=Sus scrofa OX=9823 GN=CPNE1 PE=4 SV=1
A0A4X1VSS2	0.85885	-0.219521	0.605	no change	no	1.509	1.757	1	2.686	2.073	1.269	1.854	1.149	1.992	1.042	Carboxypeptidase A1 OS=Sus scrofa OX=9823 GN=CPA1 PE=3 SV=1
A0A286ZKB2	1.21822	0.284773	0.388	up	no	1.792	1.471	1	1.488	1.145	2.25	1.781	2.276	1.283	1.828	O-acyltransferase OS=Sus scrofa OX=9823 GN=DGAT1 PE=1 SV=2
I3LV61	0.7759	-0.366058	0.6254	down	no	1.423	1.834	1	3.462	1.779	1.094	2.128	0.52	2.623	0.421	Proteoglycan 3 OS=Sus scrofa OX=9823 GN=LOC110259262 PE=1 SV=2
A0A4X1TCG7	1.67737	0.746198	0.403	up	no	2.038	1.215	1	1.189	1.439	1.233	4.745	1.097	1.457	0.855	Protein kinase domain-containing protein OS=Sus scrofa OX=9823 GN=CDK10 PE=4 SV=1
A0A4X1TDZ8	1.52292	0.606842	0.2387	up	no	1.96	1.287	1	1.126	1.015	2.007	1.277	2.578	1.091	2.896	Uncharacterized protein OS=Sus scrofa OX=9823 GN=CHMP4C PE=3 SV=1
I3LDR4	1.10656	0.146085	0.6992	no change	no	1.703	1.539	1	1.409	1.678	2.07	0.834	2.209	1.516	2.253	Rho GTPase activating protein 21 OS=Sus scrofa OX=9823 GN=ARHGAP21 PE=4 SV=3
A0A480QTU9	0.595955	-0.746726	0.3901	down	no	1.208	2.027	1	1.1	1.341	4.667	1.176	1.379	1.121	1.154	Patatin-like phospholipase domain-containing protein 2 isoform X3 OS=Sus scrofa OX=9823 PE=4 SV=1
A0A287ALJ6	1.64	0.713696	0.07789	up	no	2.009	1.225	1	0.763	1.382	1.754	2.163	1.213	2.01	2.649	Ig-like domain-containing protein OS=Sus scrofa OX=9823 PE=4 SV=1
A0A287AM82	1.05013	0.070564	0.7949	no change	no	1.655	1.576	1	1.605	1.636	2.061	1.091	1.938	1.719	1.871	Anterior gradient 2, protein disulphide isomerase family member OS=Sus scrofa OX=9823 GN=AGR2 PE=1 SV=2
A0A5G2QDY5	1.18163	0.240783	0.3714	no change	no	1.75	1.481	1	1.279	1.451	2.194	1.477	1.826	2.006	1.691	Transmembrane protein 201 OS=Sus scrofa OX=9823 GN=TMEM201 PE=1 SV=1
X5IBY9	1.08312	0.115189	0.7004	no change	no	1.668	1.54	1	1.683	2.14	1.338	1.32	1.335	1.906	2.11	Regenerating islet-derived 4 OS=Sus scrofa OX=9823 GN=Reg 4 PE=2 SV=1
B2CZG2	1.00062	0.0009	0.9973	no change	no	1.604	1.603	1	1.714	2.419	1.28	1.423	1.228	1.732	2.035	Intelectin 2 OS=Sus scrofa OX=9823 GN=ITLN2 PE=2 SV=1
A0A4X1VF36	1.18163	0.240782	0.4728	no change	no	1.737	1.47	1	1.203	1.714	1.965	1.542	1.103	2.339	1.963	Uncharacterized protein OS=Sus scrofa OX=9823 GN=C8H4orf33 PE=4 SV=1
A0A286ZIU8	0.905413	-0.143351	0.8295	no change	no	1.522	1.681	1	3.011	1.802	0.911	1.974	0.764	2.746	0.606	C-type lectin domain-containing protein OS=Sus scrofa OX=9823 GN=LOC110259262 PE=4 SV=2
A0A5G2R4T8	1.17164	0.228532	0.6256	no change	no	1.727	1.474	1	1.07	1.244	2.58	1.319	2.306	1.036	2.246	ABC-type glutathione-S-conjugate transporter OS=Sus scrofa OX=9823 GN=ABCC2 PE=1 SV=1
A0A287AAR2	1.589	0.668116	0.4619	up	no	1.964	1.236	1	1.487	0.933	1.522	0.951	4.685	0.859	1.36	Uncharacterized protein OS=Sus scrofa OX=9823 GN=CYP4F52 PE=3 SV=1
Q4F869	2.232	1.15834	0.3057	up	no	2.207	0.9888	1	1.019	0.976	0.96	1.563	5.438	0.896	0.93	MHC class I antigen OS=Sus scrofa OX=9823 GN=SLA-2 PE=2 SV=1
A0A480HNH3	1.42477	0.510731	0.4013	up	no	1.875	1.316	1	1.066	0.92	2.28	0.971	3.053	0.996	2.481	Glutathione-dependent dehydroascorbate reductase OS=Sus scrofa OX=9823 PE=3 SV=1
A0A5G2QWA2	1.1275	0.173132	0.6147	no change	no	1.689	1.498	1	1.404	1.386	2.202	1.091	2.175	1.437	2.053	Agmatinase OS=Sus scrofa OX=9823 GN=AGMAT PE=1 SV=1
A0A4X1T058	1.25407	0.326617	0.2841	up	no	1.772	1.413	1	1.71	1.475	1.466	1.583	1.251	2.509	1.743	Triacylglycerol lipase OS=Sus scrofa OX=9823 GN=PNLIPRP2 PE=3 SV=1
A0A4X1SWR5	1.48511	0.57057	0.1821	up	no	1.895	1.276	1	0.842	1.055	2.207	1.604	1.389	1.992	2.596	Ig-like domain-containing protein OS=Sus scrofa OX=9823 PE=4 SV=1
A0A4X1V4S5	0.924482	-0.113282	0.7149	no change	no	1.518	1.642	1	2.045	1.614	1.907	1.02	2.047	1.311	1.694	Sodium/glucose cotransporter 1 OS=Sus scrofa OX=9823 GN=SLC5A1 PE=3 SV=1
A0A4X1VAS5	0.732456	-0.449186	0.3858	down	no	1.336	1.824	1	2.085	3.113	1.098	1.126	1.123	1.819	1.278	G_PROTEIN_RECEP_F1_2 domain-containing protein OS=Sus scrofa OX=9823 PE=4 SV=1
A0A4X1UZ02	1.05668	0.079535	0.8211	no change	no	1.622	1.535	1	1.916	0.884	2.341	1.376	1.787	1.705	1.618	Uncharacterized protein OS=Sus scrofa OX=9823 PE=4 SV=1
A0A480RHL0	1.39742	0.482762	0.3587	up	no	1.839	1.316	1	1.19	1.256	1.816	3.196	1.208	0.998	1.954	ATPase family AAA domain-containing protein 2B isoform X10 OS=Sus scrofa OX=9823 PE=4 SV=1
A0A287B2N9	1.26978	0.344583	0.3469	up	no	1.765	1.39	1	1.489	1.071	2	1.188	2.293	1.359	2.219	Fatty acid amide hydrolase OS=Sus scrofa OX=9823 GN=FAAH PE=1 SV=1
A0A287BH49	1.21067	0.275811	0.4192	up	no	1.724	1.424	1	1.547	1.235	1.912	1.068	2.389	1.498	1.94	Chloride intracellular channel protein OS=Sus scrofa OX=9823 GN=CLIC5 PE=1 SV=2
K7GQN2	2.28783	1.19398	0.3479	up	no	2.189	0.9568	1	0.88	1.067	0.88	5.787	0.737	1.426	0.806	Fibroblast activation protein alpha OS=Sus scrofa OX=9823 GN=FAP PE=1 SV=1
D3K5N9	1.80948	0.855576	0.4072	up	no	2.023	1.118	1	1.218	1.173	1.082	5.028	0.774	1.482	0.81	Solute carrier family 5 (Sodium/myo-inositol cotransporter), member 3 (Fragment) OS=Sus scrofa OX=9823 GN=SLC5A3 PE=2 SV=1
A0A480F5A7	1.63973	0.713463	0.04406	up	yes	1.238	0.755	1	0.547	0.866	0.607	0.995	1.04	1.235	1.684	Threonyl-tRNA synthetase OS=Sus scrofa OX=9823 PE=3 SV=1
A0A4X1UUC2	1.08861	0.122484	0.678	no change	no	1.634	1.501	1	1.391	1.54	2.073	1.083	1.667	1.686	2.1	Uncharacterized protein OS=Sus scrofa OX=9823 GN=SLC12A6 PE=3 SV=1
A0A4X1UWY7	1.61998	0.695978	0.000196	up	yes	1.816	1.121	1	1.198	1.038	1.249	1.759	1.777	1.998	1.729	Uncharacterized protein OS=Sus scrofa OX=9823 PE=4 SV=1
A0A4X1UYK2	1.28102	0.357295	0.4175	up	no	1.755	1.37	1	1.275	1.267	1.936	0.871	2.515	1.312	2.322	Uncharacterized protein OS=Sus scrofa OX=9823 GN=CHP2 PE=4 SV=1
A0A4X1UM95	1.12987	0.176157	0.6481	no change	no	1.653	1.463	1	1.176	1.753	1.922	0.904	1.627	2.504	1.577	LRRCT domain-containing protein OS=Sus scrofa OX=9823 GN=CD180 PE=3 SV=1
A0A287AYF3	0.95726	-0.063018	0.8167	no change	no	1.523	1.591	1	1.511	2.076	1.778	1.124	1.558	1.929	1.481	Brain enriched myelin associated protein 1 OS=Sus scrofa OX=9823 GN=BCAS1 PE=1 SV=1
Q4LDR6	1.82577	0.868506	0.1769	up	no	2.012	1.102	1	1.27	1.1	1.04	2.873	0.827	3.175	1.174	Toll-like receptor 10 OS=Sus scrofa OX=9823 GN=TLR10 PE=2 SV=1
A0A5G2QAF7	0.70614	-0.501973	0.4484	down	no	1.288	1.824	1	1.109	1.419	3.768	1.25	1.479	1.032	1.39	Transmembrane protein 192 OS=Sus scrofa OX=9823 GN=TMEM192 PE=3 SV=1
F1SED0	1.3566	0.439996	0.2523	up	no	1.788	1.318	1	1.123	1.125	2.024	1.673	2.312	1.032	2.137	Acyl-CoA dehydrogenase short/branched chain OS=Sus scrofa OX=9823 GN=ACADSB PE=1 SV=4
F1SUW2	0.651572	-0.618004	0.2637	down	no	1.223	1.877	1	2.73	2.492	1.285	1.3	0.811	2.068	0.712	Chymotrypsin-C OS=Sus scrofa OX=9823 GN=CTRC PE=4 SV=2
K7GQ50	1.5903	0.6693	0.526	up	no	1.902	1.196	1	1.012	2.227	0.546	4.768	0.689	1.607	0.542	Protein S100-A1 OS=Sus scrofa OX=9823 GN=S100A1 PE=1 SV=3
A0A287A4H5	1.16201	0.216624	0.4181	no change	no	1.664	1.432	1	1.572	1.284	1.87	1.131	2.005	1.665	1.854	Cathepsin W OS=Sus scrofa OX=9823 GN=CTSW PE=3 SV=1
Q29550	1.05788	0.081182	0.8899	no change	no	1.59	1.503	1	1.415	0.678	2.919	0.758	1.868	1.398	2.334	Liver carboxylesterase OS=Sus scrofa OX=9823 PE=1 SV=1
L8B180	1.34522	0.427842	0.4639	up	no	1.773	1.318	1	0.82	1.423	2.03	1.562	0.783	1.524	3.222	IgG heavy chain OS=Sus scrofa OX=9823 GN=IGHG PE=2 SV=1
A0A4X1SHT1	1.5453	0.627891	0.1861	up	no	1.876	1.214	1	1.129	0.94	1.788	1.184	2.788	1.235	2.295	Flavodoxin_2 domain-containing protein OS=Sus scrofa OX=9823 GN=NQO1 PE=3 SV=1
Q29096	1.14944	0.200933	0.3076	no change	no	1.646	1.432	1	1.74	1.503	1.484	1.321	1.788	1.813	1.662	Proteasome subunit C9-like protein (Fragment) OS=Sus scrofa OX=9823 PE=2 SV=2
A0A4X1SSR6	1.35813	0.44162	0.153	up	no	1.771	1.304	1	1.156	1.06	1.999	1.359	2.018	1.656	2.051	Catalase OS=Sus scrofa OX=9823 GN=CAT PE=3 SV=1
A0A4X1W4W4	1.17032	0.226901	0.5863	no change	no	1.656	1.415	1	2.05	1.022	1.588	1.236	2.438	1.976	0.975	Ig-like domain-containing protein OS=Sus scrofa OX=9823 PE=4 SV=1
A0A287BPD6	1.06116	0.085637	0.7666	no change	no	1.579	1.488	1	1.687	1.216	2.05	1.293	2.051	1.344	1.629	Atriopeptidase OS=Sus scrofa OX=9823 GN=MME PE=1 SV=1
A0A287ATC4	1.33588	0.417788	0.05537	up	no	1.75	1.31	1	1.383	1.303	1.554	1.48	1.614	1.755	2.15	PRP6 homolog OS=Sus scrofa OX=9823 GN=PRPF6 PE=1 SV=1
A0A4X1SD82	1.40598	0.491576	0.1495	up	no	1.787	1.271	1	1.363	1	1.721	1.174	1.815	1.716	2.442	Uncharacterized protein OS=Sus scrofa OX=9823 GN=LOC100157017 PE=3 SV=1
A0A481C6Y8	1.602	0.679876	0.04519	up	yes	2.081	1.299	1	0.983	2.145	1.069	1.771	2.015	2.159	2.378	Nuclear autoantigenic sperm protein OS=Sus scrofa OX=9823 PE=3 SV=1
A0A5G2RFC5	1.06495	0.090789	0.7534	no change	no	1.574	1.478	1	1.62	1.166	2.126	1.463	1.852	1.205	1.778	KAT8 regulatory NSL complex subunit 3 OS=Sus scrofa OX=9823 GN=KANSL3 PE=4 SV=1
I3LFZ3	1.30507	0.384129	0.4581	up	no	1.724	1.321	1	1.199	0.969	2.116	1.25	1.222	1.413	3.013	Calpain 13 OS=Sus scrofa OX=9823 GN=CAPN13 PE=3 SV=3
A0A287AYH9	1.29314	0.370881	0.1276	up	no	1.716	1.327	1	1.287	1.08	1.941	1.833	1.604	1.783	1.645	Palmitoyl-protein hydrolase 1 OS=Sus scrofa OX=9823 GN=PPT1 PE=1 SV=2
A0A287BIG1	1.61757	0.693829	0.2269	up	no	1.878	1.161	1	1.074	0.965	1.606	1.111	3.191	1.024	2.188	Transmembrane protein 65 OS=Sus scrofa OX=9823 GN=TMEM65 PE=1 SV=1
A0A5G2QGU8	1.25371	0.326203	0.2101	up	no	1.69	1.348	1	1.145	1.374	1.875	1.555	1.993	1.336	1.876	DExD/H-box helicase 60 OS=Sus scrofa OX=9823 GN=DDX60 PE=1 SV=1
A0A480S6E5	1.06603	0.09225	0.7169	no change	no	1.566	1.469	1	1.643	1.506	1.725	1.69	1.84	1.756	0.978	Acyl-coenzyme A thioesterase 4 OS=Sus scrofa OX=9823 PE=3 SV=1
A0A4X1V4R5	1.39652	0.481841	0.08078	up	no	1.768	1.266	1	1.219	1.132	1.714	1.341	2.221	1.697	1.812	Uncharacterized protein OS=Sus scrofa OX=9823 PE=3 SV=1
A0A4X1W0G3	0.941741	-0.086597	0.8087	no change	no	1.471	1.562	1	1.116	2.209	1.924	1.864	1.085	1.771	1.165	Uncharacterized protein OS=Sus scrofa OX=9823 PE=4 SV=1
A0A481CG23	1.31575	0.395885	0.2357	up	no	1.721	1.308	1	1.001	2.071	1.162	1.436	1.402	2.115	1.93	Protein BANP OS=Sus scrofa OX=9823 PE=3 SV=1
A0A4X1W295	1.59106	0.669988	0.0107	up	yes	1.922	1.208	1	0.948	1.411	1.475	1.918	1.662	1.797	2.312	Apolipoprotein C-II OS=Sus scrofa OX=9823 GN=APOC2 PE=3 SV=1
A0A4X1VJE0	1.06977	0.097297	0.761	no change	no	1.564	1.462	1	1.417	1.428	2.004	1.069	2.139	1.268	1.779	VOC domain-containing protein OS=Sus scrofa OX=9823 GN=GLOD5 PE=4 SV=1
A0A4X1UR72	1.22026	0.287194	0.375	up	no	1.662	1.362	1	1.217	1.202	2.031	1.311	2.197	1.326	1.813	ANK_REP_REGION domain-containing protein OS=Sus scrofa OX=9823 GN=PPP1R16A PE=4 SV=1
F1STC2	1.95878	0.969958	0.06184	up	no	1.996	1.019	1	1.252	0.886	0.937	2.894	1.115	1.477	2.498	Ig-like domain-containing protein OS=Sus scrofa OX=9823 PE=1 SV=4
F1RFV1	1.37915	0.463776	0.07224	up	no	1.746	1.266	1	1.343	1.22	1.501	1.769	1.58	1.365	2.272	Transmembrane protein 208 OS=Sus scrofa OX=9823 GN=TMEM208 PE=3 SV=2
I3LT71	0.808293	-0.307049	0.3902	down	no	1.345	1.664	1	2.531	1.434	1.693	1.015	1.378	1.375	1.612	DNA damage inducible transcript 4 like OS=Sus scrofa OX=9823 GN=DDIT4L PE=3 SV=1
A0A5G2R3Z4	0.93068	-0.103642	0.6669	no change	no	1.45	1.558	1	1.673	1.643	1.917	1.104	1.776	1.5	1.419	PDZ domain containing 1 OS=Sus scrofa OX=9823 GN=PDZK1 PE=1 SV=1
A0A4X1VI28	1.04419	0.062381	0.7946	no change	no	1.536	1.471	1	1.52	1.385	1.978	1.14	1.675	1.637	1.694	Amine oxidase OS=Sus scrofa OX=9823 PE=3 SV=1
F1SRU2	1.65018	0.72262	0.3159	up	no	1.868	1.132	1	1.19	1.133	1.205	3.799	1.265	0.745	1.661	Zyxin OS=Sus scrofa OX=9823 GN=ZYX PE=1 SV=2
F1RR85	1.09015	0.124522	0.7278	no change	no	1.56	1.431	1	1.751	0.987	1.987	1.005	2.019	1.306	1.911	Solute carrier family 27 member 4 OS=Sus scrofa OX=9823 GN=SLC27A4 PE=1 SV=4
A0A286ZWI1	1.71949	0.781981	0.198	up	no	1.888	1.098	1	1.036	1.278	1.08	3.429	1.146	1.868	1.111	Fructose-bisphosphate aldolase OS=Sus scrofa OX=9823 GN=ALDOC PE=1 SV=1
A0A286ZSH3	1.70444	0.7693	0.08464	up	no	1.88	1.103	1	0.995	0.98	1.437	1.158	2.726	1.426	2.209	Heme-binding protein 1 OS=Sus scrofa OX=9823 GN=HEBP1 PE=3 SV=1
A0A286ZSA7	1.62236	0.698093	0.1117	up	no	1.843	1.136	1	1.083	0.994	1.467	1.117	2.526	1.325	2.405	3-hydroxybutyrate dehydrogenase 2 OS=Sus scrofa OX=9823 GN=BDH2 PE=1 SV=1
A0A4X1WBH7	1.03704	0.052467	0.8683	no change	no	1.512	1.458	1	1.378	1.415	2.04	1.037	2.084	1.298	1.63	O-acyltransferase OS=Sus scrofa OX=9823 GN=SOAT2 PE=3 SV=1
A0A4X1TDD5	1.5076	0.592255	0.077	up	no	1.785	1.184	1	1.135	1.268	1.331	2.534	1.383	1.845	1.379	Uncharacterized protein OS=Sus scrofa OX=9823 GN=SLC49A4 PE=4 SV=1
A0A287AX70	1.83652	0.876975	0.2838	up	no	1.921	1.046	1	1.182	1.252	0.752	4.071	0.906	1.653	1.054	Olfactory receptor OS=Sus scrofa OX=9823 GN=LOC396790 PE=3 SV=1
G3XF00	1.80455	0.851642	0.274	up	no	1.902	1.054	1	1.127	1.114	0.976	1.313	1.076	1.213	4.008	Similar to classical major histocompatibility complex class I antigen 2 (Fragment) OS=Sus scrofa OX=9823 GN=SLA-2 PE=2 SV=1
A0A480IKK6	1.08022	0.111332	0.822	no change	no	1.535	1.421	1	1.395	0.937	2.351	0.988	2.532	1.014	1.607	Forkhead box protein K1 OS=Sus scrofa OX=9823 PE=4 SV=1
A0A4X1UCU2	0.943347	-0.08414	0.7399	no change	no	1.432	1.518	1	1.65	1.691	1.73	1.349	1.793	1.604	0.982	Uncharacterized protein OS=Sus scrofa OX=9823 PE=4 SV=1
A0A4X1VNM6	1.13478	0.182416	0.6636	no change	no	1.566	1.38	1	1.591	0.942	1.989	0.795	1.981	1.296	2.194	DUF4430 domain-containing protein OS=Sus scrofa OX=9823 PE=3 SV=1
A0A287BL83	1.41311	0.498879	0.1651	up	no	1.724	1.22	1	1.17	1.079	1.629	1.097	2.181	1.38	2.237	Uncharacterized protein OS=Sus scrofa OX=9823 GN=LOC110256483 PE=1 SV=1
A0A5G2QTW5	1.41859	0.504453	0.06713	up	no	1.725	1.216	1	1.234	0.979	1.649	1.434	2.2	1.571	1.695	Angiotensin-converting enzyme OS=Sus scrofa OX=9823 GN=ACE PE=1 SV=1
O19063	1.57267	0.65322	0.01831	up	yes	1.623	1.032	1	0.807	1.019	1.303	1.416	1.326	1.981	1.769	Serum amyloid P-component OS=Sus scrofa OX=9823 GN=APCS PE=2 SV=1
A0A4X1VMF1	0.97039	-0.043363	0.8938	no change	no	1.442	1.486	1	1.442	1.354	2.148	1.268	0.929	1.738	1.831	Uncharacterized protein OS=Sus scrofa OX=9823 PE=3 SV=1
A0A287ARY7	0.941567	-0.086864	0.7362	no change	no	1.418	1.506	1	1.749	1.426	1.848	1.205	1.526	1.12	1.82	TOPBP1 interacting checkpoint and replication regulator OS=Sus scrofa OX=9823 GN=TICRR PE=4 SV=1
A0A4X1W1S7	1.06356	0.088901	0.7868	no change	no	1.506	1.416	1	1.607	1.288	1.769	0.851	2.059	1.301	1.814	P/Homo B domain-containing protein OS=Sus scrofa OX=9823 PE=3 SV=1
A0A480E3E2	1.06285	0.087942	0.7282	no change	no	1.505	1.416	1	1.515	1.452	1.699	1.027	1.873	1.367	1.753	Unconventional myosin-Ia OS=Sus scrofa OX=9823 PE=3 SV=1
A0A4X1TEH6	2.38377	1.25324	0.05729	up	no	2.056	0.8625	1	0.527	1.092	0.831	2.306	0.676	3.015	2.225	Ig-like domain-containing protein OS=Sus scrofa OX=9823 PE=4 SV=1
A0A4X1T3H8	1.35437	0.437621	0.2033	up	no	1.674	1.236	1	1.236	0.927	1.782	1.213	2.089	1.315	2.077	NAD(P)-bd_dom domain-containing protein OS=Sus scrofa OX=9823 PE=4 SV=1
I3LJ94	1.01106	0.015865	0.9624	no change	no	1.463	1.447	1	1.453	1.24	2.096	0.885	1.892	1.393	1.682	Guanylate cyclase OS=Sus scrofa OX=9823 GN=PLBD1 PE=3 SV=2
A0A4X1UIJ8	1.11564	0.157867	0.7039	no change	no	1.534	1.375	1	1.13	1.122	2.249	1.026	2.143	1.13	1.839	Uncharacterized protein OS=Sus scrofa OX=9823 GN=CYP27A1 PE=3 SV=1
A0A286ZID0	1.08758	0.121123	0.733	no change	no	1.515	1.393	1	1.352	1.054	2.167	1.188	2.052	1.181	1.639	L-serine ammonia-lyase OS=Sus scrofa OX=9823 GN=SDSL PE=1 SV=1
A0A4X1UC07	0.950336	-0.073491	0.7746	no change	no	1.416	1.49	1	1.714	1.412	1.836	0.972	1.757	1.373	1.56	Keratin, type I cytoskeletal 20 OS=Sus scrofa OX=9823 GN=KRT20 PE=3 SV=1
A0A287A191	1.17352	0.230846	0.3231	no change	no	1.569	1.337	1	1.534	1.236	1.578	1.132	1.699	1.521	1.923	Uncharacterized protein OS=Sus scrofa OX=9823 GN=DSC2 PE=1 SV=2
I3LEI5	1.17929	0.237924	0.5775	no change	no	1.572	1.333	1	1.315	0.977	2.041	0.896	2.009	1.162	2.222	Carboxylic ester hydrolase OS=Sus scrofa OX=9823 GN=CES3 PE=1 SV=3
I3LC60	1.37931	0.463947	0.2698	up	no	1.68	1.218	1	1.136	1.086	1.65	0.88	2.416	1.331	2.092	UDP-glucuronosyltransferase OS=Sus scrofa OX=9823 GN=LOC100515394 PE=1 SV=3
A0A5G2QH68	1.06339	0.088671	0.8097	no change	no	1.493	1.404	1	1.485	1.166	1.966	0.951	2.035	1.067	1.919	RAB17, member RAS oncogene family OS=Sus scrofa OX=9823 GN=RAB17 PE=4 SV=1
A0A4X1W3T6	1.13422	0.181698	0.5027	no change	no	1.538	1.356	1	1.472	1.345	1.607	1.187	1.964	1.13	1.873	Tetratricopeptide repeat protein 38 OS=Sus scrofa OX=9823 GN=TTC38 PE=3 SV=1
A0A5G2QYA4	1.17205	0.229035	0.3538	no change	no	1.56	1.331	1	1.552	1.334	1.437	1.289	1.487	1.334	2.129	L-selectin OS=Sus scrofa OX=9823 GN=SELL PE=3 SV=1
F1SJT1	0.712085	-0.489878	0.1924	down	no	1.202	1.688	1	1.972	1.698	2.082	0.605	1.667	1.162	1.375	Exo/endonuclease G OS=Sus scrofa OX=9823 GN=EXOG PE=1 SV=4
A0A4X1SUA7	0.83715	-0.256442	0.5955	no change	no	1.316	1.572	1	1.66	1.049	2.581	0.832	2.012	0.93	1.488	FAD-binding PCMH-type domain-containing protein OS=Sus scrofa OX=9823 GN=LDHD PE=3 SV=1
A0A5S6I6E9	1.29276	0.370455	0.09492	up	no	1.625	1.257	1	1.151	1.191	1.686	1.61	1.347	1.653	1.89	Dimethylaniline monooxygenase [N-oxide-forming] OS=Sus scrofa OX=9823 GN=FMO1 PE=1 SV=1
Q5BLZ2	1.07715	0.107212	0.8043	no change	no	1.494	1.387	1	1.33	1.033	2.184	0.879	2.171	1.072	1.854	Perilipin-3 OS=Sus scrofa OX=9823 GN=PLIN3 PE=2 SV=1
A0A4X1T7M4	1.36177	0.445485	0.3223	up	no	1.66	1.219	1	1.476	0.995	1.404	0.621	2.443	1.997	1.58	Hermansky-Pudlak syndrome 5 protein homolog OS=Sus scrofa OX=9823 PE=3 SV=1
A0A480SMD8	1.51134	0.595832	0.05889	up	no	1.732	1.146	1	1.423	0.701	1.46	1.594	1.465	2.246	1.623	Alpha-2-macroglobulin isoform a OS=Sus scrofa OX=9823 PE=3 SV=1
A0A5G2RC38	1.25019	0.322154	0.1356	up	no	1.599	1.279	1	1.191	1.193	1.733	1.401	1.727	1.467	1.8	Iron-sulfur cluster assembly 2 OS=Sus scrofa OX=9823 GN=ISCA2 PE=1 SV=1
A0A4X1VN26	1.29346	0.371236	0.5764	up	no	1.622	1.254	1	1.201	1.502	1.314	0.984	0.968	3.462	1.074	PA domain-containing protein OS=Sus scrofa OX=9823 GN=SPPL2B PE=3 SV=1
A0A5G2QAS9	1.23754	0.307474	0.2559	up	no	1.589	1.284	1	1.209	1.125	1.8	1.109	1.734	1.646	1.866	B30.2/SPRY domain-containing protein OS=Sus scrofa OX=9823 PE=4 SV=1
A0A5S6FWI2	1.25707	0.330071	0.2963	up	no	1.599	1.272	1	1.242	1.189	1.659	1.21	2.223	1.184	1.778	Trans-1,2-dihydrobenzene-1,2-diol dehydrogenase OS=Sus scrofa OX=9823 GN=DHDH PE=4 SV=1
A0A287A5G9	1.1702	0.226751	0.4174	no change	no	1.547	1.322	1	1.458	1.106	1.723	1.014	1.826	1.475	1.873	APOBEC1 complementation factor OS=Sus scrofa OX=9823 GN=A1CF PE=1 SV=1
Q6PLK3	1.09197	0.126934	0.6452	no change	no	1.496	1.37	1	1.426	1.256	1.796	1.006	1.928	1.359	1.691	Amine oxidase [flavin-containing] B OS=Sus scrofa OX=9823 GN=MAOB PE=2 SV=3
A0A1P8VJR2	0.895225	-0.159677	0.5338	no change	no	1.35	1.508	1	1.967	1.589	1.474	1.048	1.615	1.223	1.515	Aminopeptidase OS=Sus scrofa OX=9823 GN=APN PE=2 SV=1
A0A287BG92	1.08613	0.119199	0.7485	no change	no	1.488	1.37	1	1.564	1.247	1.671	0.817	2.27	1.192	1.672	Geranylgeranyl transferase type-2 subunit beta OS=Sus scrofa OX=9823 GN=MSH4 PE=1 SV=2
A0A5G2RMI5	1.05688	0.079805	0.7253	no change	no	1.468	1.389	1	1.562	1.323	1.67	1.365	1.785	1.645	1.078	Peroxisomal biogenesis factor 1 OS=Sus scrofa OX=9823 GN=PEX1 PE=3 SV=1
L8B0S2	1.43003	0.51605	0.4617	up	no	1.676	1.172	1	0.994	1.266	1.43	2.782	0.643	2.759	0.522	IgG heavy chain OS=Sus scrofa OX=9823 GN=IGHG PE=2 SV=1
A0A287B5Q4	0.831511	-0.266192	0.6758	no change	no	1.293	1.555	1	2.595	0.908	1.716	1.008	0.898	2.622	0.644	Reticulon OS=Sus scrofa OX=9823 GN=RTN4 PE=1 SV=2
A0A480TKW2	1.06304	0.088201	0.6086	no change	no	1.467	1.38	1	1.371	1.414	1.737	1.33	1.439	1.578	1.521	Phosphatidylinositol-3-phosphate phosphatase OS=Sus scrofa OX=9823 GN=MTMR3 PE=3 SV=1
A0A287BP82	1.3613	0.44498	0.3086	up	no	1.639	1.204	1	1.064	1.254	1.498	0.942	2.476	1.075	2.062	Anion exchange protein OS=Sus scrofa OX=9823 GN=SLC4A7 PE=1 SV=2
A0A5G2QSQ3	0.961353	-0.056862	0.8036	no change	no	1.393	1.449	1	1.311	1.645	1.839	1.085	1.528	1.419	1.541	AB hydrolase-1 domain-containing protein OS=Sus scrofa OX=9823 GN=SERHL2 PE=1 SV=1
Q6Q2K6	1.88331	0.913269	0.1877	up	no	1.856	0.9855	1	0.941	1.135	0.866	3.259	0.811	2.37	0.986	Adiponectin (Fragment) OS=Sus scrofa OX=9823 PE=4 SV=1
A0A4X1SLV1	1.53798	0.621037	0.07279	up	no	1.721	1.119	1	0.795	1.078	1.603	1.752	2.015	1.097	2.02	Acyl-CoA-binding protein OS=Sus scrofa OX=9823 GN=DBI PE=4 SV=1
C6L245	1.10526	0.14439	0.6519	no change	no	1.491	1.349	1	1.887	1.142	1.366	1.377	1.26	2.167	1.162	Putative trypsinogen OS=Sus scrofa OX=9823 GN=try PE=1 SV=1
A0A4X1UEX4	1.08376	0.116048	0.7975	no change	no	1.475	1.361	1	0.941	0.985	2.518	1.184	1.983	1.317	1.415	Enteropeptidase OS=Sus scrofa OX=9823 GN=TMPRSS15 PE=3 SV=1
A0A4X1V813	1.24723	0.318724	0.1475	up	no	1.574	1.262	1	1.192	1.173	1.684	1.34	1.89	1.585	1.482	Rab-GAP TBC domain-containing protein OS=Sus scrofa OX=9823 GN=TBC1D10A PE=4 SV=1
A0A286ZIR0	1.61311	0.689846	0.152	up	no	1.747	1.083	1	0.999	1.218	1.116	2.889	1.139	1.72	1.24	AIG1-type G domain-containing protein OS=Sus scrofa OX=9823 GN=GIMAP1 PE=3 SV=1
A0A4X1W434	0.585762	-0.771613	0.15	down	no	1.045	1.784	1	2.491	2.611	1.033	0.966	1.207	0.94	1.066	Biogenesis of lysosome-related organelles complex 1 subunit 1 OS=Sus scrofa OX=9823 GN=BLOC1S1 PE=3 SV=1
A0A480VV34	1.343	0.425458	0.1477	up	no	1.621	1.207	1	1.35	1.266	1.212	2.304	1.294	1.59	1.297	Methionine synthase reductase isoform X1 OS=Sus scrofa OX=9823 PE=4 SV=1
A0A480K1F4	1.24642	0.317794	0.3948	up	no	1.568	1.258	1	1.081	1.126	1.827	1.052	2.259	1.19	1.77	Glutamate--cysteine ligase OS=Sus scrofa OX=9823 PE=3 SV=1
A0A4X1TZW1	1.51111	0.59561	0.4245	up	no	1.7	1.125	1	1.144	1.246	1.109	3.678	0.899	1.382	0.843	Fibrillar collagen NC1 domain-containing protein OS=Sus scrofa OX=9823 GN=COL1A2 PE=4 SV=1
I3L8K1	0.92633	-0.110402	0.6182	no change	no	1.358	1.466	1	1.366	1.984	1.514	1.309	1.355	1.364	1.406	Low-density lipoprotein receptor relative with 11 ligand-binding repeats OS=Sus scrofa OX=9823 GN=SORL1 PE=1 SV=2
A0A4X1VTF1	1.07647	0.106309	0.7779	no change	no	1.464	1.36	1	1.429	1.312	1.701	0.815	2.279	1.138	1.623	Uncharacterized protein OS=Sus scrofa OX=9823 GN=SMIM22 PE=4 SV=1
A0A288CG62	1.09111	0.125798	0.7749	no change	no	1.473	1.35	1	1.316	0.997	2.086	0.764	2.067	1.092	1.969	Solute carrier family 35 member A3 OS=Sus scrofa OX=9823 GN=SLC35A3 PE=1 SV=1
A0A480ZZ07	1.6979	0.763749	0.3564	up	no	1.776	1.046	1	1.033	1.079	1.07	3.962	1.014	1.226	0.904	Keratin, type II cytoskeletal 5 OS=Sus scrofa OX=9823 PE=3 SV=1
A0A4X1TPM5	0.814791	-0.295498	0.443	down	no	1.267	1.555	1	1.171	2.041	2.008	1.047	0.987	1.922	1.112	Peptide YY OS=Sus scrofa OX=9823 GN=PYY PE=3 SV=1
A0A4X1TEG2	0.909337	-0.137113	0.637	no change	no	1.344	1.478	1	1.683	1.819	1.409	1.211	1.34	0.933	1.89	Uncharacterized protein OS=Sus scrofa OX=9823 PE=4 SV=1
A0A4X1TBG3	0.950207	-0.073686	0.6912	no change	no	1.374	1.446	1	1.541	1.705	1.539	1.329	1.375	1.212	1.582	Uncharacterized protein OS=Sus scrofa OX=9823 GN=RHOD PE=4 SV=1
A0A385XIH5	1.11478	0.156757	0.6022	no change	no	1.486	1.333	1	1.269	1.205	1.858	1.099	2.076	1.383	1.385	2'-5' oligoadenylate synthase OS=Sus scrofa OX=9823 PE=2 SV=1
A0A480W0G4	1.11244	0.153732	0.6199	no change	no	1.484	1.334	1	1.517	1.293	1.526	1.01	1.262	2.214	1.451	Zinc finger SWIM domain-containing protein 8 isoform 1 OS=Sus scrofa OX=9823 PE=4 SV=1
A0A480XDR9	1.97424	0.981297	0.2097	up	no	1.87	0.9472	1	0.892	1	0.897	3.558	0.843	2.26	0.818	Biglycan (Fragment) OS=Sus scrofa OX=9823 PE=3 SV=1
A0A287AW36	1.20282	0.26642	0.154	up	no	1.536	1.277	1	1.478	1.23	1.401	1.348	1.701	1.319	1.775	Beta-1,4-mannosyl-glycoprotein 4-beta-N-acetylglucosaminyltransferase OS=Sus scrofa OX=9823 GN=MGAT3 PE=4 SV=1
A0A5G2RGB6	0.859788	-0.217947	0.395	no change	no	1.3	1.512	1	1.891	1.559	1.597	0.987	1.584	1.47	1.158	Meprin A subunit OS=Sus scrofa OX=9823 GN=MEP1B PE=1 SV=1
A0A287A526	1.02012	0.028732	0.9237	no change	no	1.42	1.392	1	1.578	1.625	1.364	1.507	0.889	2.048	1.236	Calpain inhibitor OS=Sus scrofa OX=9823 GN=CAST PE=1 SV=2
A0A4X1SRS8	1.20204	0.26548	0.4473	up	no	1.535	1.277	1	1.349	1.094	1.666	0.942	2.278	1.339	1.583	D-amino-acid oxidase OS=Sus scrofa OX=9823 GN=DAO PE=3 SV=1
C7ECT8	1.0776	0.107829	0.6793	no change	no	1.458	1.353	1	1.463	1.332	1.618	1.179	2.028	1.167	1.457	Angiotensin-converting enzyme (Fragment) OS=Sus scrofa domesticus OX=9825 PE=2 SV=1
A0A4X1U9D8	1.247	0.318464	0.1087	up	no	1.56	1.251	1	1.1	1.363	1.54	1.73	1.463	1.299	1.748	HECT domain-containing protein OS=Sus scrofa OX=9823 PE=4 SV=1
A0A4X1U1L3	1.23923	0.309449	0.519	up	no	1.554	1.254	1	1.453	1.671	0.893	1.947	2.018	1.885	0.366	Ig-like domain-containing protein OS=Sus scrofa OX=9823 PE=4 SV=1
A0A287A9M7	1.0504	0.070941	0.6742	no change	no	1.438	1.369	1	1.415	1.387	1.674	1.255	1.45	1.455	1.59	DRMBL domain-containing protein OS=Sus scrofa OX=9823 GN=DCLRE1C PE=3 SV=1
O77564	1.5552	0.637098	0.02821	up	yes	1.544	0.9928	1	0.943	0.929	1.099	1.242	2.024	1.248	1.663	Glutamate carboxypeptidase 2 OS=Sus scrofa OX=9823 GN=FOLH1 PE=1 SV=1
F1SH50	1.10112	0.138976	0.3875	no change	no	1.47	1.335	1	1.298	1.475	1.567	1.301	1.448	1.473	1.657	Tripartite motif-containing protein 59 OS=Sus scrofa OX=9823 GN=TRIM59 PE=4 SV=1
K9IVK4	1.35859	0.442106	0.1709	up	no	1.614	1.188	1	1.277	1.076	1.397	1.173	1.878	1.191	2.215	Solute carrier family 37 (Glucose-6-phosphate transporter), member 4 OS=Sus scrofa OX=9823 GN=SLC37A4 PE=2 SV=1
A0A4X1UB21	1.12358	0.168101	0.3927	no change	no	1.482	1.319	1	1.454	1.191	1.631	1.318	1.773	1.312	1.525	Acyltransferase OS=Sus scrofa OX=9823 PE=3 SV=1
A0A480TMR5	1.14724	0.198166	0.5835	no change	no	1.496	1.304	1	1.199	1.05	1.968	0.965	1.933	1.207	1.878	Aldose 1-epimerase OS=Sus scrofa OX=9823 PE=3 SV=1
A0A480EJB5	1.43429	0.520337	0.2895	up	no	1.648	1.149	1	1.298	0.747	1.552	0.861	1.887	1.209	2.634	ATP-dependent dihydroxyacetone kinase OS=Sus scrofa OX=9823 PE=4 SV=1
L8B0R9	1.13435	0.181867	0.7549	no change	no	1.486	1.31	1	1.699	1.971	0.57	2.216	0.755	2.259	0.715	IgG heavy chain OS=Sus scrofa OX=9823 GN=IGHG PE=2 SV=1
A0A0B8RTB5	0.957253	-0.063028	0.7826	no change	no	1.366	1.427	1	1.489	1.454	1.764	0.954	1.439	1.495	1.575	PYD and CARD domain containing OS=Sus scrofa domesticus OX=9825 GN=PYCARD PE=4 SV=1
F1SKC7	0.836842	-0.256973	0.474	no change	no	1.272	1.52	1	2.179	1.809	1.092	1.342	1.117	1.676	0.953	Carboxypeptidase B OS=Sus scrofa OX=9823 GN=CPB1 PE=3 SV=3
A0A4X1SRI1	1.73359	0.793766	0.1958	up	no	1.77	1.021	1	1.018	1.133	0.933	2.568	0.813	2.743	0.957	Fibulin-5 OS=Sus scrofa OX=9823 GN=FBLN5 PE=3 SV=1
A0A4X1V1Q7	0.980837	-0.027914	0.8778	no change	no	1.382	1.409	1	1.363	1.554	1.72	1.397	1.289	1.291	1.553	HMG box transcription factor 1 OS=Sus scrofa OX=9823 GN=HBP1 PE=4 SV=1
A0A4X1W778	0.944909	-0.081752	0.8215	no change	no	1.355	1.434	1	1.296	1.287	2.155	0.959	2.007	1.206	1.248	Uncharacterized protein OS=Sus scrofa OX=9823 GN=PLGRKT PE=4 SV=1
J7FIC7	1.10976	0.150255	0.4417	no change	no	1.466	1.321	1	1.361	1.503	1.419	1.825	1.506	1.182	1.35	Interferon-stimulated protein 56 OS=Sus scrofa OX=9823 GN=IFIT1 PE=2 SV=1
A0A286ZLW3	1.14881	0.200134	0.4452	no change	no	1.49	1.297	1	1.288	1.245	1.656	1.065	1.829	1.259	1.808	Acyl-CoA-binding domain-containing protein 5 OS=Sus scrofa OX=9823 GN=ACBD5 PE=1 SV=2
A0A4X1W567	1.12672	0.172126	0.5653	no change	no	1.476	1.31	1	1.385	1.14	1.715	0.971	1.77	1.241	1.92	Guanine deaminase OS=Sus scrofa OX=9823 GN=GDA PE=3 SV=1
A0A286ZMR6	0.834101	-0.261705	0.3664	no change	no	1.267	1.519	1	2.015	1.578	1.482	0.874	1.597	1.229	1.369	Glycerophosphodiester phosphodiesterase domain containing 5 OS=Sus scrofa OX=9823 GN=GDPD5 PE=3 SV=1
C3VPJ5	0.997131	-0.004146	0.9881	no change	no	1.39	1.394	1	1.391	1.342	1.843	0.762	1.623	1.339	1.834	Claudin OS=Sus scrofa OX=9823 GN=CLDN3 PE=2 SV=1
I3LG93	1.11069	0.151456	0.6345	no change	no	1.465	1.319	1	1.251	1.308	1.718	0.897	1.835	1.193	1.936	DEAQ-box RNA dependent ATPase 1 OS=Sus scrofa OX=9823 GN=DQX1 PE=4 SV=2
F1S4E0	0.904795	-0.144338	0.7465	no change	no	1.321	1.46	1	2.542	0.989	1.309	1.111	1.139	1.86	1.175	GB1/RHD3-type G domain-containing protein OS=Sus scrofa OX=9823 GN=LOC102161784 PE=1 SV=5
F1SKP9	1.4764	0.562086	0.2218	up	no	1.658	1.123	1	1.159	0.952	1.382	2.798	1.235	1.345	1.256	ER lumen protein-retaining receptor OS=Sus scrofa OX=9823 GN=KDELR3 PE=3 SV=2
A0A0B8RTV8	0.891156	-0.166249	0.7953	no change	no	1.31	1.47	1	1.435	1.12	2.325	0.599	2.754	0.598	1.289	Caspase 3, apoptosis-related cysteine peptidase OS=Sus scrofa domesticus OX=9825 GN=CASP3 PE=3 SV=1
F1S9K3	1.21451	0.280379	0.2598	up	no	1.523	1.254	1	1.383	1.002	1.633	1.161	1.829	1.401	1.702	3'(2'), 5'-bisphosphate nucleotidase 1 OS=Sus scrofa OX=9823 GN=BPNT1 PE=1 SV=3
B2LYG4	1.55013	0.632386	0.03932	up	yes	1.84	1.187	1	1.424	0.962	1.361	2.363	1.522	1.441	2.036	Acyl-coenzyme A diphosphatase FITM2 OS=Sus scrofa OX=9823 GN=FITM2 PE=2 SV=1
B2ZF47	1.10554	0.144755	0.5488	no change	no	1.456	1.317	1	1.257	1.239	1.771	1.064	1.561	1.432	1.768	Mitochondrial aldehyde dehydrogenase 2 OS=Sus scrofa OX=9823 GN=ALDH2 PE=2 SV=1
A0A4X1TDF5	1.53199	0.615409	0.3158	up	no	1.676	1.094	1	1.031	1.307	1.039	3.133	0.89	1.767	0.914	Pyruvate carboxylase OS=Sus scrofa OX=9823 PE=4 SV=1
A0A4X1T7W3	1.79531	0.844235	0.2178	up	no	1.777	0.9898	1	0.896	0.988	1.075	1.062	1.16	3.474	1.411	Uncharacterized protein OS=Sus scrofa OX=9823 PE=4 SV=1
A0A287AV78	1.64593	0.718906	0.1732	up	no	1.72	1.045	1	0.972	1.208	1	2.859	1.096	1.932	0.995	Na(+)/Ca(2+)-exchange protein 1 OS=Sus scrofa OX=9823 PE=3 SV=1
A0A5S8KUU6	1.11162	0.152665	0.5295	no change	no	1.454	1.308	1	1.294	1.365	1.571	1.002	1.845	1.328	1.639	Tartrate-resistant acid phosphatase type 5 OS=Sus scrofa OX=9823 GN=ACP5 PE=4 SV=1
A0A5S6HCB7	1.2	0.263034	0.2196	up	no	1.506	1.255	1	1.165	1.252	1.602	1.199	1.784	1.383	1.658	Amine oxidase OS=Sus scrofa OX=9823 GN=AOC1 PE=3 SV=1
W6D796	1.11733	0.160057	0.6839	no change	no	1.457	1.304	1	1.302	1.035	1.877	0.822	2.192	1.183	1.63	Beta-Ala-His dipeptidase OS=Sus scrofa OX=9823 GN=CNDP1 PE=2 SV=1
A0A480N1Y7	1.57717	0.657343	0.2787	up	no	1.686	1.069	1	0.954	1.184	1.138	3.161	0.923	1.628	1.033	Elastin OS=Sus scrofa OX=9823 PE=3 SV=1
A0A287BM29	1.14075	0.189978	0.6573	no change	no	1.467	1.286	1	1.269	0.726	2.149	1.064	1.873	1.054	1.877	Apolipoprotein A-IV OS=Sus scrofa OX=9823 GN=APOA4 PE=1 SV=1
A0A4X1SUC4	1.54212	0.624919	0.02841	up	yes	1.684	1.092	1	0.89	1.076	1.404	1.302	1.481	2.023	1.932	Ig-like domain-containing protein OS=Sus scrofa OX=9823 PE=4 SV=1
A0A5G2QVM8	1.16693	0.222717	0.3429	no change	no	1.482	1.27	1	1.591	0.974	1.514	1.32	1.386	1.368	1.854	SPARC related modular calcium binding 2 OS=Sus scrofa OX=9823 GN=SMOC2 PE=4 SV=1
F1RII7	2.46658	1.30251	0.2913	up	no	1.956	0.793	1	0.505	1.09	0.577	1.043	0.603	4.911	1.268	Hemoglobin subunit beta OS=Sus scrofa OX=9823 GN=HBB PE=1 SV=1
I3L8H0	1.19059	0.251677	0.2632	no change	no	1.493	1.254	1	1.233	1.235	1.548	1.082	1.562	1.483	1.843	Myomegalin isoform X3 OS=Sus scrofa OX=9823 GN=PDE4DIP PE=1 SV=2
K7GSK3	1.08663	0.119856	0.5007	no change	no	1.43	1.316	1	1.216	1.484	1.562	1.271	1.478	1.295	1.674	Semaphorin 4D OS=Sus scrofa OX=9823 GN=SEMA4D PE=1 SV=2
A0A4X1T0M5	0.918239	-0.123058	0.5581	no change	no	1.314	1.431	1	1.532	1.729	1.464	0.986	1.414	1.472	1.382	Galectin OS=Sus scrofa OX=9823 GN=ECH1 PE=4 SV=1
A0A4X1VP71	0.820292	-0.285791	0.4935	down	no	1.237	1.508	1	2.237	1.443	1.35	1.244	0.776	1.973	0.955	C-type lectin domain-containing protein OS=Sus scrofa OX=9823 PE=4 SV=1
A0A4X1TWJ9	1.18377	0.24339	0.4795	no change	no	1.488	1.257	1	1.091	0.916	2.02	1.049	1.758	1.4	1.746	Uncharacterized protein OS=Sus scrofa OX=9823 GN=C6H19orf12 PE=4 SV=1
Q8MIB3	0.983369	-0.024195	0.9308	no change	no	1.36	1.383	1	1.35	1.557	1.625	0.91	1.815	1.121	1.595	Broad substrate specificity ATP-binding cassette transporter ABCG2 OS=Sus scrofa OX=9823 GN=ABCG2 PE=2 SV=1
A0A4X1U2R9	1.24101	0.311518	0.1726	up	no	1.519	1.224	1	1.151	1.117	1.626	1.854	1.574	1.228	1.421	Calponin-homology (CH) domain-containing protein OS=Sus scrofa OX=9823 PE=3 SV=1
F1SCC7	1.28548	0.362302	0.5566	up	no	1.54	1.198	1	0.44	2.528	0.826	1.542	0.872	1.413	2.333	SERPIN domain-containing protein OS=Sus scrofa OX=9823 GN=LOC396684 PE=3 SV=3
A0A6H1PMV8	1.03343	0.047444	0.7809	no change	no	1.391	1.346	1	1.565	1.319	1.501	1.185	1.599	1.425	1.354	MHC class I antigen (Fragment) OS=Sus scrofa OX=9823 GN=SLA-2 PE=2 SV=1
A0A4X1TFB2	1.82456	0.86755	0.185	up	no	1.768	0.969	1	0.817	1.175	0.884	3.153	0.951	2.03	0.938	Uncharacterized protein OS=Sus scrofa OX=9823 PE=4 SV=1
B8XSJ5	1.17143	0.228269	0.6902	no change	no	1.476	1.26	1	1.049	0.843	2.15	0.739	2.46	0.828	1.875	Acyl-CoA synthetase long-chain family member 3 OS=Sus scrofa OX=9823 GN=ACSL3 PE=2 SV=1
A0A4X1VIL0	1.26116	0.334748	0.5005	up	no	1.526	1.21	1	1.402	1.16	1.278	2.82	1.045	1.118	1.119	Pleiotrophin OS=Sus scrofa OX=9823 GN=PTN PE=3 SV=1
A0A4X1VJG6	1.12432	0.169053	0.3272	no change	no	1.447	1.287	1	1.276	1.22	1.651	1.317	1.616	1.373	1.483	CD302 antigen OS=Sus scrofa OX=9823 GN=CD302 PE=4 SV=1
A0A4X1SK88	1.56432	0.645535	0.3181	up	no	1.666	1.065	1	1.23	1.163	0.866	3.022	0.779	2.081	0.782	Fibrillin-1 OS=Sus scrofa OX=9823 GN=FBN1 PE=3 SV=1
A0A5G2R0M9	1.23121	0.300076	0.3337	up	no	1.507	1.224	1	1.185	1.001	1.71	1.029	1.837	1.277	1.886	Aldo_ket_red domain-containing protein OS=Sus scrofa OX=9823 GN=AKR7A2 PE=1 SV=1
A0A5G2R6F6	0.899095	-0.153454	0.4957	no change	no	1.292	1.437	1	1.321	1.547	1.881	1.326	1.213	1.489	1.139	Uncharacterized protein OS=Sus scrofa OX=9823 GN=GATD3A PE=1 SV=1
A0A4X1VFI7	1.50827	0.592897	0.000614	up	yes	1.641	1.088	1	1.043	1.167	1.141	1.759	1.518	1.781	1.505	ADP-ribosyl cyclase/cyclic ADP-ribose hydrolase OS=Sus scrofa OX=9823 PE=3 SV=1
A0A4X1TKB6	1.16759	0.223538	0.541	no change	no	1.47	1.259	1	1.262	0.915	1.859	0.972	1.922	1.12	1.868	1,25-dihydroxyvitamin D3 receptor OS=Sus scrofa OX=9823 PE=3 SV=1
A0A4X1TK99	1.36017	0.44379	0.3056	up	no	1.571	1.155	1	0.852	1.503	1.266	1.759	0.709	2.356	1.461	Ig-like domain-containing protein OS=Sus scrofa OX=9823 PE=4 SV=1
I3LJW3	1.06203	0.086821	0.7665	no change	no	1.404	1.322	1	1.538	1.14	1.608	0.908	1.823	1.159	1.727	Glycerophosphodiester phosphodiesterase domain-containing protein 1 OS=Sus scrofa OX=9823 GN=GDPD1 PE=1 SV=1
A0A4X1VGS5	0.495228	-1.01384	0.1536	down	no	0.9028	1.823	1	2.821	2.489	0.983	1.483	0.387	1.31	0.431	Beta-microseminoprotein OS=Sus scrofa OX=9823 PE=3 SV=1
A0A287AD60	1.24773	0.319305	0.4806	up	no	1.511	1.211	1	1.201	1.81	0.833	2.192	0.581	1.667	1.603	Uncharacterized protein OS=Sus scrofa OX=9823 GN=LOC100517850 PE=4 SV=2
A0A4X1W4A8	1.05514	0.077429	0.7654	no change	no	1.397	1.324	1	1.34	1.092	1.865	1.1	1.685	1.292	1.51	E3 ubiquitin-protein ligase CBL OS=Sus scrofa OX=9823 PE=4 SV=1
A0A4X1T1F8	1.41993	0.505819	0.0627	up	no	1.596	1.124	1	1.096	1.059	1.341	1.711	1.089	2.016	1.57	Uncharacterized protein OS=Sus scrofa OX=9823 PE=3 SV=1
A0A5G2QQD1	1.2397	0.309995	0.3338	up	no	1.505	1.214	1	1.16	0.987	1.709	1.022	1.893	1.247	1.858	Adenosylhomocysteinase like 1 OS=Sus scrofa OX=9823 GN=AHCYL1 PE=1 SV=1
A0A4X1UGI9	1.05295	0.074437	0.6982	no change	no	1.392	1.322	1	1.235	1.42	1.635	1.583	1.554	1.16	1.271	zf-3CxxC domain-containing protein OS=Sus scrofa OX=9823 GN=RTP4 PE=4 SV=1
A0A5G2QW03	0.973091	-0.039354	0.922	no change	no	1.338	1.375	1	1.659	1.469	1.373	0.801	1.306	0.928	2.315	Zinc finger FYVE-type containing 19 OS=Sus scrofa OX=9823 GN=ZFYVE19 PE=1 SV=1
A0A480T7Y8	1.05375	0.075529	0.678	no change	no	1.392	1.321	1	1.359	1.406	1.519	1.111	1.591	1.289	1.575	Inositol hexakisphosphate and diphosphoinositol-pentakisphosphate kinase OS=Sus scrofa OX=9823 PE=3 SV=1
A0A4X1T5J6	0.895877	-0.158627	0.4089	no change	no	1.282	1.431	1	1.649	1.713	1.361	1.182	1.299	1.271	1.376	RabBD domain-containing protein OS=Sus scrofa OX=9823 GN=MLPH PE=4 SV=1
F1SFZ7	0.981738	-0.026589	0.9168	no change	no	1.344	1.369	1	1.152	1.908	1.417	1.09	1.578	1.247	1.463	Solute carrier family 5 member 12 OS=Sus scrofa OX=9823 GN=SLC5A12 PE=3 SV=1
A0A480Q9T4	0.97593	-0.03515	0.8699	no change	no	1.338	1.371	1	1.439	1.594	1.451	1.278	1.034	1.72	1.321	C3/C5 convertase OS=Sus scrofa OX=9823 PE=4 SV=1
A0A4X1V434	1.11397	0.155715	0.2354	no change	no	1.427	1.281	1	1.312	1.29	1.521	1.436	1.485	1.44	1.347	Histone H2A OS=Sus scrofa OX=9823 GN=LOC100625850 PE=3 SV=1
A0A286ZSJ9	1.14501	0.195358	0.3997	no change	no	1.445	1.262	1	1.188	1.575	1.285	0.973	1.713	1.544	1.549	Adenosylhomocysteinase like 2 OS=Sus scrofa OX=9823 GN=AHCYL2 PE=1 SV=2
A0A287AS08	1.62646	0.701735	0.2253	up	no	1.672	1.028	1	0.927	1.07	1.114	1.399	1.071	3.08	1.137	Uncharacterized protein OS=Sus scrofa OX=9823 GN=NDRG3 PE=4 SV=2
A0A4X1UMB8	0.946647	-0.079101	0.7038	no change	no	1.313	1.387	1	1.374	1.489	1.684	1.068	1.416	1.187	1.582	BTB domain-containing protein OS=Sus scrofa OX=9823 PE=4 SV=1
A0A4X1TKJ7	1.00148	0.002139	0.9881	no change	no	1.35	1.348	1	1.345	1.482	1.566	1.453	1.232	1.214	1.503	BHLH domain-containing protein OS=Sus scrofa OX=9823 GN=TCF12 PE=4 SV=1
A0A287APW1	1.42793	0.513923	0.2202	up	no	1.585	1.11	1	0.889	1.347	1.205	0.935	1.178	2.407	1.821	Mitochondrial translational initiation factor 3 OS=Sus scrofa OX=9823 GN=MTIF3 PE=3 SV=1
A0A1Y1FJ11	1.27342	0.348706	0.2355	up	no	1.509	1.185	1	1.115	1.066	1.558	1.355	1.957	0.997	1.728	Reticulon (Fragment) OS=Sus scrofa OX=9823 GN=RTN4 PE=4 SV=1
F1STK8	1.0417	0.058937	0.808	no change	no	1.374	1.319	1	1.378	1.229	1.669	0.931	1.741	1.373	1.453	Chromosome 9 C11orf54 homolog OS=Sus scrofa OX=9823 GN=C9H11orf54 PE=1 SV=2
A0A4X1UYJ3	0.923571	-0.114705	0.7386	no change	no	1.293	1.4	1	2.201	1.105	1.293	1.101	1.303	1.667	1.102	Uncharacterized protein OS=Sus scrofa OX=9823 PE=3 SV=1
L8B0W4	1.47597	0.56166	0.0115	up	yes	1.566	1.061	1	0.819	1.138	1.287	1.373	1.455	1.613	1.824	IgG heavy chain OS=Sus scrofa OX=9823 GN=IGHG PE=2 SV=1
A0A480VY55	1.25336	0.325796	0.5423	up	no	1.494	1.192	1	0.994	0.885	1.889	0.929	2.44	0.723	1.882	Lactase-phlorizin hydrolase preproprotein-like OS=Sus scrofa OX=9823 PE=3 SV=1
A0A481BWF8	0.858824	-0.219566	0.7908	no change	no	1.241	1.445	1	3.215	0.744	0.821	1.129	0.651	2.507	0.677	Lysophospholipase (Fragment) OS=Sus scrofa OX=9823 PE=3 SV=1
A0A4X1SHE8	1.41674	0.502577	0.2135	up	no	1.574	1.111	1	0.913	0.888	1.644	1.155	1.871	1.056	2.213	Uncharacterized protein OS=Sus scrofa OX=9823 PE=4 SV=1
A0A480XHD8	1.39857	0.483953	0.2059	up	no	1.565	1.119	1	0.924	1.606	0.945	1.142	1.797	1.105	2.215	Protein ABHD11 isoform 1 OS=Sus scrofa OX=9823 PE=4 SV=1
A8WCF5	1.19379	0.255544	0.4858	no change	no	1.46	1.223	1	1.283	1.157	1.451	0.841	1.87	1.045	2.082	Aquaporin OS=Sus scrofa OX=9823 PE=2 SV=1
A0A287BL59	1.16023	0.214405	0.3868	no change	no	1.441	1.242	1	1.321	1.148	1.498	1.106	1.65	1.155	1.852	Solute carrier family 26 member 6 OS=Sus scrofa OX=9823 GN=SLC26A6 PE=1 SV=1
A0A481CEL9	1.32093	0.401559	0.1645	up	no	1.527	1.156	1	1.203	1.695	0.724	1.637	1.33	1.797	1.344	Protein O-mannose kinase OS=Sus scrofa OX=9823 PE=4 SV=1
I3LQ79	0.986667	-0.019365	0.9799	no change	no	1.332	1.35	1	2.858	0.748	0.792	0.978	1.111	2.596	0.643	Major vault protein OS=Sus scrofa OX=9823 GN=MVP PE=1 SV=2
K7GP41	1.13876	0.187459	0.4373	no change	no	1.428	1.254	1	1.263	1.121	1.631	1.093	1.779	1.236	1.605	55 kDa erythrocyte membrane protein OS=Sus scrofa OX=9823 GN=MPP1 PE=1 SV=2
A0A4X1W194	1.01807	0.02584	0.91	no change	no	1.352	1.328	1	1.563	1.104	1.644	0.97	1.502	1.399	1.538	Rab-GAP TBC domain-containing protein OS=Sus scrofa OX=9823 PE=4 SV=1
A0A480J8Z0	1.53839	0.62142	0.3392	up	no	1.623	1.055	1	1.213	1.079	0.927	3.052	0.757	1.889	0.794	Serine/threonine-protein kinase 11-interacting protein OS=Sus scrofa OX=9823 PE=3 SV=1
A0A4X1TRQ2	1.07842	0.108914	0.4847	no change	no	1.389	1.288	1	1.511	1.246	1.394	1.199	1.475	1.324	1.558	Uncharacterized protein OS=Sus scrofa OX=9823 GN=LOC106510284 PE=3 SV=1
A0A5G2QK56	1.16586	0.221392	0.1913	no change	no	1.441	1.236	1	1.287	1.31	1.347	1.346	1.778	1.368	1.272	Carboxypeptidase E OS=Sus scrofa OX=9823 GN=CPE PE=1 SV=1
A0A481C947	1.05372	0.075495	0.7964	no change	no	1.373	1.303	1	1.075	1.222	1.914	1.12	1.46	1.14	1.771	1,5-anhydro-D-fructose reductase isoform 1 OS=Sus scrofa OX=9823 PE=3 SV=1
V9PRF3	1.36814	0.452218	0.353	up	no	1.546	1.13	1	1.079	1.16	1.28	0.891	2.737	1.169	1.389	MHC class II antigen OS=Sus scrofa OX=9823 GN=SLA-DRB1 PE=2 SV=1
A0A5G2R5N4	1.09226	0.127316	0.7336	no change	no	1.397	1.279	1	1.366	1.078	1.671	0.729	2.021	1.1	1.738	1-acyl-sn-glycerol-3-phosphate acyltransferase OS=Sus scrofa OX=9823 GN=AGPAT2 PE=1 SV=1
F1SDJ3	1.10133	0.139254	0.6436	no change	no	1.402	1.273	1	1.191	1.144	1.756	0.992	1.728	1.102	1.785	Tumor protein p53 inducible protein 3 OS=Sus scrofa OX=9823 GN=TP53I3 PE=4 SV=1
A0A480JGM4	1.04122	0.058277	0.8198	no change	no	1.364	1.31	1	1.403	1.314	1.524	0.893	1.804	1.212	1.549	Choline transporter-like protein 4 OS=Sus scrofa OX=9823 PE=3 SV=1
A0A4X1SRN3	1.13158	0.178337	0.2423	no change	no	1.419	1.254	1	1.338	1.265	1.412	1.516	1.155	1.452	1.553	Uncharacterized protein OS=Sus scrofa OX=9823 PE=4 SV=1
A0A4X1SEK8	1.26441	0.338461	0.163	up	no	1.492	1.18	1	1.284	1.163	1.274	1.188	2.028	1.335	1.418	N-acyl-L-amino-acid amidohydrolase OS=Sus scrofa OX=9823 PE=3 SV=1
A0A287AUN9	1.09984	0.137297	0.6241	no change	no	1.399	1.272	1	1.226	1.26	1.6	0.801	1.625	1.401	1.768	Transient receptor potential cation channel subfamily M member 4 OS=Sus scrofa OX=9823 GN=TRPM4 PE=4 SV=2
A0A4X1TYQ4	1.25507	0.327765	0.1169	up	no	1.486	1.184	1	1.287	1.102	1.349	1.792	1.209	1.667	1.276	Uncharacterized protein OS=Sus scrofa OX=9823 GN=LACTB PE=4 SV=1
B2D2K8	1.05231	0.073557	0.8789	no change	no	1.368	1.3	1	1.179	1.293	1.726	0.769	2.544	0.92	1.24	Solute carrier family 3 member 1 OS=Sus scrofa OX=9823 GN=SLC3A1 PE=2 SV=1
A0A4X1W353	1.00677	0.009737	0.9846	no change	no	1.338	1.329	1	2.369	0.991	0.956	1.102	0.996	2.126	1.127	4'-phosphopantetheine phosphatase OS=Sus scrofa OX=9823 PE=3 SV=1
A0A287ANZ8	1.33714	0.419148	0.2112	up	no	1.523	1.139	1	1.351	1.231	0.973	2.249	1.172	1.538	1.132	Thy-1 antigen OS=Sus scrofa OX=9823 GN=THY1 PE=1 SV=1
A0A480QMD5	1.19835	0.261046	0.4945	no change	no	1.45	1.21	1	1.08	1.266	1.493	0.814	1.965	1.017	2.003	IgM OS=Sus scrofa OX=9823 PE=4 SV=1
Q9XT00	1.08301	0.115043	0.512	no change	no	1.383	1.277	1	1.328	1.146	1.636	1.209	1.416	1.393	1.513	(3R)-3-hydroxyacyl-CoA dehydrogenase OS=Sus scrofa OX=9823 GN=HSD17B8 PE=3 SV=2
G3M5H3	1.1255	0.170566	0.5652	no change	no	1.408	1.251	1	1.149	1.183	1.673	0.937	1.839	1.171	1.685	BCL2-like14 OS=Sus scrofa OX=9823 GN=BCL-G PE=2 SV=1
A0A4X1TEK5	0.889837	-0.168388	0.692	no change	no	1.252	1.407	1	1.497	0.905	2.225	0.718	1.676	1.095	1.52	TPR_REGION domain-containing protein OS=Sus scrofa OX=9823 PE=4 SV=1
Q29561	0.995495	-0.006513	0.9796	no change	no	1.326	1.332	1	1.093	1.397	1.84	0.909	1.673	1.135	1.585	UMP-CMP kinase OS=Sus scrofa OX=9823 GN=CMPK1 PE=1 SV=1
A0A4X1TR29	1.01976	0.028225	0.9197	no change	no	1.342	1.316	1	1.214	1.279	1.769	0.864	1.787	1.204	1.515	Uncharacterized protein OS=Sus scrofa OX=9823 PE=3 SV=1
I3LIM2	1.10785	0.147764	0.709	no change	no	1.397	1.261	1	1.309	0.948	1.786	0.867	2.082	0.971	1.667	UDP-glucose 6-dehydrogenase OS=Sus scrofa OX=9823 GN=UGDH PE=1 SV=1
A0A287BQC8	1.26792	0.342462	0.3062	up	no	1.486	1.172	1	1.043	1.144	1.502	0.941	1.885	1.158	1.96	Joining chain of multimeric IgA and IgM OS=Sus scrofa OX=9823 GN=JCHAIN PE=1 SV=1
A0A480LNR6	1.19768	0.260247	0.2577	no change	no	1.448	1.209	1	1.054	1.342	1.439	1.141	1.478	1.297	1.878	5-formyltetrahydrofolate cyclo-ligase OS=Sus scrofa OX=9823 PE=3 SV=1
A0A4X1TLH1	1.10539	0.144553	0.5335	no change	no	1.395	1.262	1	1.39	1.13	1.529	1.313	1.775	1.004	1.489	Dolichyldiphosphatase OS=Sus scrofa OX=9823 GN=DOLPP1 PE=3 SV=1
A0A287BIX9	1.19406	0.255869	0.4463	no change	no	1.446	1.211	1	1.234	0.917	1.693	1.087	1.866	1.012	1.818	Uncharacterized protein OS=Sus scrofa OX=9823 GN=ROBO1 PE=1 SV=2
F1SVB0	1.06371	0.08911	0.7391	no change	no	1.369	1.287	1	1.326	1.279	1.544	1.252	1.202	1.973	1.049	Macrophage-capping protein OS=Sus scrofa OX=9823 GN=CAPG PE=1 SV=1
A0A480JF12	1.46595	0.551838	0.002025	up	yes	1.367	0.9325	1	0.896	1.009	0.825	1.231	1.47	1.259	1.508	Protein WWC3 OS=Sus scrofa OX=9823 PE=4 SV=1
A0A287BBT6	0.973978	-0.038039	0.9075	no change	no	1.31	1.345	1	1.905	1.125	1.351	1.914	1.101	1.213	1.014	Zinc finger protein 24 OS=Sus scrofa OX=9823 GN=ZNF24 PE=4 SV=1
A0A4X1VQL9	1.30896	0.388426	0.2501	up	no	1.504	1.149	1	1.106	1.557	0.934	1.935	0.97	1.889	1.224	Plasminogen OS=Sus scrofa OX=9823 GN=PLG PE=3 SV=1
A0A287A9E9	1.25404	0.326578	0.3961	up	no	1.476	1.177	1	1.452	0.843	1.414	1.013	2.221	1.021	1.648	Solute carrier family 35 member B1 OS=Sus scrofa OX=9823 GN=SLC35B1 PE=3 SV=2
A0A4X1STM6	1.12099	0.164778	0.5325	no change	no	1.399	1.248	1	1.38	1.483	1.127	1.899	1.033	1.54	1.124	PH domain-containing protein OS=Sus scrofa OX=9823 PE=4 SV=1
A0A4X1U9T5	1.21608	0.282239	0.5905	up	no	1.452	1.194	1	0.904	1.895	0.978	2.283	0.764	1.947	0.815	Ig-like domain-containing protein OS=Sus scrofa OX=9823 PE=3 SV=1
A0A4X1U7G9	1.13651	0.184611	0.627	no change	no	1.407	1.238	1	1.378	0.99	1.583	0.912	2.171	0.967	1.577	GB1/RHD3-type G domain-containing protein OS=Sus scrofa OX=9823 GN=LOC100523668 PE=3 SV=1
A0A4X1U957	1.2579	0.331016	0.4358	up	no	1.473	1.171	1	1.207	0.923	1.554	0.82	2.211	1.007	1.855	MFS domain-containing protein OS=Sus scrofa OX=9823 GN=SLC22A18 PE=4 SV=1
A0A480QK70	0.606991	-0.720253	0.3103	down	no	0.9985	1.645	1	1.231	0.971	3.379	1.16	0.969	0.979	0.886	UDP-glucuronosyltransferase OS=Sus scrofa OX=9823 PE=3 SV=1
Q9MZU4	1.11022	0.15085	0.4287	no change	no	1.39	1.252	1	1.244	1.554	1.211	1.455	1.618	1.071	1.415	Radical S-adenosyl methionine domain-containing protein 2 OS=Sus scrofa OX=9823 GN=RSAD2 PE=1 SV=1
A0A5G2QXD3	1.11449	0.156386	0.7305	no change	no	1.392	1.249	1	1.072	1.258	1.665	2.438	0.923	1.378	0.83	IF rod domain-containing protein OS=Sus scrofa OX=9823 GN=LOC100515166 PE=1 SV=1
A0A287ABL0	1.03547	0.050281	0.8323	no change	no	1.343	1.297	1	1.287	1.333	1.568	0.917	1.219	1.655	1.58	Tetratricopeptide repeat, ankyrin repeat and coiled-coil containing 1 OS=Sus scrofa OX=9823 GN=TANC1 PE=1 SV=1
A0A480QW40	1.33835	0.420458	0.1911	up	no	1.511	1.129	1	1.142	1.144	1.23	2.143	1.307	1.65	0.945	Collagen alpha-6(IV) chain isoform 3 OS=Sus scrofa OX=9823 PE=4 SV=1
I3LRS5	1.21393	0.279681	0.3737	up	no	1.447	1.192	1	1.121	1.04	1.608	1.026	1.972	1.124	1.666	Aldehyde dehydrogenase 1 family member A1 OS=Sus scrofa OX=9823 GN=ALDH1A1 PE=1 SV=2
A0A4X1SFA1	1.08702	0.120386	0.433	no change	no	1.374	1.264	1	1.343	1.16	1.555	1.511	1.399	1.262	1.326	Uncharacterized protein OS=Sus scrofa OX=9823 GN=PDZD3 PE=4 SV=1
A0A4X1W6G6	1.08537	0.118194	0.6222	no change	no	1.373	1.265	1	1.422	1.038	1.599	1.254	1.568	1.012	1.658	PrdX deacylase domain-containing protein 1 OS=Sus scrofa OX=9823 PE=3 SV=1
A0A4X1SYE0	1.06016	0.084277	0.8949	no change	no	1.357	1.28	1	2.049	1.362	0.709	1.964	0.478	2.386	0.601	Carbonate dehydratase IV OS=Sus scrofa OX=9823 PE=3 SV=1
A0A480K625	0.974532	-0.037219	0.8933	no change	no	1.301	1.335	1	1.484	1.262	1.595	0.847	1.777	1.092	1.488	Plastin-1 OS=Sus scrofa OX=9823 PE=4 SV=1
L8B0X5	1.01994	0.028482	0.9005	no change	no	1.33	1.304	1	1.096	1.373	1.749	1.043	1.388	1.332	1.559	IgG heavy chain OS=Sus scrofa OX=9823 GN=IGHG PE=2 SV=1
A0A5G2QIZ8	1.1467	0.197487	0.3008	no change	no	1.407	1.227	1	1.387	1.078	1.442	1.716	1.264	1.447	1.202	Olfactory receptor OS=Sus scrofa OX=9823 GN=LOC110259022 PE=3 SV=1
A0A4X1UZ54	1.14845	0.199688	0.3825	no change	no	1.408	1.226	1	1.228	1.111	1.566	1.002	1.71	1.414	1.505	Fructose-bisphosphatase OS=Sus scrofa OX=9823 GN=FBP1 PE=3 SV=1
A0A481DAY5	1.04425	0.062474	0.7865	no change	no	1.345	1.288	1	1.267	1.546	1.34	0.972	1.238	1.757	1.412	Bifunctional epoxide hydrolase 2 isoform a OS=Sus scrofa OX=9823 PE=4 SV=1
F1RRJ1	0.973763	-0.038357	0.8355	no change	no	1.299	1.334	1	1.44	1.184	1.713	1.239	1.418	1.316	1.224	Tight junction associated protein 1 OS=Sus scrofa OX=9823 GN=TJAP1 PE=4 SV=4
A0A480Y8T9	0.57276	-0.803998	0.412	down	no	0.9588	1.674	1	1.187	3.844	0.664	0.5	0.778	0.561	1.996	Alpha-1-antichymotrypsin (Fragment) OS=Sus scrofa OX=9823 PE=3 SV=1
A0A5G2QNV3	1.04825	0.067981	0.814	no change	no	1.347	1.285	1	1.374	1.098	1.669	0.791	1.623	1.321	1.652	B30.2/SPRY domain-containing protein OS=Sus scrofa OX=9823 PE=4 SV=1
A0A0B8RZH0	1.04351	0.061447	0.8437	no change	no	1.343	1.287	1	1.251	1.249	1.648	0.9	1.837	0.978	1.657	Insulin-like growth factor 2 mRNA binding protein 3 OS=Sus scrofa domesticus OX=9825 GN=IGF2BP3 PE=1 SV=1
K7GNP5	1.17011	0.226641	0.1911	no change	no	1.417	1.211	1	1.423	1.212	1.21	1.746	1.313	1.294	1.315	Secreted frizzled-related protein 1 OS=Sus scrofa OX=9823 GN=SFRP1 PE=1 SV=2
Q9BGH3	1.46446	0.550368	0.005752	up	yes	1.504	1.027	1	0.993	1.031	1.083	1.681	1.218	1.432	1.683	Aggrecan G2 domain (Fragment) OS=Sus scrofa OX=9823 PE=2 SV=1
A0A287BF42	1.24253	0.313278	0.1434	up	no	1.455	1.171	1	1.164	1.232	1.289	1.106	1.433	1.413	1.866	Alpha-1,6-mannosyl-glycoprotein 6-beta-N-acetylglucosaminyltransferase OS=Sus scrofa OX=9823 GN=MGAT5 PE=3 SV=2
A0A4X1U6L2	1.44279	0.528862	0.307	up	no	1.551	1.075	1	1.015	1.185	1.1	1.432	0.831	2.769	1.172	Uncharacterized protein OS=Sus scrofa OX=9823 PE=3 SV=1
A0A286ZZQ1	1.09832	0.1353	0.4513	no change	no	1.374	1.251	1	1.135	1.354	1.514	1.176	1.532	1.22	1.569	Kynureninase OS=Sus scrofa OX=9823 GN=KYNU PE=1 SV=2
A0A287A3F0	1.20218	0.265654	0.154	up	no	1.433	1.192	1	1.216	1.208	1.346	1.236	1.763	1.22	1.513	Solute carrier family 30 member 5 OS=Sus scrofa OX=9823 GN=SLC30A5 PE=3 SV=2
A0A4X1UJ95	1.10932	0.149682	0.5994	no change	no	1.38	1.244	1	1.256	1.007	1.714	0.955	1.744	1.22	1.603	Enoyl-CoA hydratase OS=Sus scrofa OX=9823 GN=EHHADH PE=3 SV=1
A0A4X1VYK5	1.00765	0.010996	0.9605	no change	no	1.317	1.307	1	1.153	1.431	1.644	0.971	1.318	1.525	1.453	Tyrosine-protein kinase OS=Sus scrofa OX=9823 GN=LCK PE=3 SV=1
A0A4X1VA77	1.08419	0.116623	0.3157	no change	no	1.365	1.259	1	1.283	1.312	1.442	1.412	1.381	1.372	1.294	Scavenger receptor class A member 5 OS=Sus scrofa OX=9823 GN=SCARA5 PE=3 SV=1
A0A4X1VKS9	1.1473	0.198242	0.5119	no change	no	1.402	1.222	1	1.156	1.146	1.587	1.014	1.987	1.092	1.513	Transmembrane channel-like protein OS=Sus scrofa OX=9823 PE=3 SV=1
M3UZ93	1.00382	0.0055	0.9764	no change	no	1.314	1.309	1	1.315	1.262	1.659	1.01	1.44	1.37	1.437	Synaptogyrin OS=Sus scrofa OX=9823 GN=SYNGR2 PE=2 SV=1
A0A4X1TW34	1.07437	0.103487	0.4708	no change	no	1.358	1.264	1	1.308	1.277	1.469	1.476	1.491	1.26	1.203	Ig-like domain-containing protein OS=Sus scrofa OX=9823 PE=3 SV=1
A0A5G2QID1	1.24103	0.311533	0.07549	up	no	1.452	1.17	1	1.223	1.006	1.451	1.648	1.405	1.283	1.472	Uncharacterized protein OS=Sus scrofa OX=9823 GN=VSIG10 PE=4 SV=1
A0A4X1SV88	0.996189	-0.005509	0.9847	no change	no	1.307	1.312	1	1.898	1.162	1.186	1.214	1.527	1.23	1.258	Uncharacterized protein OS=Sus scrofa OX=9823 GN=ATPAF2 PE=3 SV=1
A0A5G2QN59	1.06063	0.084921	0.7742	no change	no	1.347	1.27	1	1.062	1.893	1.123	1.147	1.093	1.398	1.749	SPHK1 interactor, AKAP domain containing OS=Sus scrofa OX=9823 GN=SPHKAP PE=1 SV=1
I3LEF9	0.69585	-0.523153	0.4315	down	no	1.073	1.542	1	2.874	1.191	1.105	1.157	0.619	1.986	0.529	C-type lectin domain-containing protein OS=Sus scrofa OX=9823 GN=LOC110259262 PE=1 SV=2
F1RXQ9	1.06477	0.090543	0.728	no change	no	1.348	1.266	1	1.219	1.116	1.729	0.911	1.409	1.422	1.648	Ornithine carbamoyltransferase, mitochondrial OS=Sus scrofa OX=9823 GN=OTC PE=1 SV=3
A0A5G2QRJ4	1.03741	0.052989	0.833	no change	no	1.331	1.283	1	1.275	1.309	1.547	1.094	1.868	1.047	1.315	Solute carrier family 6 member 19 OS=Sus scrofa OX=9823 GN=SLC6A19 PE=1 SV=1
A0A4X1TYR8	1.24785	0.319443	0.1154	up	no	1.45	1.162	1	1.096	1.037	1.515	1.679	1.417	1.192	1.514	Uncharacterized protein OS=Sus scrofa OX=9823 GN=ACAA1 PE=3 SV=1
K7GMI1	1.09719	0.133812	0.6892	no change	no	1.366	1.245	1	1.133	1.054	1.792	0.887	1.839	1.102	1.637	Uncharacterized protein OS=Sus scrofa OX=9823 GN=ANK3 PE=1 SV=2
A0A5G2R2X8	1.13666	0.184802	0.233	no change	no	1.389	1.222	1	1.288	1.224	1.375	1.195	1.592	1.253	1.515	G protein subunit alpha 15 OS=Sus scrofa OX=9823 GN=GNA15 PE=4 SV=1
A0A480MX25	1.5523	0.634405	0.3444	up	no	1.588	1.023	1	0.922	1.208	0.963	3.204	0.956	1.304	0.887	Target of Nesh-SH3 isoform 1 OS=Sus scrofa OX=9823 PE=4 SV=1
A0A4X1V9I8	0.877698	-0.188204	0.6739	no change	no	1.22	1.39	1	1.041	1.394	2.127	0.612	1.615	0.865	1.787	ANK_REP_REGION domain-containing protein OS=Sus scrofa OX=9823 GN=CDKN2D PE=4 SV=1
A0A287AXP0	1.61815	0.694344	0.1437	up	no	1.612	0.9962	1	1.015	0.962	1.008	0.679	2.043	1.402	2.326	Succinate-semialdehyde dehydrogenase OS=Sus scrofa OX=9823 GN=ALDH5A1 PE=1 SV=1
A0A4X1W527	0.940476	-0.088537	0.6952	no change	no	1.264	1.344	1	1.494	1.708	1.174	1.467	1.095	1.449	1.045	CTCK domain-containing protein OS=Sus scrofa OX=9823 GN=CER1 PE=3 SV=1
A0A5G2QYG4	1.13246	0.179462	0.1671	no change	no	1.385	1.223	1	1.162	1.303	1.427	1.44	1.334	1.484	1.282	Platelet-derived growth factor receptor beta OS=Sus scrofa OX=9823 GN=PDGFRB PE=1 SV=1
A0A4X1UFH8	1.05193	0.073035	0.7577	no change	no	1.337	1.271	1	1.355	1.173	1.555	0.879	1.398	1.385	1.687	Villin-1 OS=Sus scrofa OX=9823 PE=3 SV=1
I3LM95	1.0682	0.095182	0.704	no change	no	1.347	1.261	1	1.332	1.144	1.568	1.113	1.371	1.066	1.837	Sulfatase domain-containing protein OS=Sus scrofa OX=9823 GN=ARSL PE=1 SV=3
A0A480SAH9	1.13688	0.185087	0.2977	no change	no	1.387	1.22	1	1.305	1.168	1.409	1.058	1.489	1.408	1.592	Engulfment and cell motility protein 3 OS=Sus scrofa OX=9823 PE=4 SV=1
A0A4X1T6T7	1.10412	0.142892	0.2641	no change	no	1.368	1.239	1	1.273	1.28	1.404	1.245	1.533	1.318	1.378	Uncharacterized protein OS=Sus scrofa OX=9823 GN=ILRUN PE=4 SV=1
A0A5G2RA65	0.776414	-0.365101	0.5197	down	no	1.139	1.467	1	1.033	1.023	2.811	1.105	0.836	0.997	1.619	Krueppel-like factor 4 isoform 2 OS=Sus scrofa OX=9823 GN=KLF4 PE=4 SV=1
A0A4X1VS36	1.06995	0.097546	0.7142	no change	no	1.346	1.258	1	1.375	1.05	1.608	0.913	1.649	1.199	1.622	FERM domain-containing protein OS=Sus scrofa OX=9823 PE=4 SV=1
A0A4X1TGY1	1.06339	0.088673	0.6236	no change	no	1.342	1.262	1	1.453	1.323	1.27	1.689	1.347	1.137	1.196	Ig-like domain-containing protein OS=Sus scrofa OX=9823 PE=3 SV=1
A0A4X1UNF6	0.975721	-0.03546	0.9198	no change	no	1.286	1.318	1	1.196	1.209	1.865	1.434	0.768	1.843	1.1	Uncharacterized protein OS=Sus scrofa OX=9823 GN=CGGBP1 PE=4 SV=1
A0A4X1VHP5	1.26853	0.343154	0.06785	up	no	1.455	1.147	1	1.19	1.117	1.281	1.816	1.301	1.428	1.274	ELMO domain-containing protein OS=Sus scrofa OX=9823 GN=ELMOD2 PE=4 SV=1
I3LNS9	1.14687	0.197695	0.2177	no change	no	1.39	1.212	1	1.274	1.207	1.365	1.205	1.315	1.686	1.353	Alpha-L-fucosidase OS=Sus scrofa OX=9823 GN=FUCA1 PE=1 SV=2
A0A286ZK94	1.2155	0.281553	0.3724	up	no	1.427	1.174	1	1.123	1.128	1.444	0.947	1.677	1.094	1.99	Interferon regulatory factor 4 OS=Sus scrofa OX=9823 GN=IRF4 PE=4 SV=1
A0A4X1TBY0	1.03125	0.044394	0.9094	no change	no	1.32	1.28	1	1.305	0.933	1.883	0.729	1.797	1.061	1.693	AMP-binding domain-containing protein OS=Sus scrofa OX=9823 GN=ACSL5 PE=4 SV=1
A0A4X1VJE6	1.40296	0.488471	0.2866	up	no	1.518	1.082	1	1.015	0.951	1.363	0.832	2.436	1.07	1.735	MFS domain-containing protein OS=Sus scrofa OX=9823 GN=SLC37A2 PE=3 SV=1
P79382	1.05943	0.083288	0.7202	no change	no	1.337	1.262	1	1.352	1.123	1.573	0.893	1.542	1.354	1.56	Microsomal glutathione S-transferase 1 OS=Sus scrofa OX=9823 GN=MGST1 PE=2 SV=3
A0A6R3LAT1	0.812413	-0.299715	0.342	down	no	1.165	1.434	1	1.072	2.056	1.608	1.104	1.035	1.122	1.4	Phosphoenolpyruvate carboxykinase (GTP) OS=Sus scrofa OX=9823 GN=PCK1 PE=3 SV=1
A0A4X1SNZ1	0.984709	-0.02223	0.9156	no change	no	1.288	1.308	1	1.566	1.141	1.527	1.044	1.105	1.468	1.534	Uncharacterized protein OS=Sus scrofa OX=9823 GN=COMTD1 PE=3 SV=1
A0A481B572	0.864943	-0.209324	0.5206	no change	no	1.204	1.392	1	1.246	1.552	1.769	0.763	1.571	0.894	1.586	Signal-transducing adaptor protein 1 OS=Sus scrofa OX=9823 PE=4 SV=1
A0A481C0L2	1.08769	0.121269	0.6138	no change	no	1.352	1.243	1	1.284	1.145	1.542	0.93	1.589	1.223	1.668	Dehydrogenase/reductase SDR family member 11 OS=Sus scrofa OX=9823 PE=3 SV=1
A0A4X1TYI9	0.94382	-0.083416	0.5754	no change	no	1.26	1.335	1	1.409	1.34	1.592	1.19	1.324	1.24	1.286	Uncharacterized protein OS=Sus scrofa OX=9823 GN=RAB8B PE=4 SV=1
F1RM45	1.22365	0.291191	0.289	up	no	1.428	1.167	1	1.083	1.644	0.94	1.818	1.067	1.479	1.348	Apolipoprotein E OS=Sus scrofa OX=9823 GN=APOE PE=3 SV=2
A0A287B4Y3	0.694971	-0.524976	0.5615	down	no	1.064	1.531	1	3.02	1.747	0.357	1.833	0.215	2.026	0.181	Carboxypeptidase O OS=Sus scrofa OX=9823 GN=CPO PE=1 SV=1
M3V817	1.05957	0.08348	0.5416	no change	no	1.334	1.259	1	1.186	1.385	1.466	1.272	1.36	1.239	1.467	[Histone H3]-trimethyl-L-lysine(4) demethylase OS=Sus scrofa OX=9823 GN=KDM5C PE=2 SV=1
A0A5G2QTE1	0.866091	-0.20741	0.514	no change	no	1.203	1.389	1	1.369	1.475	1.712	0.873	1.805	0.85	1.283	Espin OS=Sus scrofa OX=9823 GN=ESPN PE=1 SV=1
A0A480VND7	1.11419	0.155999	0.4978	no change	no	1.366	1.226	1	1.277	1.031	1.597	1.107	1.649	1.159	1.551	Transmembrane protein 120A isoform 1 (Fragment) OS=Sus scrofa OX=9823 PE=3 SV=1
A0A4X1UEM5	1.72905	0.789976	0.3144	up	no	1.64	0.9485	1	0.728	1.236	0.83	0.844	0.791	3.438	1.486	Carbonic anhydrase OS=Sus scrofa OX=9823 GN=LOC100153915 PE=3 SV=1
A0A286ZYD6	1.19694	0.259356	0.04489	no change	yes	1.41	1.178	1	1.159	1.242	1.309	1.547	1.271	1.485	1.339	Aspartoacylase OS=Sus scrofa OX=9823 GN=ASPA PE=3 SV=2
A0A4X1V3F2	1.02821	0.040139	0.7985	no change	no	1.312	1.276	1	1.382	1.235	1.489	1.18	1.251	1.541	1.275	Uncharacterized protein OS=Sus scrofa OX=9823 PE=4 SV=1
G3M434	0.999227	-0.001115	0.9968	no change	no	1.293	1.294	1	1.344	1.344	1.487	0.92	1.864	0.988	1.399	Mucin 13B (Fragment) OS=Sus scrofa OX=9823 GN=MUC13B PE=4 SV=1
A0A4X1SEA1	1.4166	0.502433	0.02297	up	yes	1.792	1.265	1	1.425	1.17	1.464	1.87	1.641	2.133	1.523	AB hydrolase-1 domain-containing protein OS=Sus scrofa OX=9823 GN=ABHD14B PE=4 SV=1
A0A4X1UXU4	1.125	0.169925	0.2999	no change	no	1.368	1.216	1	1.257	1.23	1.377	1.061	1.554	1.385	1.47	Angiotensin-converting enzyme OS=Sus scrofa OX=9823 PE=3 SV=1
A0A4X1UC92	1.1543	0.207012	0.2132	no change	no	1.384	1.199	1	1.326	1.099	1.372	1.663	1.27	1.37	1.231	SSD domain-containing protein OS=Sus scrofa OX=9823 GN=NPC1L1 PE=3 SV=1
F1SQL2	1.61254	0.689339	0.2584	up	no	1.594	0.9885	1	0.999	1.107	0.848	2.696	0.734	2.111	0.837	Uncharacterized protein OS=Sus scrofa OX=9823 GN=EFEMP1 PE=1 SV=3
F1RSS9	1.00856	0.012297	0.9494	no change	no	1.296	1.285	1	1.518	1.357	1.267	1.513	1.197	1.457	1.017	Beta 3-glucosyltransferase OS=Sus scrofa OX=9823 GN=B3GLCT PE=1 SV=3
A0A5G2R4K8	1.16989	0.226374	0.169	no change	no	1.391	1.189	1	1.46	1.162	1.135	1.436	1.221	1.298	1.61	Carbonyl reductase 4 OS=Sus scrofa OX=9823 GN=CBR4 PE=1 SV=1
A0A4X1TGT7	1.02752	0.03916	0.74	no change	no	1.307	1.272	1	1.276	1.437	1.376	1.3	1.292	1.386	1.251	Uncharacterized protein OS=Sus scrofa OX=9823 PE=4 SV=1
A0A4X1TM83	1.05092	0.071646	0.8313	no change	no	1.321	1.257	1	1.132	1.027	1.871	0.975	1.655	0.99	1.663	15-oxoprostaglandin 13-reductase OS=Sus scrofa OX=9823 GN=PTGR2 PE=3 SV=1
A0A4X1VD93	1.41306	0.498819	0.04122	up	yes	1.158	0.8195	1	0.756	0.783	0.739	1.219	0.889	1.084	1.438	Ig-like domain-containing protein OS=Sus scrofa OX=9823 PE=4 SV=1
I3LUA2	0.971669	-0.041463	0.8255	no change	no	1.269	1.306	1	1.518	1.224	1.482	0.984	1.471	1.267	1.355	Gasdermin B OS=Sus scrofa OX=9823 GN=GSDMB PE=1 SV=2
A0A4X1UZU8	0.950758	-0.072851	0.7894	no change	no	1.255	1.32	1	1.215	1.56	1.505	0.88	1.571	0.962	1.606	Uncharacterized protein OS=Sus scrofa OX=9823 GN=RHOH PE=4 SV=1
A0A287AE16	0.969396	-0.044843	0.814	no change	no	1.267	1.307	1	1.395	1.416	1.418	0.882	1.357	1.413	1.415	Adseverin OS=Sus scrofa OX=9823 GN=SCIN PE=1 SV=1
O02773	1.01882	0.026904	0.898	no change	no	1.299	1.275	1	1.444	1.104	1.553	1.127	1.464	1.075	1.529	Mannosyl-oligosaccharide 1,2-alpha-mannosidase IA OS=Sus scrofa OX=9823 GN=MAN1A1 PE=1 SV=1
F1RGX4	2.21003	1.14406	0.2871	up	no	1.772	0.8018	1	0.521	1.077	0.609	0.982	0.666	4.203	1.236	GLOBIN domain-containing protein OS=Sus scrofa OX=9823 GN=LOC110259958 PE=1 SV=1
A0A5G2Q7G7	1.04372	0.061735	0.6751	no change	no	1.313	1.258	1	1.448	1.245	1.338	1.081	1.357	1.358	1.455	Dipeptidyl peptidase 4 OS=Sus scrofa OX=9823 GN=DPP4 PE=3 SV=1
A0A5G2QEY4	1.10393	0.142646	0.7136	no change	no	1.349	1.222	1	1.189	1.073	1.624	0.818	1.207	1.159	2.212	Uncharacterized protein OS=Sus scrofa OX=9823 GN=LOC100151870 PE=3 SV=1
A0A5G2QXG4	1.04048	0.057244	0.7176	no change	no	1.311	1.26	1	1.19	1.473	1.378	1.557	1.234	1.219	1.233	Arylsulfatase A OS=Sus scrofa OX=9823 GN=ARSA PE=1 SV=1
A0A480S6J5	1.15146	0.20347	0.5575	no change	no	1.376	1.195	1	1.279	0.978	1.522	0.81	1.91	1.064	1.719	Dimethylaniline monooxygenase [N-oxide-forming] OS=Sus scrofa OX=9823 PE=3 SV=1
A0A5G2R3E8	1.01805	0.025813	0.8638	no change	no	1.297	1.274	1	1.478	1.298	1.319	1.084	1.235	1.433	1.437	Uncharacterized protein OS=Sus scrofa OX=9823 GN=UMAD1 PE=4 SV=1
A0A4X1TQP5	1.3578	0.441269	0.07062	up	no	1.48	1.09	1	1.252	1.082	1.024	1.803	1.116	1.727	1.273	Glutathione peroxidase OS=Sus scrofa OX=9823 PE=3 SV=1
A0A5G2R5W6	1.0157	0.022472	0.886	no change	no	1.294	1.274	1	1.557	1.182	1.359	1.183	1.249	1.449	1.296	Leukotriene C4 synthase OS=Sus scrofa OX=9823 GN=LTC4S PE=4 SV=1
A0A4X1T6M0	1.04299	0.06073	0.7189	no change	no	1.31	1.256	1	1.412	1.197	1.415	1.084	1.431	1.201	1.522	Complex I-B15 OS=Sus scrofa OX=9823 GN=NDUFB4 PE=3 SV=1
A0A287B105	1.20069	0.263859	0.08853	up	no	1.4	1.166	1	1.277	1.19	1.199	1.206	1.47	1.279	1.644	Uncharacterized protein OS=Sus scrofa OX=9823 GN=LOC100516480 PE=1 SV=2
F1B1J3	1.55279	0.634862	0.1539	up	no	1.559	1.004	1	0.83	0.899	1.285	1.851	0.946	2.336	1.104	Serpin peptidase inhibitor clade A member 6 (Fragment) OS=Sus scrofa OX=9823 GN=Serpina6 PE=4 SV=1
A0A5G2QQG9	0.979151	-0.030397	0.9209	no change	no	1.268	1.295	1	1.378	0.99	1.811	0.826	1.613	1.145	1.486	Solute carrier family 18 member B1 OS=Sus scrofa OX=9823 GN=SLC18B1 PE=4 SV=1
A0A5G2RA17	1.21645	0.282677	0.1714	up	no	1.405	1.155	1	1.081	1.035	1.503	1.181	1.504	1.269	1.666	Aldehyde dehydrogenase 6 family member A1 OS=Sus scrofa OX=9823 GN=ALDH6A1 PE=1 SV=1
A0A5G2RN29	0.874085	-0.194155	0.5642	no change	no	1.194	1.366	1	1.153	1.193	2.119	0.936	1.511	1.111	1.22	Protein-serine/threonine kinase OS=Sus scrofa OX=9823 GN=PDK3 PE=1 SV=1
Q00P29	0.706667	-0.500898	0.2968	down	no	1.06	1.5	1	2.637	1.179	1.186	0.922	1.04	1.193	1.086	Beta actin (Fragment) OS=Sus scrofa OX=9823 GN=ACTB PE=2 SV=1
A0A4X1SSA3	1.12365	0.168195	0.6779	no change	no	1.354	1.205	1	0.993	1.063	1.765	0.628	1.66	1.202	1.925	Uncharacterized protein OS=Sus scrofa OX=9823 GN=SLC27A2 PE=3 SV=1
A0A4X1SNK4	0.749146	-0.416682	0.1381	down	no	1.096	1.463	1	1.909	1.454	1.488	0.849	1.169	1.35	1.017	Sulfotransferase OS=Sus scrofa OX=9823 PE=3 SV=1
A0A286ZNS2	1.02054	0.029329	0.9004	no change	no	1.292	1.266	1	1.39	1.108	1.566	0.867	1.397	1.366	1.536	Malic enzyme OS=Sus scrofa OX=9823 GN=ME2 PE=1 SV=1
A0A5G2RKT3	1.08137	0.112856	0.688	no change	no	1.329	1.229	1	1.417	0.965	1.534	0.803	1.484	1.353	1.675	Solute carrier family 25 member 15 OS=Sus scrofa OX=9823 GN=SLC25A15 PE=3 SV=1
A0A4X1SMY3	1.01815	0.025955	0.9578	no change	no	1.29	1.267	1	0.834	1.307	1.928	0.618	1.963	0.778	1.803	Peptidase S1 domain-containing protein OS=Sus scrofa OX=9823 PE=4 SV=1
A0A287B0S3	1.24298	0.313806	0.2975	up	no	1.417	1.14	1	1.148	1.019	1.393	0.85	1.575	1.322	1.921	Syndecan OS=Sus scrofa OX=9823 GN=SDC1 PE=1 SV=1
A0A287AVL4	0.936364	-0.094859	0.608	no change	no	1.236	1.32	1	1.368	1.665	1.248	1.048	1.284	1.233	1.381	Uncharacterized protein OS=Sus scrofa OX=9823 GN=LOC100738425 PE=1 SV=1
A0A5K1U8K2	1.19793	0.260549	0.1509	no change	no	1.392	1.162	1	1.121	1.238	1.288	1.196	1.756	1.28	1.338	Nuclear receptor coactivator 7 OS=Sus scrofa OX=9823 GN=NCOA7 PE=3 SV=1
A0A4X1SSQ5	1.09951	0.136856	0.6732	no change	no	1.337	1.216	1	1.162	0.925	1.777	0.921	1.705	1.1	1.622	Uncharacterized protein OS=Sus scrofa OX=9823 GN=DHRS1 PE=4 SV=1
A0A4X1UM42	1.11867	0.161787	0.596	no change	no	1.348	1.205	1	1.136	1.092	1.591	0.855	1.797	1.113	1.627	Uncharacterized protein OS=Sus scrofa OX=9823 GN=PECR PE=4 SV=1
A0A4X1TM35	1.2815	0.357835	0.1017	up	no	1.434	1.119	1	0.971	1.439	1.067	1.364	1.178	1.76	1.432	Aldedh domain-containing protein OS=Sus scrofa OX=9823 GN=ALDH1A2 PE=3 SV=1
A0A481BIJ7	1.29586	0.373914	0.3406	up	no	1.441	1.112	1	1.15	0.681	1.615	0.897	1.705	1.157	2.006	Leucine-rich repeat transmembrane protein FLRT3 OS=Sus scrofa OX=9823 PE=4 SV=1
A0A287BFY8	0.891691	-0.165384	0.4468	no change	no	1.202	1.348	1	1.609	1.425	1.358	1.05	1.143	1.575	1.039	Carbonic anhydrase 8 OS=Sus scrofa OX=9823 GN=CA8 PE=1 SV=1
A0A4X1U3W6	1.03674	0.052056	0.8458	no change	no	1.298	1.252	1	1.439	1.167	1.402	0.84	1.604	1.08	1.668	GP-PDE domain-containing protein OS=Sus scrofa OX=9823 PE=3 SV=1
A0A4X1W3A8	0.995305	-0.006789	0.9671	no change	no	1.272	1.278	1	1.194	1.318	1.598	1.235	1.223	1.291	1.339	SAP domain-containing protein OS=Sus scrofa OX=9823 PE=4 SV=1
A0A5G2QNH7	1.12146	0.165384	0.2549	no change	no	1.348	1.202	1	1.297	1.261	1.252	1.592	1.295	1.362	1.143	Secretory carrier-associated membrane protein OS=Sus scrofa OX=9823 GN=SCAMP5 PE=3 SV=1
A0A4X1SLE9	1.31097	0.390635	0.3908	up	no	1.446	1.103	1	0.913	1.443	1.056	2.172	0.752	1.915	0.943	Uncharacterized protein OS=Sus scrofa OX=9823 PE=3 SV=1
D2I970	1.06483	0.090623	0.7487	no change	no	1.314	1.234	1	1.132	1.084	1.72	1.061	1.756	1.018	1.421	Phosphatidate phosphatase OS=Sus scrofa OX=9823 GN=LPIN2 PE=2 SV=1
F1RUM1	1.40603	0.491623	0.04086	up	yes	1.372	0.9758	1	0.892	1.011	1	1.575	1.068	1.678	1.166	Afamin OS=Sus scrofa OX=9823 GN=AFM PE=1 SV=2
A0A5G2QK90	1.05403	0.075919	0.7785	no change	no	1.307	1.24	1	1.457	1.033	1.469	0.789	1.527	1.28	1.631	Caspase-1 OS=Sus scrofa OX=9823 GN=CASP1 PE=1 SV=1
F1RLR8	1.15861	0.212394	0.344	no change	no	1.366	1.179	1	0.952	1.544	1.221	1.705	1.143	1.354	1.26	Gamma-glutamyltransferase 5 OS=Sus scrofa OX=9823 GN=GGT5 PE=1 SV=4
A0A5G2RG53	1.0352	0.04991	0.8672	no change	no	1.294	1.25	1	1.292	1.04	1.668	0.915	1.753	1.015	1.492	Tubulin alpha chain OS=Sus scrofa OX=9823 GN=TUBAL3 PE=1 SV=1
A0A5G2R8M2	1.13244	0.179434	0.4582	no change	no	1.351	1.193	1	1.329	1.29	1.154	1.862	1.047	1.381	1.115	72 kDa gelatinase OS=Sus scrofa OX=9823 GN=MMP2 PE=1 SV=1
I3LD28	0.760554	-0.394878	0.1214	down	no	1.099	1.445	1	1.797	1.33	1.653	0.923	1.136	1.065	1.272	Nuclear factor of activated T cells 3 OS=Sus scrofa OX=9823 GN=NFATC3 PE=4 SV=3
A0A4X1WBI1	1.05246	0.073768	0.7886	no change	no	1.304	1.239	1	1.192	1.332	1.431	0.697	1.483	1.369	1.665	IF rod domain-containing protein OS=Sus scrofa OX=9823 GN=KRT8 PE=3 SV=1
Q7M329	0.991386	-0.012481	0.9402	no change	no	1.266	1.277	1	1.391	1.315	1.403	1.174	1.223	1.075	1.591	Ribonuclease T2 OS=Sus scrofa OX=9823 GN=RNASET2 PE=1 SV=1
A0A4X1VCJ1	1.11388	0.155596	0.597	no change	no	1.34	1.203	1	1.067	1.143	1.601	0.92	1.676	1.06	1.702	NIPSNAP domain-containing protein OS=Sus scrofa OX=9823 GN=NIPSNAP1 PE=3 SV=1
A0A480I7L0	1.11388	0.155596	0.2163	no change	no	1.34	1.203	1	1.142	1.211	1.458	1.296	1.298	1.394	1.37	Actin filament-associated protein 1-like 2 OS=Sus scrofa OX=9823 PE=4 SV=1
A0A5G2RDZ9	1.34811	0.430935	0.4848	up	no	1.46	1.083	1	1.071	1.169	1.093	2.932	0.905	1.283	0.719	Uncharacterized protein OS=Sus scrofa OX=9823 GN=RYR3 PE=4 SV=1
A0A480R6N9	1.3757	0.460167	0.205	up	no	1.472	1.07	1	1.051	1.204	1.026	2.225	1.019	1.561	1.082	E3 ubiquitin-protein ligase Praja-2 OS=Sus scrofa OX=9823 PE=4 SV=1
A0A480KQ15	1.03769	0.053376	0.8602	no change	no	1.294	1.247	1	1.272	0.969	1.747	0.793	1.406	1.309	1.669	Ornithine--oxo-acid aminotransferase OS=Sus scrofa OX=9823 PE=3 SV=1
A0A5G2QV63	1.40472	0.490287	0.03777	up	yes	1.338	0.9525	1	0.803	0.904	1.103	1.458	0.976	1.339	1.578	Dynamin-binding protein OS=Sus scrofa OX=9823 GN=DNMBP PE=1 SV=1
A0A480ZG93	1.07856	0.109106	0.5898	no change	no	1.318	1.222	1	1.313	1.153	1.421	1.467	1.644	1.049	1.113	Transmembrane protein 14C OS=Sus scrofa OX=9823 GN=LOC100517166 PE=1 SV=1
A0A286ZNA8	1.1738	0.231188	0.1619	no change	no	1.371	1.168	1	1.278	1.05	1.346	1.261	1.336	1.239	1.649	Spectrin beta chain OS=Sus scrofa OX=9823 GN=SPTBN2 PE=3 SV=1
Q53J08	1.21273	0.278257	0.1011	up	no	1.391	1.147	1	1.11	1.071	1.406	1.419	1.438	1.565	1.142	Cellular retinol binding protein 1 OS=Sus scrofa OX=9823 GN=CRBP1 PE=2 SV=1
A0A480W6C8	1.53041	0.613917	0.3109	up	no	1.535	1.003	1	1.176	1.048	0.788	2.747	0.727	1.827	0.838	Collagen alpha-2(VI) chain isoform 2C2 OS=Sus scrofa OX=9823 PE=4 SV=1
A0A4X1TZG4	1.05592	0.078495	0.805	no change	no	1.303	1.234	1	1.177	1.054	1.704	0.838	1.796	1.08	1.497	Uncharacterized protein OS=Sus scrofa OX=9823 GN=ABCD3 PE=3 SV=1
A0A4X1WBN6	1.0778	0.108096	0.6511	no change	no	1.316	1.221	1	1.252	1.17	1.462	0.807	1.576	1.368	1.513	IF rod domain-containing protein OS=Sus scrofa OX=9823 PE=3 SV=1
A0A4X1UZH6	1.07271	0.101263	0.5428	no change	no	1.313	1.224	1	1.14	1.539	1.219	1.528	1.307	1.235	1.182	TPR_REGION domain-containing protein OS=Sus scrofa OX=9823 GN=IFIT3 PE=4 SV=1
P0C2C3	1.40335	0.48887	0.009387	up	yes	1.51	1.076	1	1.054	1.13	1.119	1.258	1.687	1.388	1.709	Mitochondrial amidoxime reducing component 2 (Fragments) OS=Sus scrofa OX=9823 GN=MTARC2 PE=1 SV=1
A0A4X1TQ25	1.03942	0.05578	0.7986	no change	no	1.292	1.243	1	1.367	1.41	1.195	1.757	1.2	1.132	1.078	Uncharacterized protein OS=Sus scrofa OX=9823 GN=PTPN9 PE=4 SV=1
A0A286ZVB7	1.34754	0.430332	0.3123	up	no	1.454	1.079	1	1.122	1.244	0.951	2.326	0.935	1.621	0.932	Dermatopontin OS=Sus scrofa OX=9823 GN=DPT PE=3 SV=1
F1SGQ6	1.05267	0.074059	0.8139	no change	no	1.299	1.234	1	1.101	1.002	1.835	0.883	1.567	1.164	1.583	Receptor-interacting serine/threonine kinase 3 OS=Sus scrofa OX=9823 GN=RIPK3 PE=1 SV=4
A0A4X1TVW2	1.11436	0.156212	0.6564	no change	no	1.335	1.198	1	1.142	1.055	1.595	0.761	1.699	1.037	1.843	NAD-capped RNA hydrolase NUDT12 OS=Sus scrofa OX=9823 GN=NUDT12 PE=3 SV=1
A0A4X1UBF8	1.04274	0.060382	0.7195	no change	no	1.293	1.24	1	1.521	1.245	1.193	1.232	1.093	1.311	1.537	Glyco_hydro_35 domain-containing protein OS=Sus scrofa OX=9823 PE=3 SV=1
A0A287BPC7	1.14576	0.196308	0.4308	no change	no	1.352	1.18	1	1.134	1.085	1.501	1.083	1.651	1.031	1.641	5'-nucleotidase OS=Sus scrofa OX=9823 GN=NT5C3A PE=1 SV=1
A0A287A6H7	1.18378	0.2434	0.3831	no change	no	1.372	1.159	1	1.313	0.971	1.353	0.974	1.937	1.33	1.249	Alkaline phosphatase OS=Sus scrofa OX=9823 GN=LOC100522404 PE=1 SV=1
A0A480J3T0	1.39553	0.480813	0.01691	up	yes	1.436	1.029	1	0.807	1.262	1.047	1.429	1.608	1.49	1.217	Apoptosis-inducing factor 2 isoform X4 OS=Sus scrofa OX=9823 PE=4 SV=1
A0A480M1Q1	1.10833	0.148392	0.4776	no change	no	1.33	1.2	1	1.215	1.318	1.266	1.683	0.928	1.432	1.279	Putative E3 ubiquitin-protein ligase HERC6 isoform 1 OS=Sus scrofa OX=9823 PE=4 SV=1
A0A4X1SV31	1.08746	0.120961	0.4429	no change	no	1.318	1.212	1	1.361	1.184	1.303	1.101	1.265	1.588	1.317	Uncharacterized protein OS=Sus scrofa OX=9823 GN=CD101 PE=4 SV=1
A0A4X1U488	1.59037	0.669366	0.2298	up	no	1.553	0.9765	1	0.997	0.994	0.915	2.772	0.967	1.553	0.921	Uncharacterized protein OS=Sus scrofa OX=9823 GN=LOC100519997 PE=4 SV=1
A0A4X1U273	1.15417	0.20686	0.3271	no change	no	1.355	1.174	1	1.155	0.982	1.56	1.115	1.251	1.513	1.541	Vitellogenin domain-containing protein OS=Sus scrofa OX=9823 GN=APOB PE=4 SV=1
Q2EN77	1.1075	0.147307	0.6	no change	no	1.329	1.2	1	1.207	1.111	1.484	1.03	1.898	1.012	1.375	Microsomal glutathione S-transferase 3 OS=Sus scrofa OX=9823 GN=MGST3 PE=1 SV=1
I3LM69	1.06281	0.087878	0.5314	no change	no	1.303	1.226	1	1.481	1.135	1.287	1.329	1.143	1.37	1.371	Coiled-coil domain-containing protein 52 OS=Sus scrofa OX=9823 GN=SPICE1 PE=4 SV=2
K7GPT9	1.09718	0.133795	0.317	no change	no	1.321	1.204	1	1.205	1.299	1.313	1.272	1.137	1.513	1.362	C3/C5 convertase OS=Sus scrofa OX=9823 GN=CFB PE=1 SV=1
A0A4X1T139	0.90566	-0.142958	0.556	no change	no	1.2	1.325	1	1.285	1.798	1.216	0.909	1.184	1.424	1.281	Uncharacterized protein OS=Sus scrofa OX=9823 PE=4 SV=1
A0A480TAV6	1.21016	0.275195	0.3371	up	no	1.382	1.142	1	1.059	1.012	1.499	1.012	1.76	1.078	1.676	Protein FAM3C OS=Sus scrofa OX=9823 GN=FAM3C PE=1 SV=1
A0A480KGD8	1.62813	0.703211	0.3334	up	no	1.563	0.96	1	1.081	1.06	0.699	3.141	0.738	1.634	0.74	Collagen alpha-3(VI) chain isoform 4 (Fragment) OS=Sus scrofa OX=9823 PE=4 SV=1
A0A4X1TEJ3	1.38055	0.465241	0.2122	up	no	1.462	1.059	1	1.084	1.124	1.028	2.132	0.905	1.738	1.071	C-type lectin domain-containing protein OS=Sus scrofa OX=9823 GN=CLEC3B PE=4 SV=1
A0A5S6HMA0	1.08955	0.123735	0.519	no change	no	1.314	1.206	1	1.335	1.238	1.25	0.942	1.582	1.266	1.464	Sodium/potassium-transporting ATPase subunit beta OS=Sus scrofa OX=9823 GN=ATP1B1 PE=1 SV=1
A0A287ACP4	1.01923	0.027481	0.8725	no change	no	1.272	1.248	1	1.433	1.116	1.444	1.039	1.449	1.221	1.381	ERGIC and golgi 3 OS=Sus scrofa OX=9823 GN=ERGIC3 PE=1 SV=2
A0A480U2U2	1.3795	0.464147	0.02313	up	yes	1.494	1.083	1	1.084	1.082	1.167	1.284	1.339	1.488	1.867	Enoyl-CoA hydratase, mitochondrial OS=Sus scrofa OX=9823 PE=3 SV=1
F2Z5W2	0.968726	-0.04584	0.8315	no change	no	1.239	1.279	1	1.513	1.279	1.325	0.83	1.228	1.408	1.49	Cell division control protein 42 homolog OS=Sus scrofa OX=9823 GN=CDC42 PE=1 SV=1
A0A5G2QWE2	1.11953	0.162891	0.6304	no change	no	1.33	1.188	1	1.143	1.132	1.477	0.84	1.997	0.999	1.484	Calcium and integrin binding 1 OS=Sus scrofa OX=9823 GN=CIB1 PE=1 SV=1
A0A4X1W2Y2	1.49307	0.578281	0.235	up	no	1.508	1.01	1	1.068	1.11	0.861	2.382	0.905	1.876	0.868	Uncharacterized protein OS=Sus scrofa OX=9823 GN=BCAM PE=4 SV=1
F1SIC6	1.30586	0.385001	0.2056	up	no	1.426	1.092	1	1.044	1.154	1.17	1.372	1.061	2.092	1.177	CD276 molecule OS=Sus scrofa OX=9823 GN=CD276 PE=1 SV=3
A0A4X1UYH0	1.09484	0.130723	0.5601	no change	no	1.316	1.202	1	1.191	1.005	1.611	1.112	1.447	1.125	1.58	AIG1-type G domain-containing protein OS=Sus scrofa OX=9823 PE=3 SV=1
F1RNI5	1.2235	0.291012	0.3315	up	no	1.385	1.132	1	1.185	1.025	1.319	0.898	1.701	1.104	1.837	Complex I-B9 OS=Sus scrofa OX=9823 GN=NDUFA3 PE=1 SV=2
A0A4X1W3C8	1.17084	0.22754	0.5479	no change	no	1.357	1.159	1	1.157	1.128	1.351	2.234	1.183	1.159	0.851	Uncharacterized protein OS=Sus scrofa OX=9823 PE=4 SV=1
K7GQ31	1.03395	0.048171	0.7904	no change	no	1.279	1.237	1	1.51	1.308	1.13	1.19	1.272	1.088	1.566	Interleukin 1 receptor associated kinase 3 OS=Sus scrofa OX=9823 GN=IRAK3 PE=4 SV=3
A0A480X8T8	1.03563	0.050505	0.7887	no change	no	1.279	1.235	1	1.355	1.049	1.535	1.044	1.418	1.207	1.448	L-lactate dehydrogenase OS=Sus scrofa OX=9823 PE=3 SV=1
A0A287A3R6	1.02415	0.034433	0.8169	no change	no	1.272	1.242	1	1.165	1.335	1.466	1.453	1.313	1.11	1.211	ADP ribosylation factor like GTPase 5A OS=Sus scrofa OX=9823 GN=ARL5A PE=3 SV=1
A0A4X1SZ45	1.1958	0.257981	0.3453	no change	no	1.368	1.144	1	1.177	0.937	1.463	1.096	1.781	1.022	1.573	Uncharacterized protein OS=Sus scrofa OX=9823 GN=ABCD1 PE=4 SV=1
A0A075B7H9	0.691375	-0.53246	0.3145	down	no	1.026	1.484	1	2.688	1.19	1.056	1.002	0.748	1.136	1.22	Ig-like domain-containing protein OS=Sus scrofa OX=9823 PE=4 SV=7
A0A4X1TV69	1.37911	0.463738	0.003398	up	yes	1.426	1.034	1	1.013	1.096	1.027	1.214	1.607	1.424	1.461	Transporter OS=Sus scrofa OX=9823 PE=3 SV=1
F1SNF3	1.2747	0.350164	0.08422	up	no	1.406	1.103	1	1.163	1.153	1.096	1.596	1.087	1.69	1.253	Podocalyxin OS=Sus scrofa OX=9823 GN=PODXL PE=3 SV=4
A0A4X1SVH2	1.09432	0.13004	0.6257	no change	no	1.311	1.198	1	1.238	1.005	1.549	0.88	1.451	1.202	1.71	Zinc finger CCCH-type with G patch domain-containing protein OS=Sus scrofa OX=9823 GN=TNFRSF6B PE=4 SV=1
A0A480JPC6	0.925556	-0.111607	0.5956	no change	no	1.206	1.303	1	1.523	1.16	1.528	0.901	1.315	1.198	1.41	Fatty acid 2-hydroxylase OS=Sus scrofa OX=9823 PE=3 SV=1
A0A480MZD4	0.926267	-0.1105	0.6754	no change	no	1.206	1.302	1	1.069	1.203	1.937	1.304	1.218	1.157	1.145	Cadherin-11 isoform 2 OS=Sus scrofa OX=9823 PE=4 SV=1
K7GLS4	1.07273	0.101283	0.5536	no change	no	1.298	1.21	1	0.966	1.542	1.331	1.253	1.352	1.346	1.242	Transcription initiation factor TFIID 150 kDa subunit OS=Sus scrofa OX=9823 GN=TAF2 PE=3 SV=2
A0A480V6I4	1.1318	0.178623	0.4131	no change	no	1.331	1.176	1	1.178	1.037	1.49	0.985	1.508	1.247	1.583	Proteasome activator complex subunit 2 OS=Sus scrofa OX=9823 PE=3 SV=1
A0A4X1SHE6	1.02504	0.035681	0.8778	no change	no	1.269	1.238	1	1.213	1.218	1.52	0.998	1.715	1.073	1.289	Pleckstrin homology domain-containing family O member 1 OS=Sus scrofa OX=9823 GN=PLEKHO1 PE=4 SV=1
A0A4X1TFH2	1.01124	0.01612	0.919	no change	no	1.26	1.246	1	1.46	1.164	1.359	1.025	1.318	1.38	1.315	Uncharacterized protein OS=Sus scrofa OX=9823 PE=3 SV=1
A0A4X1TPH1	1.13192	0.178765	0.46	no change	no	1.33	1.175	1	1.247	1.022	1.431	0.962	1.541	1.137	1.682	Uncharacterized protein OS=Sus scrofa OX=9823 GN=PBLD PE=4 SV=1
Q9XSD5	1.12288	0.167206	0.5356	no change	no	1.325	1.18	1	1.197	1.101	1.424	0.899	1.775	1.09	1.537	Na+/H+ exchanger isoform 4 (Fragment) OS=Sus scrofa OX=9823 PE=2 SV=1
A0A4X1VNE4	1.12383	0.168429	0.2145	no change	no	1.325	1.179	1	1.278	1.062	1.376	1.168	1.41	1.403	1.318	Asparaginase-like protein 1 OS=Sus scrofa OX=9823 GN=ASRGL1 PE=3 SV=1
A0A481D3C5	1.08939	0.123521	0.392	no change	no	1.304	1.197	1	1.167	1.307	1.315	1.168	1.546	1.177	1.323	Z-DNA-binding protein 1 isoform X2 OS=Sus scrofa OX=9823 PE=4 SV=1
A0A4X1VQ25	1.11412	0.1559	0.5728	no change	no	1.318	1.183	1	1.143	1.146	1.442	0.708	1.606	1.42	1.538	2OG-FeII_Oxy_2 domain-containing protein OS=Sus scrofa OX=9823 PE=4 SV=1
A0A4X1U6G3	0.925327	-0.111965	0.6912	no change	no	1.202	1.299	1	1.426	1.131	1.639	0.77	1.561	1.036	1.441	Protein transport protein sec16 OS=Sus scrofa OX=9823 PE=3 SV=1
A0A287A9A5	1.10522	0.144332	0.3828	no change	no	1.313	1.188	1	1.365	1.255	1.132	1.523	1.043	1.247	1.439	NOVA alternative splicing regulator 1 OS=Sus scrofa OX=9823 GN=NOVA1 PE=1 SV=2
L8B0V9	0.944012	-0.083122	0.6957	no change	no	1.214	1.286	1	1.209	1.179	1.757	1.303	1.048	1.345	1.158	IgG heavy chain OS=Sus scrofa OX=9823 GN=IGHG PE=2 SV=1
F1RX35	1.28728	0.364329	0.3176	up	no	1.407	1.093	1	0.88	1.472	1.02	1.627	0.805	1.99	1.205	Fibrinogen gamma chain OS=Sus scrofa OX=9823 GN=FGG PE=1 SV=4
A0A287A7S9	1.04754	0.067007	0.8046	no change	no	1.278	1.22	1	1.147	0.966	1.765	0.98	1.567	1.178	1.386	Acyl-coenzyme A oxidase OS=Sus scrofa OX=9823 GN=ACOX1 PE=1 SV=2
P79897	0.932663	-0.100573	0.7655	no change	no	1.205	1.292	1	1.632	1.233	1.303	1.214	0.744	1.888	0.973	Guanylin OS=Sus scrofa OX=9823 GN=GUCA2A PE=3 SV=1
A0A480PQZ6	1.1233	0.167742	0.2754	no change	no	1.321	1.176	1	1.012	1.179	1.513	1.353	1.345	1.311	1.275	Transmembrane channel-like protein 4 isoform 2 OS=Sus scrofa OX=9823 PE=4 SV=1
T2HWW6	1.18564	0.245665	0.3417	no change	no	1.354	1.142	1	0.936	1.405	1.226	1.836	1.115	1.384	1.079	Interferon-induced GTP-binding protein MX2 OS=Sus scrofa OX=9823 GN=MX2 PE=2 SV=1
I3LUA4	1.11167	0.152735	0.6149	no change	no	1.314	1.182	1	1.334	0.772	1.624	0.961	1.48	1.135	1.68	UNC5C-like protein OS=Sus scrofa OX=9823 GN=UNC5CL PE=3 SV=2
A0A4X1VRV5	0.976247	-0.034682	0.7862	no change	no	1.233	1.263	1	1.388	1.42	1.243	1.138	1.29	1.194	1.311	Polypeptide N-acetylgalactosaminyltransferase OS=Sus scrofa OX=9823 GN=GALNT5 PE=3 SV=1
A0A4X1U9S7	1.21581	0.281916	0.2238	up	no	1.369	1.126	1	0.968	1.127	1.407	1.191	1.774	1.404	1.106	Parathion hydrolase-related protein OS=Sus scrofa OX=9823 PE=3 SV=1
A0A481DJG6	0.981732	-0.0266	0.9026	no change	no	1.236	1.259	1	1.519	1.095	1.421	0.897	1.471	1.173	1.402	Cytochrome c oxidase assembly protein COX11, mitochondrial OS=Sus scrofa OX=9823 PE=4 SV=1
A0A4X1UFY5	1.19454	0.256458	0.4645	no change	no	1.357	1.136	1	1.081	1.357	1.107	2.053	0.968	1.521	0.885	Peptidylprolyl isomerase OS=Sus scrofa OX=9823 PE=4 SV=1
A0A4X1TX68	1.22898	0.297462	0.5452	up	no	1.374	1.118	1	0.918	1.118	1.438	0.545	2.059	0.906	1.986	Ig-like domain-containing protein OS=Sus scrofa OX=9823 PE=4 SV=1
A0A4X1T9N1	1.15199	0.204123	0.4449	no change	no	1.334	1.158	1	1.15	1.389	1.093	1.74	1.011	1.606	0.977	Uncharacterized protein OS=Sus scrofa OX=9823 GN=NCAM1 PE=4 SV=1
A0A4X1V423	1.00968	0.013894	0.933	no change	no	1.252	1.24	1	1.341	1.072	1.547	1.339	1.122	1.371	1.177	Uncharacterized protein OS=Sus scrofa OX=9823 GN=ARMC7 PE=4 SV=1
A0A480QPG5	1.42788	0.51387	0.06787	up	no	1.465	1.026	1	0.977	0.944	1.183	1.695	1.013	1.852	1.301	Hepatocyte growth factor activator isoform 2 preproprotein OS=Sus scrofa OX=9823 PE=4 SV=1
Q7YSA7	0.988029	-0.017375	0.9483	no change	no	1.238	1.253	1	1.297	1.106	1.608	0.886	1.689	1.133	1.245	Peptide transporter 1 OS=Sus scrofa OX=9823 GN=SLC15A1 PE=1 SV=1
A0A4X1U043	1.25953	0.332883	0.476	up	no	1.388	1.102	1	1.192	1.025	1.19	2.423	0.964	1.42	0.744	Fibrillar collagen NC1 domain-containing protein OS=Sus scrofa OX=9823 GN=COL1A2 PE=4 SV=1
A0A5G2QTG5	1.19577	0.257937	0.3654	no change	no	1.356	1.134	1	1.196	1.215	1.127	2.002	1.117	1.272	1.033	SH3 domain binding glutamate rich protein like 3 OS=Sus scrofa OX=9823 GN=SH3BGRL3 PE=1 SV=1
A0A286ZNH3	1.01294	0.018556	0.9214	no change	no	1.252	1.236	1	1.276	1.261	1.408	0.939	1.413	1.512	1.145	2-iminobutanoate/2-iminopropanoate deaminase OS=Sus scrofa OX=9823 GN=RIDA PE=1 SV=1
A0A4X1SEZ3	1.09604	0.132301	0.5909	no change	no	1.301	1.187	1	1.291	1.179	1.277	0.94	1.766	1.044	1.456	Poly [ADP-ribose] polymerase OS=Sus scrofa OX=9823 PE=4 SV=1
A0A4X1SZF1	1.18246	0.241787	0.08189	no change	no	1.348	1.14	1	1.266	1.096	1.196	1.515	1.396	1.128	1.351	Lipase maturation factor OS=Sus scrofa OX=9823 GN=LMF1 PE=3 SV=1
A0A286ZYH0	1.11036	0.151023	0.4531	no change	no	1.308	1.178	1	1.125	1.438	1.147	1.645	1.061	1.403	1.125	Sialoadhesin OS=Sus scrofa OX=9823 GN=SIGLEC1 PE=1 SV=2
A0A287B1P7	1.02114	0.030178	0.8493	no change	no	1.256	1.23	1	1.369	1.106	1.444	1.358	1.428	1.162	1.077	Chromosome 9 C1orf116 homolog OS=Sus scrofa OX=9823 GN=C9H1orf116 PE=4 SV=1
A0A4X1VCE6	1.01541	0.022062	0.9044	no change	no	1.252	1.233	1	1.268	1.204	1.459	0.982	1.444	1.095	1.489	Uncharacterized protein OS=Sus scrofa OX=9823 GN=TAPT1 PE=3 SV=1
Q079S8	1.07776	0.108035	0.509	no change	no	1.289	1.196	1	1.278	1.165	1.339	1.028	1.413	1.195	1.519	NADH-ubiquinone oxidoreductase chain 1 OS=Sus scrofa OX=9823 GN=ND1 PE=3 SV=1
F1SCC6	0.558846	-0.839478	0.3587	down	no	0.8908	1.594	1	1.209	3.582	0.586	1.001	0.895	0.321	1.346	SERPIN domain-containing protein OS=Sus scrofa OX=9823 GN=LOC100156325 PE=1 SV=3
A0A481BBI8	1.0344	0.048791	0.8511	no change	no	1.263	1.221	1	1.223	1.146	1.514	0.86	1.609	1.039	1.543	Acid sphingomyelinase-like phosphodiesterase OS=Sus scrofa OX=9823 PE=3 SV=1
A0A480MK06	1.16	0.214125	0.352	no change	no	1.334	1.15	1	1.099	0.984	1.519	1.134	1.584	1.079	1.541	Mitochondrial amidoxime reducing component 2 isoform a (Fragment) OS=Sus scrofa OX=9823 PE=4 SV=1
A0A287BL63	1.05629	0.079008	0.829	no change	no	1.276	1.208	1	1.107	0.995	1.73	0.675	1.548	1.097	1.785	6-phosphofructo-2-kinase OS=Sus scrofa OX=9823 GN=PFKFB4 PE=3 SV=1
A0A480ZI03	1.0989	0.136062	0.2836	no change	no	1.3	1.183	1	1.29	1.161	1.28	1.089	1.409	1.311	1.393	F-actin monooxygenase OS=Sus scrofa OX=9823 PE=3 SV=1
A0A4X1TM91	1.70961	0.773665	0.0608	up	no	1.566	0.916	1	0.706	0.84	1.118	1.33	1.07	1.553	2.312	Ig-like domain-containing protein OS=Sus scrofa OX=9823 PE=4 SV=1
A0A4X1VNP6	1.08747	0.120974	0.5215	no change	no	1.293	1.189	1	1.185	1.143	1.427	0.95	1.424	1.277	1.521	Uncharacterized protein OS=Sus scrofa OX=9823 GN=HEPH PE=3 SV=1
A0A068C9L4	1.13966	0.188597	0.1069	no change	no	1.322	1.16	1	1.257	1.265	1.117	1.282	1.183	1.45	1.372	B-cell CLL/lymphoma 11B OS=Sus scrofa OX=9823 GN=BCL11B PE=2 SV=1
A0A4X1UZP8	1.65029	0.722718	0.1733	up	no	1.545	0.9362	1	0.931	0.922	0.892	1.827	0.883	2.53	0.939	Uncharacterized protein OS=Sus scrofa OX=9823 PE=4 SV=1
A0A480LLY2	1.22911	0.297615	0.1366	up	no	1.368	1.113	1	1.013	1.189	1.25	1.025	1.385	1.379	1.681	Required for meiotic nuclear division protein 1 homolog isoform 1 OS=Sus scrofa OX=9823 PE=3 SV=1
A0A286ZSL1	1.01707	0.024423	0.8524	no change	no	1.251	1.23	1	1.332	1.278	1.308	1.451	1.176	1.092	1.284	General transcription factor IIIC subunit 2 OS=Sus scrofa OX=9823 GN=GTF3C2 PE=4 SV=2
L8B0V2	1.35294	0.436099	0.1005	up	no	1.426	1.054	1	0.965	1.228	1.023	1.97	1.184	1.264	1.287	IgG heavy chain OS=Sus scrofa OX=9823 GN=IGHG PE=2 SV=1
A0A480QGN2	1.05814	0.08153	0.6717	no change	no	1.274	1.204	1	1.18	1.227	1.41	1.027	1.604	1.095	1.371	Pyridoxal kinase OS=Sus scrofa OX=9823 PE=3 SV=1
A0A4X1SRN1	0.85479	-0.226357	0.4367	no change	no	1.142	1.336	1	1.859	1.344	1.142	1.075	0.936	1.547	1.01	Uncharacterized protein OS=Sus scrofa OX=9823 GN=PLD3 PE=3 SV=1
F1S8X7	1.40485	0.490421	0.4864	up	no	1.447	1.03	1	1.096	1.055	0.968	3.119	0.79	1.095	0.784	Phosphatidylinositol 4-kinase type 2 OS=Sus scrofa OX=9823 GN=PI4K2A PE=1 SV=1
F1RMD0	1.02039	0.029123	0.8514	no change	no	1.251	1.226	1	1.305	1.261	1.34	1.061	1.522	1.205	1.215	NIMA related kinase 3 OS=Sus scrofa OX=9823 GN=NEK3 PE=3 SV=3
A0A4X1SGP7	1.25707	0.330059	0.5654	up	no	1.379	1.097	1	1.059	0.765	1.563	0.628	2.377	0.684	1.826	Deleted in malignant brain tumors 1 protein OS=Sus scrofa OX=9823 PE=3 SV=1
A0A286ZXK7	0.788295	-0.343193	0.116	down	no	1.091	1.384	1	1.577	1.468	1.489	1.012	1.233	1.251	0.868	VPS37C subunit of ESCRT-I OS=Sus scrofa OX=9823 GN=VPS37C PE=4 SV=1
A0A4X1T7L2	1.086	0.119029	0.6213	no change	no	1.288	1.186	1	1.168	1.087	1.487	0.905	1.579	1.117	1.551	RNA helicase OS=Sus scrofa OX=9823 GN=MOV10 PE=3 SV=1
A0A4X1V887	1.13276	0.17984	0.2085	no change	no	1.314	1.16	1	1.257	1.117	1.264	1.574	1.293	1.192	1.197	Uncharacterized protein OS=Sus scrofa OX=9823 PE=4 SV=1
A0A5G2RFX9	1.12909	0.175158	0.4851	no change	no	1.312	1.162	1	1.03	0.998	1.62	0.943	1.365	1.376	1.563	Acyl-CoA dehydrogenase family member 11 OS=Sus scrofa OX=9823 GN=ACAD11 PE=1 SV=1
A0A0H5ANC0	1.55443	0.636386	0.27	up	no	1.505	0.9682	1	0.873	1.129	0.871	2.35	0.753	2.17	0.747	Mimecan OS=Sus scrofa OX=9823 GN=OGN PE=1 SV=1
B0LXF7	1.0834	0.115571	0.542	no change	no	1.286	1.187	1	1.344	1.249	1.154	1.092	1.088	1.658	1.304	Aprotinin (Fragment) OS=Sus scrofa OX=9823 PE=4 SV=1
F1S790	1.21993	0.286796	0.2722	up	no	1.359	1.114	1	1.169	1.322	0.967	1.809	0.981	1.499	1.147	Complement component 8 subunit beta OS=Sus scrofa OX=9823 GN=C8B PE=1 SV=4
A0A5G2QCI7	1.37394	0.458322	0.01511	up	yes	1.624	1.182	1	1.013	1.423	1.294	1.813	1.678	1.448	1.557	F-box protein 39 OS=Sus scrofa OX=9823 GN=FBXO39 PE=4 SV=1
A0A287BPM1	1.43688	0.522943	0.4763	up	no	1.457	1.014	1	0.985	1.096	0.976	3.178	0.823	1.151	0.676	Collagen type V alpha 2 chain OS=Sus scrofa OX=9823 GN=COL5A2 PE=1 SV=2
I6XGI2	1.14311	0.192958	0.3237	no change	no	1.318	1.153	1	1.033	1.079	1.499	1.601	1.217	1.317	1.139	SP110 nuclear body protein OS=Sus scrofa OX=9823 GN=SP110 PE=2 SV=1
A0A287B1B1	1.16945	0.225826	0.352	no change	no	1.332	1.139	1	1.077	1.094	1.385	0.894	1.553	1.228	1.655	Protein transport protein Sec61 subunit gamma OS=Sus scrofa OX=9823 GN=SEC61G PE=1 SV=2
A0A480L9D2	1.03627	0.051405	0.8796	no change	no	1.257	1.213	1	1.002	0.916	1.935	0.936	1.565	1.157	1.37	F-actin-uncapping protein LRRC16A isoform 1 OS=Sus scrofa OX=9823 PE=4 SV=1
A0A4X1SRA8	1.07215	0.100504	0.3436	no change	no	1.278	1.192	1	1.203	1.216	1.347	1.178	1.251	1.295	1.387	Flavodoxin_2 domain-containing protein OS=Sus scrofa OX=9823 GN=NQO2 PE=3 SV=1
A0A5G2R9E3	1.17813	0.236499	0.04091	no change	yes	1.336	1.134	1	1.166	1.119	1.25	1.396	1.32	1.181	1.447	SPG21 abhydrolase domain containing, maspardin OS=Sus scrofa OX=9823 GN=SPG21 PE=4 SV=1
A0A5G2REV3	1.04136	0.058464	0.6369	no change	no	1.259	1.209	1	1.295	1.243	1.299	1.41	1.141	1.349	1.136	Sidekick cell adhesion molecule 1 OS=Sus scrofa OX=9823 GN=SDK1 PE=4 SV=1
A0A4X1VLK9	1.06444	0.090088	0.6595	no change	no	1.272	1.195	1	1.163	1.1	1.517	0.986	1.551	1.166	1.387	Platelet-activating factor acetylhydrolase OS=Sus scrofa OX=9823 GN=PAFAH2 PE=4 SV=1
A0A4X1SXE5	1.40918	0.494856	0.3188	up	no	1.443	1.024	1	1.005	0.979	1.114	2.584	1.039	1.199	0.95	Fibrillar collagen NC1 domain-containing protein OS=Sus scrofa OX=9823 GN=COL5A1 PE=4 SV=1
A0A480SS00	0.857681	-0.221487	0.4581	no change	no	1.139	1.328	1	1.267	1.172	1.873	0.859	1.157	1.009	1.531	T-cell differentiation antigen CD6 isoform X1 OS=Sus scrofa OX=9823 PE=4 SV=1
A0A287BFJ8	1.10855	0.14867	0.2792	no change	no	1.297	1.17	1	1.281	1.094	1.305	1.068	1.404	1.336	1.382	Protein argonaute-4 OS=Sus scrofa OX=9823 GN=AGO4 PE=1 SV=2
A0A5G2QXI3	1.04478	0.063194	0.8069	no change	no	1.26	1.206	1	1.174	1	1.65	0.839	1.433	1.274	1.496	Caspase 6 OS=Sus scrofa OX=9823 GN=CASP6 PE=1 SV=1
A0A481D6T7	1.08277	0.114727	0.5682	no change	no	1.282	1.184	1	1.388	0.979	1.368	1.056	1.493	1.103	1.475	Ankyrin repeat and LEM domain-containing protein 2 isoform X2 OS=Sus scrofa OX=9823 PE=3 SV=1
A0A4X1V3Q6	1.40351	0.489038	0.3797	up	no	1.44	1.026	1	0.959	0.975	1.17	1.014	2.744	1.004	1	Uncharacterized protein OS=Sus scrofa OX=9823 GN=LRRC57 PE=4 SV=1
A0A4X1SW39	1.08193	0.113601	0.6233	no change	no	1.281	1.184	1	1.25	1.184	1.303	0.83	1.623	1.196	1.474	Sodium/potassium-transporting ATPase subunit alpha OS=Sus scrofa OX=9823 GN=ATP1A1 PE=3 SV=1
A0A287BIC8	1.10324	0.14175	0.2297	no change	no	1.293	1.172	1	1.265	1.16	1.264	1.237	1.416	1.135	1.386	Golgi SNAP receptor complex member 2 isoform A OS=Sus scrofa OX=9823 GN=GOSR2 PE=1 SV=2
A0A4X1UL25	1.3724	0.456702	0.03306	up	yes	1.452	1.058	1	0.982	1.108	1.142	1.862	1.271	1.346	1.33	Uncharacterized protein OS=Sus scrofa OX=9823 PE=4 SV=1
A0A5G2Q7R0	1.40625	0.491853	0.3223	up	no	1.44	1.024	1	1.201	1.059	0.837	2.385	0.793	1.713	0.868	Uncharacterized protein OS=Sus scrofa OX=9823 GN=COL6A1 PE=1 SV=1
A0A4X1U1Y7	0.954762	-0.066787	0.725	no change	no	1.203	1.26	1	1.407	1.193	1.442	0.908	1.309	1.146	1.45	Complex I-B16.6 OS=Sus scrofa OX=9823 PE=3 SV=1
A0A4X1UZM1	1.05936	0.083199	0.4017	no change	no	1.267	1.196	1	1.247	1.332	1.205	1.367	1.254	1.214	1.232	Reverse transcriptase domain-containing protein OS=Sus scrofa OX=9823 PE=4 SV=1
A0A4X1UBD6	1.01226	0.017587	0.9106	no change	no	1.238	1.223	1	1.272	1.197	1.423	0.981	1.39	1.222	1.359	Uncharacterized protein OS=Sus scrofa OX=9823 GN=ISOC2 PE=3 SV=1
A0A4X1THU2	1.355	0.438297	0.03374	up	yes	1.584	1.169	1	1.251	1.23	1.194	1.952	1.305	1.638	1.442	NADH dehydrogenase [ubiquinone] iron-sulfur protein 6, mitochondrial OS=Sus scrofa OX=9823 GN=NDUFS6 PE=3 SV=1
A0A5G2QSM2	1.39164	0.476789	0.1557	up	no	1.432	1.029	1	0.937	0.97	1.209	2.11	1.292	1.356	0.972	Uncharacterized protein OS=Sus scrofa OX=9823 GN=CYP2B6B PE=1 SV=1
F6Q2A5	1.15035	0.202072	0.426	no change	no	1.316	1.144	1	1.054	1.063	1.457	0.937	1.56	1.115	1.652	Quinone oxidoreductase OS=Sus scrofa OX=9823 GN=CRYZ PE=3 SV=1
A0A4X1TXA1	1.11704	0.15968	0.09032	no change	no	1.298	1.162	1	1.27	1.127	1.249	1.368	1.262	1.252	1.311	CTP_transf_like domain-containing protein OS=Sus scrofa OX=9823 GN=TCTEX1D2 PE=3 SV=1
A0A5G2RA24	1.35392	0.437147	0.001156	up	yes	1.337	0.9875	1	0.989	1.034	0.927	1.269	1.309	1.268	1.503	Kyphoscoliosis peptidase OS=Sus scrofa OX=9823 GN=KY PE=4 SV=1
I3L9E7	1.22333	0.29081	0.09364	up	no	1.353	1.106	1	1.273	1.152	1.001	1.484	1.041	1.421	1.467	Tubulointerstitial nephritis antigen OS=Sus scrofa OX=9823 GN=TINAG PE=3 SV=2
A0A4X1U7I0	1.04917	0.069244	0.7822	no change	no	1.259	1.2	1	1.217	1.023	1.561	0.923	1.587	1.072	1.454	L-type amino acid transporter 4 OS=Sus scrofa OX=9823 GN=SLC43A2 PE=3 SV=1
A0A4X1VFS0	1.36346	0.447274	0.1501	up	no	1.418	1.04	1	0.984	0.8	1.378	0.948	1.712	1.252	1.76	Uncharacterized protein OS=Sus scrofa OX=9823 GN=SLC39A14 PE=4 SV=1
A0A4X1VHZ0	1.184	0.243669	0.3542	no change	no	1.332	1.125	1	1.031	0.89	1.579	0.967	1.633	1.345	1.385	Uncharacterized protein OS=Sus scrofa OX=9823 PE=3 SV=1
A0A4X1U4N5	1.26685	0.341247	0.1176	up	no	1.372	1.083	1	1.059	1.149	1.123	1.337	1.161	1.821	1.17	Uncharacterized protein OS=Sus scrofa OX=9823 GN=LOC110255927 PE=4 SV=1
A0A4X1WAA1	1.37888	0.463493	0.1579	up	no	1.423	1.032	1	0.941	1.1	1.085	1.471	0.896	2.047	1.278	Uncharacterized protein OS=Sus scrofa OX=9823 GN=PHF6 PE=4 SV=1
A0A4X1TTC3	1.25138	0.323516	0.5148	up	no	1.364	1.09	1	1.129	1.429	0.802	1.936	0.781	2.079	0.66	Adenylosuccinate synthetase isozyme 1 OS=Sus scrofa OX=9823 GN=ADSSL1 PE=3 SV=1
Q865A4	1.09386	0.129424	0.3218	no change	no	1.282	1.172	1	1.099	1.18	1.408	1.434	1.22	1.192	1.283	Double stranded RNA-dependent protein kinase OS=Sus scrofa OX=9823 GN=PKR PE=2 SV=1
F1RWA5	1.05012	0.070561	0.7726	no change	no	1.257	1.197	1	1.191	1.095	1.502	0.898	1.539	1.048	1.544	Transmembrane protein 236 OS=Sus scrofa OX=9823 GN=TMEM236 PE=1 SV=3
A0A4X1SP39	0.983023	-0.024702	0.9338	no change	no	1.216	1.237	1	1.334	1.195	1.419	1.095	0.693	1.285	1.79	CMP-N-acetylneuraminate-beta-galactosamide-alpha-2,3-sialyltransferase 1 OS=Sus scrofa OX=9823 GN=ST3GAL1 PE=3 SV=1
A0A480YYY0	1.03737	0.052938	0.8029	no change	no	1.249	1.204	1	1.146	1.149	1.519	0.856	1.303	1.362	1.476	Acyl-coenzyme A thioesterase 8 (Fragment) OS=Sus scrofa OX=9823 PE=3 SV=1
A0A481D2Y6	1.23315	0.30235	0.3856	up	no	1.354	1.098	1	0.974	0.914	1.506	0.834	1.928	1.14	1.515	ATP-dependent dihydroxyacetone kinase OS=Sus scrofa OX=9823 PE=4 SV=1
A0A480QT32	1.03655	0.051783	0.8682	no change	no	1.248	1.204	1	1.326	0.972	1.518	0.735	1.646	1.051	1.559	Myogenesis-regulating glycosidase isoform X1 OS=Sus scrofa OX=9823 PE=3 SV=1
A0A5G2QE94	1.27037	0.345249	0.07936	up	no	1.372	1.08	1	1.23	1.007	1.082	1.678	1.21	1.48	1.119	Immunoglobulin superfamily containing leucine rich repeat OS=Sus scrofa OX=9823 GN=ISLR PE=1 SV=1
A0A286ZIN2	1.01232	0.017659	0.9315	no change	no	1.233	1.218	1	1.24	1.17	1.462	0.847	1.393	1.259	1.432	PATJ crumbs cell polarity complex component OS=Sus scrofa OX=9823 GN=PATJ PE=4 SV=2
A0A287AUL1	1.33964	0.421846	0.00481	up	yes	1.416	1.057	1	1.093	1.102	1.033	1.591	1.224	1.484	1.366	Coronin OS=Sus scrofa OX=9823 GN=CORO2B PE=1 SV=2
F1SDK6	0.987835	-0.017659	0.9267	no change	no	1.218	1.233	1	1.221	1.259	1.452	0.983	1.462	1.033	1.395	Clarin 3 OS=Sus scrofa OX=9823 GN=CLRN3 PE=1 SV=2
K7GL14	0.73338	-0.447366	0.1551	down	no	1.037	1.414	1	1.426	1.371	1.86	0.987	1.06	1.418	0.684	Ig-like domain-containing protein OS=Sus scrofa OX=9823 GN=CD1D PE=4 SV=3
A0A4X1TFT4	1.28852	0.36571	0.171	up	no	1.38	1.071	1	0.867	1.212	1.204	1.091	1.1	1.848	1.482	Uncharacterized protein OS=Sus scrofa OX=9823 PE=4 SV=1
A0A4X1SE84	1.03488	0.049469	0.7865	no change	no	1.246	1.204	1	1.232	1.143	1.442	1.233	0.928	1.441	1.382	AB hydrolase-1 domain-containing protein OS=Sus scrofa OX=9823 GN=ABHD14A PE=4 SV=1
A0A5G2R939	1.18571	0.245756	0.09119	no change	no	1.328	1.12	1	1.164	1.024	1.294	1.095	1.408	1.403	1.408	Enoyl-CoA hydratase domain containing 2 OS=Sus scrofa OX=9823 GN=ECHDC2 PE=1 SV=1
A0A4X1VPF1	1.19749	0.260009	0.2093	no change	no	1.334	1.114	1	1.013	1.044	1.4	1.083	1.61	1.173	1.471	L-fuconate dehydratase OS=Sus scrofa OX=9823 GN=ENOSF1 PE=4 SV=1
J7FJH8	0.744833	-0.425012	0.08117	down	no	1.045	1.403	1	1.407	1.822	1.384	1.038	1.14	0.998	1.004	Interferon-stimulated protein 54 OS=Sus scrofa OX=9823 GN=IFIT2 PE=2 SV=1
A0A4X1UQY6	1.01316	0.018859	0.8622	no change	no	1.232	1.216	1	1.159	1.312	1.394	1.226	1.193	1.245	1.265	Uncharacterized protein OS=Sus scrofa OX=9823 PE=3 SV=1
A0A480Y265	0.965462	-0.050709	0.7906	no change	no	1.202	1.245	1	1.389	1.107	1.483	0.892	1.315	1.241	1.358	Non-lysosomal glucosylceramidase OS=Sus scrofa OX=9823 PE=3 SV=1
A0A480TR75	0.963884	-0.053068	0.8594	no change	no	1.201	1.246	1	1.332	1.009	1.644	0.647	1.442	1.274	1.442	Tetraspanin OS=Sus scrofa OX=9823 PE=3 SV=1
A0A4X1VFE8	1.26784	0.342373	0.1412	up	no	1.368	1.079	1	1.009	0.983	1.324	1.178	1.688	1.056	1.55	Cytochrome b5 heme-binding domain-containing protein OS=Sus scrofa OX=9823 GN=PGRMC2 PE=4 SV=1
A0A480J3V8	0.982172	-0.025953	0.9373	no change	no	1.212	1.234	1	1.002	1.196	1.739	0.781	1.505	0.907	1.653	Keratin, type I cytoskeletal 19 OS=Sus scrofa OX=9823 PE=3 SV=1
A5GZW8	1.32929	0.410655	0.004289	up	yes	1.534	1.154	1	1.171	1.216	1.23	1.636	1.507	1.356	1.637	Succinate dehydrogenase [ubiquinone] cytochrome b small subunit, mitochondrial OS=Sus scrofa OX=9823 GN=SDHD PE=1 SV=2
A0A4X1UHT2	1.0375	0.053111	0.8424	no change	no	1.245	1.2	1	1.143	1.062	1.593	0.891	1.5	1.003	1.587	Delta-1-pyrroline-5-carboxylate synthase OS=Sus scrofa OX=9823 GN=ALDH18A1 PE=3 SV=1
Q6QA25	1.02905	0.041307	0.742	no change	no	1.24	1.205	1	1.413	1.226	1.18	1.074	1.311	1.276	1.298	Tropomyosin 3 OS=Sus scrofa OX=9823 GN=TPM3 PE=2 SV=1
A0A4X1TXW1	0.992665	-0.010621	0.928	no change	no	1.218	1.227	1	1.257	1.285	1.367	1.05	1.316	1.257	1.249	Aminotran_1_2 domain-containing protein OS=Sus scrofa OX=9823 GN=GPT2 PE=4 SV=1
A0A4X1VEI2	1.35	0.432959	0.2017	up	no	1.404	1.04	1	0.9	1.352	0.91	2.078	1.044	1.219	1.274	Uncharacterized protein OS=Sus scrofa OX=9823 GN=RGCC PE=4 SV=1
A0A286ZNB3	1.02403	0.034253	0.8785	no change	no	1.236	1.207	1	1.324	1.07	1.434	0.877	1.369	1.142	1.554	28S ribosomal protein S21, mitochondrial OS=Sus scrofa OX=9823 GN=MRPS21 PE=1 SV=1
A0A286ZMH6	0.985366	-0.021269	0.9105	no change	no	1.212	1.23	1	1.362	1.331	1.228	1.258	1.345	1.424	0.82	Uncharacterized protein OS=Sus scrofa OX=9823 GN=LOC110259328 PE=1 SV=1
Q8MKG1	0.774709	-0.368273	0.4642	down	no	1.066	1.376	1	1.295	2.397	0.811	1.467	0.781	1.257	0.76	Hydroxysteroid 11-beta dehydrogenase 2 OS=Sus scrofa OX=9823 GN=HSD11B2 PE=1 SV=1
Q29380	1.03078	0.043739	0.7444	no change	no	1.239	1.202	1	1.238	1.177	1.392	1.05	1.272	1.226	1.409	Voltage-dependent anion-selective channel protein 3 OS=Sus scrofa OX=9823 GN=VDAC3 PE=2 SV=2
A0A4X1V4P7	0.922047	-0.117087	0.7334	no change	no	1.171	1.27	1	1.152	0.938	1.992	0.86	1.254	1.086	1.485	Metallophos domain-containing protein OS=Sus scrofa OX=9823 GN=TMEM62 PE=4 SV=1
A0A481CXC2	1.12261	0.166855	0.3039	no change	no	1.291	1.15	1	1.263	1.317	1.019	1.565	1.258	1.22	1.122	Rho guanine nucleotide exchange factor 25 isoform 3 OS=Sus scrofa OX=9823 PE=4 SV=1
A0A481B2K0	0.948125	-0.076852	0.7635	no change	no	1.188	1.253	1	1.411	1.004	1.596	0.824	1.403	1.113	1.413	Autophagy-related protein 2 homolog A isoform X3 OS=Sus scrofa OX=9823 PE=4 SV=1
I3LUI9	1.44907	0.535129	0.06164	up	no	1.444	0.9965	1	1.101	1.032	0.853	1.971	1.096	1.416	1.291	Dynein light chain Tctex-type 3 OS=Sus scrofa OX=9823 GN=DYNLT3 PE=1 SV=2
P79274	1.0678	0.094637	0.5815	no change	no	1.26	1.18	1	1.122	1.109	1.49	1.031	1.297	1.264	1.449	Long-chain specific acyl-CoA dehydrogenase, mitochondrial OS=Sus scrofa OX=9823 GN=ACADL PE=2 SV=1
A0A480WPE1	1.00658	0.00946	0.9442	no change	no	1.224	1.216	1	1.386	1.129	1.349	1.16	1.245	1.093	1.399	Ras GTPase-activating protein 4 isoform 1 OS=Sus scrofa OX=9823 PE=4 SV=1
A0A5G2QN23	1.23352	0.302777	0.05181	up	no	1.347	1.092	1	1.081	1.05	1.238	1.156	1.551	1.233	1.449	Aldehyde dehydrogenase 1 family member A3 OS=Sus scrofa OX=9823 GN=ALDH1A3 PE=1 SV=1
A0A5G2RA54	1.10078	0.13852	0.5821	no change	no	1.278	1.161	1	1.083	1.045	1.515	0.961	1.482	1.044	1.625	Nucleobindin-1 OS=Sus scrofa OX=9823 GN=NUCB1 PE=1 SV=1
A0A4X1UT70	1.13298	0.180127	0.2975	no change	no	1.295	1.143	1	1.067	1.003	1.501	1.156	1.41	1.248	1.366	Hydroxyacyl-coenzyme A dehydrogenase, mitochondrial OS=Sus scrofa OX=9823 GN=HADH PE=3 SV=1
Q2MJV8	1.14991	0.201523	0.5058	no change	no	1.304	1.134	1	1.254	1.294	0.986	1.904	0.998	1.408	0.908	Paralemmin-1 OS=Sus scrofa OX=9823 GN=PALM PE=2 SV=1
K7GN82	1.08021	0.111305	0.4597	no change	no	1.266	1.172	1	1.269	1.256	1.161	1.311	1.033	1.519	1.2	Neuropilin OS=Sus scrofa OX=9823 GN=NRP1 PE=1 SV=3
A0A4X1U8L3	1.33877	0.42091	0.219	up	no	1.395	1.042	1	0.94	0.983	1.247	1.953	0.965	1.671	0.992	3-hydroxyacyl-[acyl-carrier-protein] dehydratase OS=Sus scrofa OX=9823 PE=4 SV=1
A0A481BCM9	1.55451	0.636457	0.1628	up	no	1.483	0.954	1	0.926	1.112	0.778	2.179	0.731	1.839	1.182	Apolipoprotein A-II OS=Sus scrofa OX=9823 GN=APOA2 PE=1 SV=1
F1SSU8	1.05481	0.076978	0.6522	no change	no	1.251	1.186	1	1.233	1.135	1.374	0.937	1.376	1.455	1.237	Delta-like protein OS=Sus scrofa OX=9823 GN=DLL4 PE=4 SV=4
A0A287BBW0	0.597705	-0.742495	0.06577	down	no	0.9115	1.525	1	1.299	1.989	1.811	0.901	1.179	0.495	1.071	Uncharacterized protein OS=Sus scrofa OX=9823 GN=ABCB1 PE=1 SV=2
A0A4X1TDZ9	1.07319	0.101908	0.4865	no change	no	1.261	1.175	1	1.322	1.132	1.245	1.027	1.351	1.209	1.458	Uncharacterized protein OS=Sus scrofa OX=9823 GN=MYO1D PE=3 SV=1
A0A4X1SWB2	1.05743	0.080565	0.7873	no change	no	1.252	1.184	1	1.122	1.065	1.55	0.938	1.228	1.003	1.839	Uncharacterized protein OS=Sus scrofa OX=9823 GN=LOC100513868 PE=3 SV=1
A0A4X1T4Y0	1.3311	0.412619	0.2111	up	no	1.391	1.045	1	1.078	1.025	1.077	2.119	1.061	1.259	1.124	Uncharacterized protein OS=Sus scrofa OX=9823 PE=4 SV=1
A0A287BNV8	1.00412	0.005925	0.977	no change	no	1.22	1.215	1	1.142	1.147	1.572	0.9	1.352	1.24	1.389	Integrin subunit alpha E OS=Sus scrofa OX=9823 GN=ITGAE PE=1 SV=1
A0A286ZSZ2	1.11923	0.162512	0.1568	no change	no	1.286	1.149	1	1.156	1.103	1.336	1.15	1.3	1.362	1.33	MAGUK p55 subfamily member 5 OS=Sus scrofa OX=9823 GN=PALS1 PE=1 SV=1
A0A4X1W707	0.931746	-0.101991	0.7288	no change	no	1.174	1.26	1	1.61	1.264	1.168	1.094	0.971	1.763	0.866	Protein-arginine deiminase OS=Sus scrofa OX=9823 GN=PADI4 PE=3 SV=1
Q5PYH3	1.10467	0.143617	0.5757	no change	no	1.277	1.156	1	1.145	0.982	1.497	0.931	1.667	1.087	1.422	GTP-binding protein SAR1b OS=Sus scrofa OX=9823 GN=SAR1B PE=2 SV=1
A0A4X1VUY9	0.98937	-0.015417	0.9446	no change	no	1.21	1.223	1	1.036	1.209	1.647	0.941	1.4	1.179	1.32	Runt-related transcription factor OS=Sus scrofa OX=9823 GN=RUNX3 PE=4 SV=1
A0A4X1TDJ5	1.16756	0.223494	0.4173	no change	no	1.31	1.122	1	1.231	1.246	1.011	1.35	1.141	1.855	0.892	Uncharacterized protein OS=Sus scrofa OX=9823 GN=CD34 PE=4 SV=1
A0A287B398	1.02498	0.035595	0.8488	no change	no	1.231	1.201	1	1.254	1.207	1.344	0.975	1.449	1.463	1.037	Uncharacterized protein OS=Sus scrofa OX=9823 GN=CPEB1 PE=3 SV=1
F1SGJ4	1.08398	0.116333	0.5418	no change	no	1.265	1.167	1	1.286	1.031	1.351	0.993	1.553	1.147	1.367	Abhydrolase domain containing 6, acylglycerol lipase OS=Sus scrofa OX=9823 GN=ABHD6 PE=1 SV=4
A0A5G2R9V9	1.14841	0.199638	0.08236	no change	no	1.3	1.132	1	1.179	1.033	1.315	1.361	1.196	1.328	1.316	Sigma 1-type opioid receptor OS=Sus scrofa OX=9823 GN=SIGMAR1 PE=3 SV=1
Q8HXL4	1.32906	0.410402	0.03811	up	yes	1.45	1.091	1	1.295	1.288	0.782	1.601	1.357	1.456	1.385	Cytoskeleton-associated protein 1 OS=Sus scrofa OX=9823 GN=TBCB PE=1 SV=1
A0A480PNA9	0.992623	-0.010682	0.9589	no change	no	1.211	1.22	1	1.305	1.201	1.373	0.87	1.47	1.09	1.414	ADP/ATP translocase OS=Sus scrofa OX=9823 PE=3 SV=1
A0A287AHN0	1.04114	0.058167	0.7284	no change	no	1.24	1.191	1	1.041	1.314	1.41	1.023	1.462	1.265	1.212	Phosphoinositide-3-kinase adaptor protein 1 OS=Sus scrofa OX=9823 GN=PIK3AP1 PE=4 SV=1
A0A5G2QM06	1.27955	0.355636	0.2707	up	no	1.364	1.066	1	1.091	1.17	1.004	2.049	0.944	1.33	1.131	Fibrillin 2 OS=Sus scrofa OX=9823 GN=FBN2 PE=1 SV=1
M9TGS8	1.17158	0.228458	0.06708	no change	no	1.311	1.119	1	1.093	1.132	1.25	1.511	1.245	1.202	1.286	Mitochondrial delta3,delta2-dienoyl-CoA isomerase OS=Sus scrofa OX=9823 GN=Eci1 PE=2 SV=1
A0A5G2R7E3	0.998355	-0.002375	0.9834	no change	no	1.214	1.216	1	1.18	1.344	1.341	0.952	1.205	1.288	1.409	ILEI domain-containing protein OS=Sus scrofa OX=9823 GN=FAM3D PE=1 SV=1
I3LFV7	0.966019	-0.049876	0.6763	no change	no	1.194	1.236	1	1.319	1.325	1.301	1.049	1.302	1.244	1.182	Protein-tyrosine-phosphatase OS=Sus scrofa OX=9823 GN=PTPRH PE=1 SV=3
Q8WNR0	1.31429	0.394279	0.06207	up	no	1.38	1.05	1	0.954	1.06	1.188	1.106	1.316	1.347	1.751	High affinity copper uptake protein 1 OS=Sus scrofa OX=9823 GN=SLC31A1 PE=2 SV=1
A0A480F3I9	1.12883	0.174834	0.4636	no change	no	1.288	1.141	1	1.127	0.975	1.462	0.97	1.589	1.098	1.493	NADPH--cytochrome P450 reductase OS=Sus scrofa OX=9823 GN=POR PE=3 SV=1
A0A4X1TB89	1.07436	0.103476	0.318	no change	no	1.257	1.17	1	1.283	1.115	1.282	1.139	1.282	1.319	1.288	Poly [ADP-ribose] polymerase OS=Sus scrofa OX=9823 GN=PARP14 PE=4 SV=1
A0A480VMM4	1.06911	0.096414	0.5539	no change	no	1.253	1.172	1	1.25	1.122	1.318	0.999	1.359	1.165	1.49	NADH dehydrogenase [ubiquinone] 1 alpha subcomplex subunit 10, mitochondrial OS=Sus scrofa OX=9823 PE=3 SV=1
P48762	1.06911	0.096414	0.4507	no change	no	1.253	1.172	1	1.205	1.29	1.192	1.052	1.199	1.408	1.354	Sodium/hydrogen exchanger 1 OS=Sus scrofa OX=9823 GN=SLC9A1 PE=2 SV=1
A0A4X1V2C6	1.09594	0.132166	0.3048	no change	no	1.268	1.157	1	1.212	1.064	1.353	1.109	1.351	1.249	1.361	Phosphatidylinositol-4,5-bisphosphate 3-kinase OS=Sus scrofa OX=9823 GN=PIK3CG PE=3 SV=1
A0A5G2QSQ2	1.16816	0.224235	0.4513	no change	no	1.306	1.118	1	1.069	0.953	1.448	0.898	1.652	1.007	1.668	Cystathionine gamma-lyase OS=Sus scrofa OX=9823 GN=CTH PE=3 SV=1
A0A4X1USA1	0.853211	-0.229026	0.6506	no change	no	1.116	1.308	1	1.981	1.29	0.963	1.143	0.671	2.031	0.621	Ribonuclease K3 OS=Sus scrofa OX=9823 GN=RNASE6 PE=3 SV=1
F1SGE7	1.04128	0.058359	0.6651	no change	no	1.236	1.187	1	1.11	1.153	1.484	1.258	1.254	1.15	1.282	Integrin beta OS=Sus scrofa OX=9823 GN=ITGB7 PE=1 SV=2
F1ST54	0.965909	-0.050041	0.866	no change	no	1.19	1.232	1	1.13	1.215	1.581	0.797	1.239	1.011	1.715	Aldehyde dehydrogenase 1 family member B1 OS=Sus scrofa OX=9823 GN=ALDH1B1 PE=1 SV=1
Q29228	1.10705	0.14672	0.3483	no change	no	1.272	1.149	1	1.073	1.145	1.377	1.063	1.353	1.198	1.475	4-trimethylaminobutyraldehyde dehydrogenase OS=Sus scrofa OX=9823 GN=ALDH9A1 PE=2 SV=2
A0A4X1SKX5	0.960324	-0.058407	0.7328	no change	no	1.186	1.235	1	1.226	1.193	1.522	0.999	1.178	1.153	1.414	Uncharacterized protein OS=Sus scrofa OX=9823 GN=DMAC2 PE=4 SV=1
A0A287B0L4	1.0302	0.042926	0.7994	no change	no	1.228	1.192	1	1.246	1.087	1.436	1.03	1.406	1.104	1.372	Zinc finger ZZ-type and EF-hand domain containing 1 OS=Sus scrofa OX=9823 GN=ZZEF1 PE=4 SV=1
A0A287B6M0	1.38659	0.471539	0.1876	up	no	1.406	1.014	1	0.945	1.055	1.057	0.977	1.246	2.171	1.231	Carbonic anhydrase OS=Sus scrofa OX=9823 GN=CA2 PE=1 SV=2
F1S850	1.00497	0.007154	0.972	no change	no	1.213	1.207	1	1.219	1.102	1.508	0.94	1.429	1.121	1.362	Arsenite methyltransferase OS=Sus scrofa OX=9823 GN=AS3MT PE=1 SV=3
A0A287BBY6	1.01583	0.022664	0.8927	no change	no	1.219	1.2	1	1.154	1.265	1.379	0.901	1.411	1.227	1.337	Protein kinase C OS=Sus scrofa OX=9823 GN=PRKCD PE=1 SV=2
A0A4X1VR64	1.14641	0.197119	0.05843	no change	no	1.292	1.127	1	1.064	1.159	1.284	1.308	1.191	1.346	1.322	Uncharacterized protein OS=Sus scrofa OX=9823 PE=4 SV=1
A0A480JNF9	1.0917	0.126571	0.4963	no change	no	1.262	1.156	1	1.225	1.099	1.299	1.022	1.567	1.064	1.397	Glycerol-3-phosphate dehydrogenase [NAD(+)] OS=Sus scrofa OX=9823 PE=3 SV=1
A0A4X1V5M2	1.03023	0.042962	0.6648	no change	no	1.227	1.191	1	1.189	1.32	1.256	1.263	1.308	1.208	1.13	BLOC-1-related complex subunit 5 OS=Sus scrofa OX=9823 PE=3 SV=1
A0A4X1V2W0	0.99505	-0.00716	0.9583	no change	no	1.206	1.212	1	1.256	1.223	1.37	1.015	1.391	1.247	1.172	Phosphorylase b kinase regulatory subunit OS=Sus scrofa OX=9823 PE=3 SV=1
A0A4X1VBT2	0.957895	-0.062061	0.7778	no change	no	1.183	1.235	1	1.174	1.134	1.632	0.881	1.184	1.252	1.414	Phospholipase OS=Sus scrofa OX=9823 GN=PLD1 PE=3 SV=1
F1SL22	1.14463	0.194884	0.3005	no change	no	1.29	1.127	1	1.226	1.133	1.148	1.414	1.236	1.574	0.937	von Willebrand factor OS=Sus scrofa OX=9823 GN=VWF PE=1 SV=3
A0A480Y3P2	1.19927	0.262159	0.1178	no change	no	1.318	1.099	1	1.176	0.97	1.249	1.14	1.29	1.241	1.6	Acyl-CoA dehydrogenase family member 9, mitochondrial OS=Sus scrofa OX=9823 PE=3 SV=1
A0A4X1VVT5	1.00249	0.003581	0.9856	no change	no	1.21	1.207	1	1.162	1.233	1.432	0.883	1.336	1.127	1.493	Phosphoinositide 5-phosphatase OS=Sus scrofa OX=9823 PE=3 SV=1
A0A4X1U924	1.01249	0.017907	0.8679	no change	no	1.216	1.201	1	1.347	1.242	1.214	1.209	1.331	1.22	1.103	Uncharacterized protein OS=Sus scrofa OX=9823 GN=AAMDC PE=4 SV=1
A0A4X1UVK5	1.04226	0.059723	0.7964	no change	no	1.233	1.183	1	1.098	1.033	1.602	1.16	1.387	0.927	1.459	Uncharacterized protein OS=Sus scrofa OX=9823 PE=3 SV=1
F1ST01	1.05093	0.071672	0.4784	no change	no	1.238	1.178	1	1.15	1.281	1.282	1.17	1.29	1.331	1.162	Selenium binding protein 1 OS=Sus scrofa OX=9823 GN=SELENBP1 PE=1 SV=2
A0A287AEL2	1.25163	0.323809	0.5498	up	no	1.343	1.073	1	1.024	1.071	1.197	2.59	0.805	1.163	0.814	IF rod domain-containing protein OS=Sus scrofa OX=9823 GN=KRT14 PE=1 SV=1
A0A4X1VWQ2	0.751994	-0.411207	0.1731	down	no	1.037	1.379	1	1.35	1.418	1.749	1.026	1.367	0.608	1.147	Vesicle transport protein OS=Sus scrofa OX=9823 GN=SFT2D1 PE=3 SV=1
A0A4X1UCJ0	1.10453	0.143432	0.1025	no change	no	1.268	1.148	1	1.25	1.143	1.197	1.228	1.204	1.296	1.344	Myc-associated factor X OS=Sus scrofa OX=9823 PE=3 SV=1
A0A480YJW7	1.01082	0.015532	0.8678	no change	no	1.214	1.201	1	1.287	1.247	1.269	1.225	1.227	1.124	1.279	E3 ubiquitin-protein ligase RNF213 isoform 3 OS=Sus scrofa OX=9823 PE=4 SV=1
A0A481C0Z5	1.04661	0.065724	0.7314	no change	no	1.235	1.18	1	1.289	0.978	1.452	0.929	1.306	1.36	1.346	Poly [ADP-ribose] polymerase OS=Sus scrofa OX=9823 PE=4 SV=1
A0A4X1WDD7	1.16308	0.217953	0.06452	no change	no	1.298	1.116	1	1.107	1.117	1.242	1.128	1.295	1.339	1.429	Reticulon OS=Sus scrofa OX=9823 GN=RTN4 PE=4 SV=1
A0A4X1UCU0	1.08283	0.114807	0.3643	no change	no	1.255	1.159	1	1.097	1.188	1.352	1.211	1.422	1.266	1.122	FGGY_N domain-containing protein OS=Sus scrofa OX=9823 PE=4 SV=1
A0A4X1TMY0	0.988468	-0.016734	0.8746	no change	no	1.2	1.214	1	1.328	1.19	1.339	1.169	1.164	1.19	1.279	Uncharacterized protein OS=Sus scrofa OX=9823 PE=4 SV=1
A0A4X1SFF1	1.21376	0.279485	0.4347	up	no	1.323	1.09	1	1.005	0.958	1.399	0.908	1.929	0.882	1.572	Calcium-transporting ATPase OS=Sus scrofa OX=9823 GN=ATP2B1 PE=3 SV=1
A0A5G2R8B0	1.07302	0.101682	0.6902	no change	no	1.249	1.164	1	1.139	1.067	1.452	0.837	1.489	1.085	1.584	Uncharacterized protein OS=Sus scrofa OX=9823 GN=AMT PE=1 SV=1
A0A480T5B7	0.830804	-0.26742	0.2685	no change	no	1.095	1.318	1	1.214	1.611	1.448	0.851	1.04	1.042	1.446	DNA-binding protein Ikaros isoform X4 OS=Sus scrofa OX=9823 PE=4 SV=1
P17560	1.0303	0.043069	0.6074	no change	no	1.224	1.188	1	1.266	1.228	1.258	1.271	1.249	1.203	1.174	N-acylglucosamine 2-epimerase OS=Sus scrofa OX=9823 GN=RENBP PE=1 SV=2
A0A5G2QNK4	0.781227	-0.356186	0.1689	down	no	1.057	1.353	1	1.703	1.129	1.58	0.921	0.917	1.151	1.24	Saposin B-type domain-containing protein OS=Sus scrofa OX=9823 GN=GNLY PE=4 SV=1
A0A4X1VW10	1.10209	0.140248	0.3746	no change	no	1.263	1.146	1	1.196	1.044	1.345	1.095	1.419	1.108	1.431	Uncharacterized protein OS=Sus scrofa OX=9823 GN=DDHD2 PE=4 SV=1
A0A5G2RHA4	1.28246	0.358919	0.3412	up	no	1.353	1.055	1	0.869	1.392	0.961	1.559	0.749	1.969	1.135	Fibrinogen beta chain OS=Sus scrofa OX=9823 GN=FGB PE=1 SV=1
A0A286ZT13	1.56203	0.643426	0.1046	up	no	1.468	0.9398	1	0.796	1.06	0.903	1.952	0.928	1.913	1.078	Albumin OS=Sus scrofa OX=9823 GN=ALB PE=1 SV=1
B6EAV5	1.06609	0.092335	0.3691	no change	no	1.242	1.165	1	1.278	1.208	1.174	1.359	1.145	1.299	1.163	Na(+)/H(+) exchange regulatory cofactor NHE-RF OS=Sus scrofa OX=9823 GN=SLC9A3R2 PE=1 SV=1
A0A481C3J3	1.04851	0.068341	0.617	no change	no	1.232	1.175	1	1.097	1.298	1.304	1.054	1.398	1.152	1.325	Kunitz-type protease inhibitor 1 isoform 1 OS=Sus scrofa OX=9823 PE=4 SV=1
A0A480VZY0	0.809023	-0.305748	0.1549	down	no	1.076	1.33	1	1.571	1.219	1.532	0.853	1.217	1.147	1.085	Plectin isoform 1c OS=Sus scrofa OX=9823 PE=4 SV=1
A0A4X1SIS0	1.27841	0.35435	0.382	up	no	1.35	1.056	1	1.044	1.311	0.869	1.491	0.846	2.135	0.93	Thiamine-triphosphatase OS=Sus scrofa OX=9823 GN=THTPA PE=3 SV=1
F1SN73	0.937198	-0.093574	0.6277	no change	no	1.164	1.242	1	1.324	1.187	1.458	1.268	1.333	1.237	0.82	Uncharacterized protein OS=Sus scrofa OX=9823 GN=FYB1 PE=4 SV=4
A0A4X1W4D1	1.18132	0.240404	0.0376	no change	yes	1.303	1.103	1	1.17	1.112	1.131	1.469	1.349	1.194	1.201	MICOS complex subunit MIC10 OS=Sus scrofa OX=9823 PE=3 SV=1
A0A4X1V4A6	0.981054	-0.027595	0.944	no change	no	1.191	1.214	1	0.846	2.096	0.913	1.473	0.982	1.209	1.099	Matrix Gla protein OS=Sus scrofa OX=9823 PE=3 SV=1
A0A5G2QBY3	1.19343	0.255115	0.2762	no change	no	1.308	1.096	1	1.144	1.051	1.188	1.048	1.805	1.118	1.259	Non-SMC condensin II complex subunit G2 OS=Sus scrofa OX=9823 GN=NCAPG2 PE=4 SV=1
A0A480XCA8	0.967267	-0.048014	0.7295	no change	no	1.182	1.222	1	1.235	1.255	1.396	1.02	1.171	1.173	1.365	CSC1-like protein 1 isoform X1 OS=Sus scrofa OX=9823 PE=3 SV=1
A5GFW7	1.09956	0.136931	0.2495	no change	no	1.259	1.145	1	1.17	1.078	1.333	1.295	1.297	1.103	1.34	Replication termination factor 2 OS=Sus scrofa OX=9823 GN=RTF2 PE=3 SV=1
I3LQ17	1.23951	0.309776	0.2705	up	no	1.33	1.073	1	1.041	1.175	1.076	1.043	0.977	1.885	1.416	Uncharacterized protein OS=Sus scrofa OX=9823 GN=PZP PE=1 SV=3
A0A5K1VKI6	0.768212	-0.380424	0.3185	down	no	1.044	1.359	1	1.658	1.693	1.085	1.38	1.02	1.357	0.418	Agrin OS=Sus scrofa OX=9823 GN=AGRN PE=1 SV=1
A0A5G2RFU7	1.00836	0.012013	0.9649	no change	no	1.206	1.196	1	1.221	0.994	1.571	0.811	1.426	1.101	1.486	Butyrophilin subfamily 1 member A1 isoform X1 OS=Sus scrofa OX=9823 GN=LOC102158214 PE=1 SV=1
A0A287AKE9	1.1163	0.158724	0.1181	no change	no	1.267	1.135	1	1.218	1.229	1.092	1.376	1.314	1.17	1.207	Microtubule-associated protein RP/EB family member 2 OS=Sus scrofa OX=9823 GN=MAPRE2 PE=1 SV=1
A0A4X1V8B7	1.11072	0.151496	0.1037	no change	no	1.264	1.138	1	1.113	1.135	1.304	1.283	1.266	1.208	1.3	Uncharacterized protein OS=Sus scrofa OX=9823 GN=CTNNAL1 PE=3 SV=1
F1RVU7	1.38194	0.4667	0.4619	up	no	1.393	1.008	1	0.932	0.836	1.265	0.865	2.835	0.926	0.946	B30.2/SPRY domain-containing protein OS=Sus scrofa OX=9823 GN=LOC100736850 PE=1 SV=4
A0A4X1UFY8	1.1544	0.207141	0.008932	no change	yes	1.286	1.114	1	1.148	1.179	1.128	1.341	1.231	1.292	1.281	Small monomeric GTPase OS=Sus scrofa OX=9823 GN=RAB27B PE=3 SV=1
K7GM43	1.10158	0.139569	0.1911	no change	no	1.258	1.142	1	1.154	1.247	1.167	1.291	1.124	1.402	1.213	Septin-5 OS=Sus scrofa OX=9823 GN=SEPTIN5 PE=1 SV=3
A0A287ADU3	1.03046	0.043284	0.7155	no change	no	1.218	1.182	1	1.285	1.111	1.334	1.143	1.325	1.118	1.286	Serine-protein kinase ATM OS=Sus scrofa OX=9823 GN=ATM PE=4 SV=1
A0A480EGK4	1.10526	0.14439	0.3571	no change	no	1.26	1.14	1	1.157	1.066	1.339	1.086	1.381	1.111	1.464	Protein kinase C eta type OS=Sus scrofa OX=9823 PE=3 SV=1
A0A480TLS9	0.954397	-0.067338	0.6283	no change	no	1.172	1.228	1	1.344	1.312	1.254	1.215	1.035	1.369	1.068	Sterile alpha and TIR motif-containing protein 1 (Fragment) OS=Sus scrofa OX=9823 PE=4 SV=1
A0A481D8J3	1.01766	0.025258	0.8734	no change	no	1.21	1.189	1	1.24	1.12	1.397	1.009	1.377	1.093	1.362	Aspartyl aminopeptidase OS=Sus scrofa OX=9823 PE=3 SV=1
A0A4X1UHX3	1.05484	0.077026	0.6658	no change	no	1.231	1.167	1	1.227	1.091	1.351	0.91	1.352	1.21	1.453	Proteasome subunit beta OS=Sus scrofa OX=9823 GN=PSMB10 PE=3 SV=1
A0A4X1SEC0	0.99335	-0.009626	0.9193	no change	no	1.195	1.203	1	1.324	1.27	1.218	1.235	1.239	1.222	1.082	Uncharacterized protein OS=Sus scrofa OX=9823 GN=KLHDC3 PE=4 SV=1
A0A4X1VXL3	1.12212	0.166232	0.3269	no change	no	1.268	1.13	1	1.118	1.019	1.381	1.038	1.424	1.183	1.427	Glyco_18 domain-containing protein OS=Sus scrofa OX=9823 GN=CHID1 PE=4 SV=1
I3LQZ5	1.0348	0.049359	0.5698	no change	no	1.219	1.178	1	1.307	1.169	1.236	1.2	1.269	1.204	1.202	Ribosomal protein S6 kinase A5 OS=Sus scrofa OX=9823 GN=RPS6KA5 PE=1 SV=2
A0A480XA07	0.987562	-0.018056	0.9005	no change	no	1.191	1.206	1	1.3	1.262	1.263	0.909	1.268	1.24	1.346	Translation initiation factor IF-2, mitochondrial isoform a OS=Sus scrofa OX=9823 PE=4 SV=1
A0A4X1UMM6	1.15856	0.212331	0.1608	no change	no	1.286	1.11	1	0.998	1.144	1.298	1.106	1.318	1.219	1.501	Thiamine pyrophosphokinase OS=Sus scrofa OX=9823 GN=TPK1 PE=3 SV=1
A0A287B7W2	0.907643	-0.139803	0.4932	no change	no	1.14	1.256	1	1.299	1.049	1.677	1.064	1.101	1.141	1.252	Glucocorticoid modulatory element binding protein 1 OS=Sus scrofa OX=9823 GN=GMEB1 PE=4 SV=1
A0A480IVK0	1.44065	0.526722	0.3649	up	no	1.414	0.9815	1	1.01	1.124	0.792	2.649	0.803	1.401	0.801	Matrilin-2 isoform X1 OS=Sus scrofa OX=9823 PE=4 SV=1
A0A4X1TV70	0.965517	-0.050626	0.7354	no change	no	1.176	1.218	1	1.289	1.132	1.45	1.116	1.024	1.253	1.312	Protein kinase domain-containing protein OS=Sus scrofa OX=9823 PE=4 SV=1
A0A4X1SEX9	1.32749	0.408696	0.04421	up	yes	1.362	1.026	1	1.095	1.01	0.999	1.499	1.087	1.656	1.208	Sodium/hydrogen exchanger OS=Sus scrofa OX=9823 GN=SLC9A6 PE=3 SV=1
A0A287AX73	1.0084	0.012063	0.9069	no change	no	1.201	1.191	1	1.252	1.232	1.279	1.05	1.271	1.235	1.247	Spectrin repeat containing nuclear envelope family member 3 OS=Sus scrofa OX=9823 GN=SYNE3 PE=1 SV=1
A0A4X1VMJ0	1.15108	0.202987	0.0465	no change	yes	1.28	1.112	1	1.132	1.152	1.164	1.175	1.364	1.194	1.387	Uncharacterized protein OS=Sus scrofa OX=9823 GN=ARL6IP1 PE=4 SV=1
L8AXM5	1.37773	0.462297	0.4697	up	no	1.386	1.006	1	0.915	1.186	0.925	0.894	0.376	1.655	2.618	IgG heavy chain OS=Sus scrofa OX=9823 GN=IGHG PE=2 SV=1
F1SJ68	1.09091	0.125531	0.2957	no change	no	1.248	1.144	1	1.168	1.063	1.345	1.188	1.36	1.142	1.301	Alpha-mannosidase OS=Sus scrofa OX=9823 GN=MAN2C1 PE=1 SV=4
A0A480QR88	1.08	0.111031	0.4657	no change	no	1.242	1.15	1	1.249	1.029	1.323	1.023	1.308	1.204	1.434	NADH dehydrogenase [ubiquinone] 1 beta subcomplex subunit 8, mitochondrial OS=Sus scrofa OX=9823 PE=3 SV=1
F1SGI7	1.04799	0.06762	0.8144	no change	no	1.223	1.167	1	1.395	0.945	1.327	1.621	1.074	1.453	0.742	IF rod domain-containing protein OS=Sus scrofa OX=9823 GN=KRT75 PE=1 SV=4
I3LH36	1.21707	0.283411	0.4907	up	no	1.312	1.078	1	0.9	1.039	1.373	0.909	1.225	0.923	2.191	Phosphatidylinositol 4-kinase type 2 OS=Sus scrofa OX=9823 GN=PI4K2B PE=3 SV=2
A0A4X1UXW4	1.2654	0.339597	0.3027	up	no	1.335	1.055	1	1.054	0.802	1.365	0.847	1.675	1.084	1.734	Uncharacterized protein OS=Sus scrofa OX=9823 PE=4 SV=1
A0A4X1SDQ0	0.831418	-0.266355	0.2535	no change	no	1.085	1.305	1	1.19	1.45	1.58	0.97	1.432	0.943	0.994	Uncharacterized protein OS=Sus scrofa OX=9823 GN=TSC22D1 PE=3 SV=1
A0A4X1WDP7	0.657183	-0.605634	0.1475	down	no	0.947	1.441	1	1.673	1.075	2.015	0.963	1.3	1.04	0.485	LIM domain and actin-binding protein 1 OS=Sus scrofa OX=9823 GN=LIMA1 PE=4 SV=1
A0A480E3G2	0.871473	-0.198472	0.3045	no change	no	1.112	1.276	1	1.481	1.161	1.461	0.908	1.326	1.126	1.09	Lymphocyte antigen 75 OS=Sus scrofa OX=9823 PE=4 SV=1
A0A480LR40	1.31967	0.40018	0.01195	up	yes	1.449	1.098	1	1.074	1.013	1.307	1.601	1.456	1.271	1.467	Tricarboxylate transport protein, mitochondrial isoform a (Fragment) OS=Sus scrofa OX=9823 PE=3 SV=1
A0A5G2R332	1.18807	0.248624	0.3009	no change	no	1.295	1.09	1	0.959	1.142	1.257	0.994	1.66	1.025	1.5	FAA_hydrolase domain-containing protein OS=Sus scrofa OX=9823 GN=LOC100522130 PE=1 SV=1
F1SE20	1.0525	0.073814	0.6817	no change	no	1.223	1.162	1	1.243	1.041	1.364	1.21	1.305	1.456	0.921	Plasminogen activator OS=Sus scrofa OX=9823 GN=PLAT PE=3 SV=2
A0A481B7T1	1.04374	0.061761	0.7613	no change	no	1.217	1.166	1	1.107	1.071	1.486	0.969	1.461	1.078	1.358	Caspase-7 isoform alpha OS=Sus scrofa OX=9823 PE=3 SV=1
A0A4X1U393	1.01097	0.015741	0.9457	no change	no	1.198	1.185	1	1.29	1	1.45	0.777	1.515	1.227	1.275	Thioredoxin domain-containing protein OS=Sus scrofa OX=9823 GN=TXN2 PE=4 SV=1
A0A287AZF3	0.994142	-0.008476	0.9628	no change	no	1.188	1.195	1	1.163	1.426	1.191	1.013	1.128	1.067	1.543	Pre-mRNA-splicing factor SYF2 OS=Sus scrofa OX=9823 GN=SYF2 PE=1 SV=1
A0A4X1VFC4	1.01437	0.020584	0.9343	no change	no	1.2	1.183	1	1.073	1.627	1.033	0.863	1.24	1.295	1.4	Nuclear receptor domain-containing protein OS=Sus scrofa OX=9823 GN=ESRRA PE=4 SV=1
A0A4X1THG0	1.09035	0.124792	0.1929	no change	no	1.243	1.14	1	1.243	1.138	1.177	1.206	1.136	1.365	1.265	Uncharacterized protein OS=Sus scrofa OX=9823 GN=ZNF646 PE=4 SV=1
F1SL29	1.10053	0.138197	0.3924	no change	no	1.248	1.134	1	0.982	1.208	1.345	1.276	0.997	1.401	1.316	Lymphotoxin beta receptor OS=Sus scrofa OX=9823 GN=LTBR PE=4 SV=2
Q6UAQ9	1.02984	0.042417	0.8277	no change	no	1.208	1.173	1	1.123	1.117	1.453	0.954	1.426	1.068	1.383	Electron transfer flavoprotein subunit alpha, mitochondrial (Fragment) OS=Sus scrofa OX=9823 GN=ETFA PE=2 SV=1
A0A480WVV2	1.38688	0.471846	0.2667	up	no	1.383	0.9972	1	0.961	1.02	1.008	1.791	0.779	2.046	0.916	Collagen alpha-1(XIV) chain isoform X2 OS=Sus scrofa OX=9823 PE=4 SV=1
F6PX94	0.970199	-0.043648	0.8178	no change	no	1.172	1.208	1	1.189	1.1	1.543	0.932	1.23	1.176	1.352	Uncharacterized protein OS=Sus scrofa OX=9823 GN=LOC100513291 PE=3 SV=2
A0A4X1W0S8	1.37762	0.46218	0.189	up	no	1.379	1.001	1	0.853	1.123	1.029	2.125	1.147	1.135	1.109	Uncharacterized protein OS=Sus scrofa OX=9823 GN=THBS3 PE=3 SV=1
A0A4X1UEL7	0.900958	-0.150467	0.4447	no change	no	1.128	1.252	1	1.571	1.267	1.169	1.393	1.1	1.045	0.975	Uncharacterized protein OS=Sus scrofa OX=9823 GN=PLA2G15 PE=3 SV=1
A0A480KYX1	1.07411	0.103137	0.5342	no change	no	1.232	1.147	1	1.159	1.119	1.311	0.987	1.43	1.101	1.409	Nicotinate phosphoribosyltransferase OS=Sus scrofa OX=9823 GN=EEF1D PE=3 SV=1
A0A287B9K9	1.02641	0.037601	0.871	no change	no	1.205	1.174	1	1.266	1.124	1.306	0.884	1.299	0.998	1.639	DEP domain-containing protein OS=Sus scrofa OX=9823 GN=DEPDC7 PE=4 SV=1
A0A4X1SQ32	1.02296	0.032749	0.7577	no change	no	1.203	1.176	1	1.153	1.397	1.155	1.212	1.208	1.17	1.222	RanBP-type and C3HC4-type zinc finger-containing protein 1 OS=Sus scrofa OX=9823 GN=RBCK1 PE=3 SV=1
A0A481CYB2	1.17766	0.235918	0.3418	no change	no	1.286	1.092	1	1.157	1.302	0.909	1.259	1.404	1.636	0.844	Actin, alpha skeletal muscle OS=Sus scrofa OX=9823 PE=3 SV=1
A0A287B1R3	1.19373	0.255473	0.5703	no change	no	1.294	1.084	1	1.336	1.053	0.947	2.299	1.08	0.952	0.844	Periostin OS=Sus scrofa OX=9823 GN=POSTN PE=1 SV=2
A9JPD4	1.05354	0.075246	0.7019	no change	no	1.22	1.158	1	1.239	1.028	1.366	0.946	1.379	1.067	1.49	Carnitine acetyl transferase OS=Sus scrofa OX=9823 GN=CRAT PE=2 SV=1
A0A4X1VQK5	1.02901	0.041257	0.8418	no change	no	1.206	1.172	1	1.195	1.089	1.406	0.871	1.457	1.115	1.38	Uncharacterized protein OS=Sus scrofa OX=9823 GN=ACP2 PE=4 SV=1
A0A4X1V874	1.09147	0.126271	0.7217	no change	no	1.241	1.137	1	1.035	1.001	1.513	1.94	0.828	1.235	0.961	2'-deoxynucleoside 5'-phosphate N-hydrolase 1 OS=Sus scrofa OX=9823 GN=DNPH1 PE=3 SV=1
A0A4X1VA58	1.06158	0.086211	0.6168	no change	no	1.224	1.153	1	1.189	1.093	1.329	0.924	1.38	1.166	1.425	Creatine kinase OS=Sus scrofa OX=9823 GN=CKMT1A PE=3 SV=1
F1RYH5	1.07056	0.098362	0.5768	no change	no	1.229	1.148	1	1.19	1.057	1.344	0.923	1.462	1.213	1.317	Tripartite motif containing 31 OS=Sus scrofa OX=9823 GN=TRIM31 PE=1 SV=4
A0A287B6X9	1.02816	0.040061	0.842	no change	no	1.205	1.172	1	1.35	1.394	0.943	1.502	1.213	1.117	0.988	G protein subunit alpha o1 OS=Sus scrofa OX=9823 GN=GNAO1 PE=1 SV=1
A0A287AGV5	1.07874	0.109347	0.3812	no change	no	1.233	1.143	1	1.125	1.181	1.267	1.043	1.255	1.217	1.417	Nuclear receptor subfamily 1 group H member 2 OS=Sus scrofa OX=9823 GN=NR1H2 PE=3 SV=2
A0A5G2QBE1	1.13861	0.187279	0.06412	no change	no	1.265	1.111	1	1.133	1.046	1.266	1.223	1.302	1.193	1.342	CDP-diacylglycerol--glycerol-3-phosphate 3-phosphatidyltransferase OS=Sus scrofa OX=9823 GN=PGS1 PE=3 SV=1
F1RX36	1.23635	0.306083	0.3822	up	no	1.313	1.062	1	0.838	1.421	0.989	1.47	0.76	1.867	1.155	Fibrinogen alpha chain OS=Sus scrofa OX=9823 GN=FGA PE=1 SV=4
A0A4X1W377	1.03688	0.052246	0.7941	no change	no	1.209	1.166	1	1.202	1.258	1.206	1.615	1.044	1.221	0.957	Uncharacterized protein OS=Sus scrofa OX=9823 PE=4 SV=1
P02067	2.02599	1.01863	0.2548	up	no	1.59	0.7848	1	0.523	0.963	0.653	0.913	0.693	3.438	1.318	Hemoglobin subunit beta OS=Sus scrofa OX=9823 GN=HBB PE=1 SV=3
A0A4X1SZA6	1.29954	0.378005	0.03923	up	yes	1.423	1.095	1	1.063	1.018	1.299	1.256	1.666	1.244	1.527	Uncharacterized protein OS=Sus scrofa OX=9823 PE=3 SV=1
O46658	1.05719	0.080238	0.8026	no change	no	1.22	1.154	1	1.032	0.997	1.585	0.85	1.727	0.891	1.414	Vitamin D(3) 25-hydroxylase OS=Sus scrofa OX=9823 GN=CYP2D25 PE=1 SV=3
A0A4X1TBM9	1.18307	0.242539	0.3472	no change	no	1.286	1.087	1	0.998	0.947	1.402	1.037	1.723	1.026	1.36	LIM domain-containing protein 1 OS=Sus scrofa OX=9823 GN=LIMD1 PE=3 SV=1
A0A480KM09	1.01957	0.027967	0.8663	no change	no	1.198	1.175	1	1.256	1.097	1.348	0.958	1.286	1.127	1.419	Complex I-B17 OS=Sus scrofa OX=9823 GN=NDUFB6 PE=1 SV=1
B0FWK4	1.16226	0.216934	0.4221	no change	no	1.275	1.097	1	1.084	0.892	1.413	0.875	1.509	1.102	1.614	Signal peptidase complex subunit 1 OS=Sus scrofa OX=9823 GN=SPCS1 PE=3 SV=1
A0A4X1T4X2	1.02389	0.034062	0.8027	no change	no	1.2	1.172	1	1.112	1.303	1.275	0.97	1.31	1.213	1.309	ANK_REP_REGION domain-containing protein OS=Sus scrofa OX=9823 GN=ANKRD13A PE=4 SV=1
I3L9P2	1.10943	0.149819	0.1409	no change	no	1.247	1.124	1	1.129	1.214	1.155	1.11	1.272	1.224	1.383	Ubiquitin domain containing 1 OS=Sus scrofa OX=9823 GN=UBTD1 PE=4 SV=3
F1RJU0	1.06446	0.090122	0.5578	no change	no	1.222	1.148	1	1.284	1.219	1.09	1.4	0.947	1.208	1.332	Cell division cycle associated 2 OS=Sus scrofa OX=9823 GN=CDCA2 PE=4 SV=4
A0A5G2QE40	1.13616	0.184164	0.1655	no change	no	1.26	1.109	1	1.244	1.136	1.056	1.083	1.226	1.262	1.469	Protection of telomeres protein 1 OS=Sus scrofa OX=9823 GN=POT1 PE=3 SV=1
Q5DLX8	1.09557	0.131689	0.7408	no change	no	1.238	1.13	1	0.993	0.983	1.546	0.562	1.209	1.925	1.257	MHC class II antigen (Fragment) OS=Sus scrofa OX=9823 GN=SLA-DQB PE=4 SV=1
A0A287AM59	1.02481	0.035353	0.8417	no change	no	1.198	1.169	1	1.117	1.159	1.4	0.956	1.383	1.053	1.402	Beta-hexosaminidase OS=Sus scrofa OX=9823 GN=HEXA PE=1 SV=1
A0A287AE42	1.12287	0.167191	0.3354	no change	no	1.252	1.115	1	1.021	1.047	1.393	1.06	1.37	1.136	1.441	Enoyl-CoA hydratase 1 OS=Sus scrofa OX=9823 GN=ECH1 PE=1 SV=1
A0A5G2QQG7	0.975793	-0.035353	0.8388	no change	no	1.169	1.198	1	1.091	1.571	1.128	1.126	1.069	1.279	1.201	Switching B cell complex subunit SWAP70 OS=Sus scrofa OX=9823 GN=SWAP70 PE=1 SV=1
A0A480TN93	1.037	0.052423	0.6059	no change	no	1.205	1.162	1	1.15	1.27	1.23	1.082	1.256	1.172	1.309	AP-1 complex subunit mu-2 isoform 2 OS=Sus scrofa OX=9823 PE=3 SV=1
F1S8N5	1.17463	0.232209	0.2024	no change	no	1.278	1.088	1	1.192	0.997	1.165	1.605	1.237	1.019	1.249	Huntingtin OS=Sus scrofa OX=9823 GN=HTT PE=1 SV=3
A0A4X1V7S3	0.848438	-0.23712	0.4788	no change	no	1.086	1.28	1	1.739	1.315	1.068	1.106	0.847	1.632	0.758	Uncharacterized protein OS=Sus scrofa OX=9823 PE=3 SV=1
Q767M0	1.34257	0.425002	0.4126	up	no	1.356	1.01	1	0.831	1.331	0.879	0.9	0.844	2.459	1.223	Phostensin OS=Sus scrofa OX=9823 GN=PPP1R18 PE=3 SV=1
A0A4X1SI63	1.09011	0.124468	0.5778	no change	no	1.234	1.132	1	1.179	1.313	1.034	1.679	0.99	1.249	1.019	Peroxiredoxin-like 2 activated in M-CSF stimulated monocytes OS=Sus scrofa OX=9823 GN=PRXL2A PE=3 SV=1
A0A4X1UQ57	1.07544	0.104925	0.7605	no change	no	1.226	1.14	1	1.158	0.756	1.644	0.773	1.519	1.018	1.596	DEP domain-containing protein OS=Sus scrofa OX=9823 PE=4 SV=1
A0A5G2R8A9	1.13641	0.184477	0.1248	no change	no	1.258	1.107	1	1.099	1.057	1.271	1.095	1.232	1.339	1.367	Carnitine palmitoyltransferase 2 OS=Sus scrofa OX=9823 GN=CPT2 PE=1 SV=1
F1RG41	0.978243	-0.031736	0.8622	no change	no	1.169	1.195	1	1.47	0.94	1.369	1.006	1.183	1.23	1.256	Uncharacterized protein OS=Sus scrofa OX=9823 GN=ABCB10 PE=4 SV=3
A0A4X1UCF9	1.28598	0.36287	0.01091	up	yes	1.376	1.07	1	1.194	1.079	1.005	1.555	1.265	1.258	1.426	Uncharacterized protein OS=Sus scrofa OX=9823 GN=PLEKHG3 PE=4 SV=1
F1RKI3	0.997464	-0.003663	0.9809	no change	no	1.18	1.183	1	1.036	1.247	1.449	1.015	1.168	1.089	1.446	Histidine triad nucleotide binding protein 1 OS=Sus scrofa OX=9823 GN=HINT1 PE=1 SV=1
A0A4X1VBQ2	1.02312	0.03297	0.8791	no change	no	1.195	1.168	1	1.294	1.08	1.298	0.794	1.447	1.113	1.427	Uncharacterized protein OS=Sus scrofa OX=9823 GN=GPA33 PE=4 SV=1
A0A4X1VV06	0.980721	-0.028086	0.8572	no change	no	1.17	1.193	1	1.252	1.111	1.408	1.006	1.119	1.147	1.407	Ig-like domain-containing protein OS=Sus scrofa OX=9823 PE=4 SV=1
A0A287ASM0	1.04412	0.062284	0.7427	no change	no	1.207	1.156	1	1.021	1.529	1.075	1.394	1.021	1.263	1.151	Uncharacterized protein OS=Sus scrofa OX=9823 GN=KRIT1 PE=4 SV=1
A0A4X1VAH2	1.1127	0.154066	0.1058	no change	no	1.244	1.118	1	1.143	1.18	1.147	1.11	1.231	1.268	1.367	Uncharacterized protein OS=Sus scrofa OX=9823 PE=4 SV=1
A0A5G2RAP2	0.818322	-0.28926	0.4948	down	no	1.063	1.299	1	1.006	2.187	1.002	0.775	1.038	1.418	1.021	Mitsugumin-53 OS=Sus scrofa OX=9823 GN=TRIM72 PE=1 SV=1
A0A287A7Q3	1.03009	0.042777	0.6636	no change	no	1.198	1.163	1	1.209	1.325	1.119	1.247	1.176	1.248	1.12	G protein subunit beta 1 OS=Sus scrofa OX=9823 GN=GNB1 PE=3 SV=1
A0A4X1TTK5	1.28269	0.359175	0.02567	up	yes	1.334	1.04	1	1.055	0.991	1.112	1.116	1.288	1.58	1.353	Uncharacterized protein OS=Sus scrofa OX=9823 GN=LOC100622246 PE=3 SV=1
A0A480N6U6	1.03534	0.050111	0.6403	no change	no	1.201	1.16	1	1.128	1.333	1.18	1.178	1.333	1.16	1.132	Poly ADP-ribose polymerase 12 OS=Sus scrofa OX=9823 PE=4 SV=1
A0A4X1V2X8	0.8888	-0.170069	0.3686	no change	no	1.111	1.25	1	1.409	1.457	1.136	1.214	0.873	1.295	1.062	Platelet-activating factor acetylhydrolase OS=Sus scrofa OX=9823 GN=PLA2G7 PE=4 SV=1
A0A5G2QV00	1.08385	0.116163	0.5897	no change	no	1.228	1.133	1	0.999	1.346	1.187	1.494	0.922	1.459	1.039	Oncostatin M receptor OS=Sus scrofa OX=9823 GN=OSMR PE=3 SV=1
A0A480L548	0.977387	-0.032998	0.8236	no change	no	1.167	1.194	1	1.231	1.265	1.28	0.906	1.32	1.142	1.3	Peptide chain release factor 1-like, mitochondrial isoform 2 OS=Sus scrofa OX=9823 PE=3 SV=1
A0A4X1U0B4	1.05304	0.074565	0.571	no change	no	1.211	1.15	1	1.269	1.049	1.283	1.057	1.145	1.261	1.382	Uncharacterized protein OS=Sus scrofa OX=9823 GN=RETREG3 PE=3 SV=1
F1SJ34	1.03624	0.051356	0.688	no change	no	1.201	1.159	1	1.265	1.1	1.271	0.981	1.286	1.252	1.284	Cytochrome c oxidase polypeptide Va OS=Sus scrofa OX=9823 GN=COX5A PE=1 SV=1
A0A4X1SYU0	1.16514	0.2205	0.3115	no change	no	1.27	1.09	1	1.16	0.995	1.203	1.711	1.029	1.09	1.25	Uncharacterized protein OS=Sus scrofa OX=9823 PE=4 SV=1
A0A5G2R8Q1	1.13768	0.186096	0.4101	no change	no	1.256	1.104	1	0.829	1.428	1.157	1.135	1.007	1.53	1.351	AP complex subunit sigma OS=Sus scrofa OX=9823 GN=AP1S2 PE=3 SV=1
A0A287A769	1.0922	0.127235	0.3184	no change	no	1.232	1.128	1	1.12	1.159	1.235	1.093	1.425	1.099	1.313	Fucose kinase OS=Sus scrofa OX=9823 GN=FCSK PE=4 SV=2
A0A5G2QMF2	1.07381	0.102744	0.6855	no change	no	1.222	1.138	1	1.419	1.077	1.055	1.688	0.897	1.286	1.019	RRM domain-containing protein OS=Sus scrofa OX=9823 PE=4 SV=1
A0A4X1W3H4	0.956882	-0.063587	0.6724	no change	no	1.154	1.206	1	1.249	1.149	1.424	1.016	1.191	1.062	1.347	Hydrolase_4 domain-containing protein OS=Sus scrofa OX=9823 GN=ABHD17B PE=4 SV=1
A0A4X1UBB9	1.14351	0.193464	0.3788	no change	no	1.259	1.101	1	1.141	1.091	1.171	1.654	1.029	1.391	0.961	Uncharacterized protein OS=Sus scrofa OX=9823 PE=3 SV=1
Q2L969	0.917886	-0.123613	0.4652	no change	no	1.129	1.23	1	1.341	1.191	1.387	0.872	1.318	1.217	1.108	Metaxin-2 OS=Sus scrofa OX=9823 GN=MTX2 PE=2 SV=1
A9XLQ9	1.33103	0.412541	0.2946	up	no	1.347	1.012	1	1.006	1.182	0.858	2.198	1.064	1.007	1.119	Paraoxonase OS=Sus scrofa OX=9823 GN=PON3 PE=1 SV=1
A0A4X1U4L1	0.883387	-0.178883	0.3791	no change	no	1.106	1.252	1	1.168	1.153	1.686	1.025	1.15	1.075	1.174	GB1/RHD3-type G domain-containing protein OS=Sus scrofa OX=9823 GN=LOC100155195 PE=3 SV=1
A0A4X1TKG0	1.27606	0.351698	0.1628	up	no	1.322	1.036	1	1.013	0.848	1.285	1.089	1.501	1.033	1.664	L-type lectin-like domain-containing protein OS=Sus scrofa OX=9823 GN=LMAN1 PE=4 SV=1
A0A4X1U8A1	1.08673	0.119988	0.6637	no change	no	1.228	1.13	1	1.046	0.955	1.52	0.878	1.502	1.004	1.526	CTP:phosphoethanolamine cytidylyltransferase OS=Sus scrofa OX=9823 GN=PCYT2 PE=3 SV=1
F1RKA9	1.29154	0.369098	0.1694	up	no	1.329	1.029	1	1.157	0.862	1.096	0.946	1.318	1.235	1.818	Two pore segment channel 1 OS=Sus scrofa OX=9823 GN=TPCN1 PE=4 SV=3
A0A480E0S4	0.965	-0.051399	0.787	no change	no	1.158	1.2	1	1.353	1.072	1.377	0.977	1.379	0.945	1.332	Sphingosine kinase 2 isoform a OS=Sus scrofa OX=9823 PE=4 SV=1
A0A480HHS2	0.974874	-0.036712	0.828	no change	no	1.164	1.194	1	1.225	1.397	1.153	1.228	1.244	1.323	0.86	TBC1 domain family member 10B OS=Sus scrofa OX=9823 PE=4 SV=1
A0A480X877	1.32217	0.402905	0.5073	up	no	1.342	1.015	1	1.135	1.159	0.766	2.658	0.735	1.236	0.737	Transforming growth factor-beta-induced protein ig-h3 (Fragment) OS=Sus scrofa OX=9823 PE=4 SV=1
A0A4X1TVS8	1.10259	0.140892	0.1561	no change	no	1.236	1.121	1	1.108	1.095	1.282	1.177	1.185	1.234	1.346	Uncharacterized protein OS=Sus scrofa OX=9823 PE=4 SV=1
F1SSV2	1.10823	0.148256	0.2783	no change	no	1.239	1.118	1	1.168	1.002	1.303	1.141	1.433	1.129	1.254	Calcineurin like EF-hand protein 1 OS=Sus scrofa OX=9823 GN=CHP1 PE=1 SV=3
Q8WNQ4	0.98903	-0.015914	0.9278	no change	no	1.172	1.185	1	1.204	1.139	1.398	0.846	1.298	1.196	1.348	Interferon regulatory factor 6 OS=Sus scrofa OX=9823 GN=IRF6 PE=2 SV=1
A0A4X1WBE5	1.19052	0.251592	0.169	no change	no	1.281	1.076	1	0.929	1.178	1.195	1.03	1.551	1.174	1.368	Uncharacterized protein OS=Sus scrofa OX=9823 PE=3 SV=1
F1SQ09	1.36912	0.453248	0.3132	up	no	1.362	0.9948	1	0.98	1.141	0.858	2.035	0.791	1.818	0.805	Lumican OS=Sus scrofa OX=9823 GN=LUM PE=1 SV=1
A0A4X1TWD6	1.23742	0.307332	0.2775	up	no	1.303	1.053	1	1.066	1.109	1.038	1.506	0.888	1.033	1.785	Uncharacterized protein OS=Sus scrofa OX=9823 GN=PPID PE=4 SV=1
F1RQL3	1.03806	0.053893	0.7108	no change	no	1.2	1.156	1	1.176	1.149	1.297	0.985	1.14	1.232	1.441	Branched chain keto acid dehydrogenase E1 subunit beta OS=Sus scrofa OX=9823 GN=BCKDHB PE=1 SV=4
A0A5S6I5L2	1.39431	0.47955	0.2817	up	no	1.372	0.984	1	0.96	1.18	0.796	2.303	0.993	1.265	0.928	PRA1 family protein OS=Sus scrofa OX=9823 GN=ARL6IP5 PE=1 SV=1
A0A5G2RBI8	1.0703	0.098014	0.5575	no change	no	1.218	1.138	1	1.367	0.97	1.214	0.995	1.332	1.154	1.393	Solute carrier family 30 member 7 OS=Sus scrofa OX=9823 GN=SLC30A7 PE=3 SV=1
K9IVF7	1.01973	0.028181	0.8857	no change	no	1.189	1.166	1	1.185	1.043	1.435	0.932	1.393	1.029	1.403	X-prolyl aminopeptidase (Aminopeptidase P) 1, soluble OS=Sus scrofa OX=9823 GN=XPNPEP1 PE=1 SV=1
A0A287AEG5	1.00767	0.011027	0.9149	no change	no	1.182	1.173	1	1.091	1.305	1.295	1.081	1.236	1.161	1.251	Uncharacterized protein OS=Sus scrofa OX=9823 GN=ASL PE=1 SV=1
I3LEE6	1.20712	0.271572	0.2917	up	no	1.288	1.067	1	1.072	1.106	1.089	1.803	1.002	1.342	1.003	Procollagen C-endopeptidase enhancer OS=Sus scrofa OX=9823 GN=PCOLCE PE=1 SV=1
A0A287B406	0.970711	-0.042886	0.7541	no change	no	1.16	1.195	1	1.16	1.469	1.151	1.13	1.058	1.241	1.211	Uncharacterized protein OS=Sus scrofa OX=9823 GN=CLN5 PE=1 SV=1
A0A481CI26	1.19274	0.254276	0.411	no change	no	1.281	1.074	1	1.048	0.976	1.272	0.855	1.443	0.988	1.838	Apoptosis resistant E3 ubiquitin protein ligase 1 OS=Sus scrofa OX=9823 GN=AREL1 PE=4 SV=1
A0A4X1VLA2	1.07584	0.105461	0.249	no change	no	1.22	1.134	1	1.217	1.071	1.249	1.133	1.233	1.23	1.283	Complex I-B14.5a OS=Sus scrofa OX=9823 GN=NDUFA7 PE=3 SV=1
Q0KKC2	1.17359	0.230931	0.2156	no change	no	1.271	1.083	1	1.077	1.094	1.16	0.998	1.176	1.624	1.285	Alpha-1,3-mannosyl-glycoprotein 2-beta-N-acetylglucosaminyltransferase OS=Sus scrofa OX=9823 GN=MGAT1 PE=1 SV=1
A0A5G2QTP2	1.49708	0.582153	0.2825	up	no	1.411	0.9425	1	0.906	0.899	0.965	2.593	1.073	1.086	0.893	Prolyl 3-hydroxylase family member 4 (inactive) OS=Sus scrofa OX=9823 GN=P3H4 PE=4 SV=1
A0A480MIW3	1.11791	0.160806	0.5427	no change	no	1.242	1.111	1	1.012	1.06	1.372	0.77	1.517	1.134	1.548	Single Ig IL-1-related receptor isoform X2 OS=Sus scrofa OX=9823 PE=3 SV=1
F1SK65	1.21469	0.280587	0.3189	up	no	1.29	1.062	1	1.126	1.151	0.973	1.793	0.936	1.453	0.978	1,4-alpha-glucan branching enzyme OS=Sus scrofa OX=9823 GN=GBE1 PE=1 SV=4
A0A4X1VRM4	1.13624	0.184267	0.3486	no change	no	1.251	1.101	1	0.992	1.471	0.941	1.161	1.301	1.45	1.091	LRRCT domain-containing protein OS=Sus scrofa OX=9823 GN=LRG1 PE=4 SV=1
A0A4X1T5A1	1.19105	0.252238	0.08509	no change	no	1.278	1.073	1	1.037	0.966	1.29	1.098	1.289	1.305	1.419	Coiled-coil domain-containing protein 53 OS=Sus scrofa OX=9823 GN=WASHC3 PE=3 SV=1
A0A4X1TN92	1.39796	0.483322	0.1591	up	no	1.37	0.98	1	0.987	0.888	1.045	1.583	0.87	1.935	1.091	Aminopeptidase OS=Sus scrofa OX=9823 PE=3 SV=1
A0A4X1VNG5	1.31755	0.397862	0.1205	up	no	1.336	1.014	1	0.917	1.065	1.072	1.16	1.072	1.845	1.265	RNA helicase OS=Sus scrofa OX=9823 PE=3 SV=1
A0A5G2RBY2	1.0542	0.076143	0.7765	no change	no	1.206	1.144	1	1.123	1.189	1.266	0.701	1.409	1.608	1.104	Fructose-bisphosphatase OS=Sus scrofa OX=9823 GN=FBP2 PE=1 SV=1
A0A4X1TZX7	1.28377	0.360387	0.05377	up	no	1.321	1.029	1	0.982	1.045	1.089	0.992	1.401	1.559	1.331	Uncharacterized protein OS=Sus scrofa OX=9823 GN=SOCS6 PE=4 SV=1
A0A480ZC83	0.559894	-0.836775	0.1094	down	no	0.8432	1.506	1	1.995	0.965	2.065	0.87	1.142	1.035	0.326	Cytochrome b-c1 complex subunit 2, mitochondrial OS=Sus scrofa OX=9823 PE=3 SV=1
A0A287AE88	1.03553	0.050367	0.7409	no change	no	1.195	1.154	1	1.255	1.07	1.29	0.969	1.247	1.143	1.419	NADH:ubiquinone oxidoreductase subunit A9 OS=Sus scrofa OX=9823 GN=NDUFA9 PE=1 SV=1
A0A480JW24	1.01113	0.015969	0.8742	no change	no	1.181	1.168	1	1.208	1.183	1.282	1.033	1.205	1.265	1.222	N6-adenosine-methyltransferase catalytic subunit OS=Sus scrofa OX=9823 PE=4 SV=1
A0A287AFZ3	1.14521	0.195606	0.4416	no change	no	1.254	1.095	1	0.923	1.187	1.271	1.008	1.039	1.764	1.206	Protein kinase cAMP-dependent type I regulatory subunit beta OS=Sus scrofa OX=9823 GN=PRKAR1B PE=3 SV=1
A0A5G2QMR4	1.03643	0.051618	0.8154	no change	no	1.195	1.153	1	1.437	1.076	1.1	1.05	1.131	1.609	0.99	VWFA domain-containing protein OS=Sus scrofa OX=9823 GN=ITGAM PE=1 SV=1
A0A4X1U1Q9	1.11913	0.162382	0.2064	no change	no	1.24	1.108	1	1.004	1.283	1.144	1.424	1.238	1.136	1.163	RNA helicase OS=Sus scrofa OX=9823 GN=DHX58 PE=3 SV=1
A0A5G2R2E9	1.2277	0.295963	0.4449	up	no	1.294	1.054	1	1.101	1.198	0.918	1.991	0.733	1.529	0.925	Glycogenin 2 OS=Sus scrofa OX=9823 GN=GYG2 PE=4 SV=1
A0A287BIS8	1.07421	0.103269	0.3655	no change	no	1.216	1.132	1	1.267	1.101	1.16	1.2	1.11	1.151	1.401	Golgi apparatus membrane protein TVP23 homolog OS=Sus scrofa OX=9823 GN=TVP23B PE=3 SV=1
A0A4X1UBY4	1.27527	0.350797	0.008182	up	yes	1.325	1.039	1	1.007	1.09	1.058	1.489	1.268	1.382	1.162	E3 ubiquitin-protein ligase RNF170 OS=Sus scrofa OX=9823 GN=RNF170 PE=4 SV=1
K7GPY0	0.938068	-0.092236	0.5046	no change	no	1.136	1.211	1	1.342	1.106	1.396	1.071	1.138	1.266	1.071	Mitogen-activated protein kinase kinase kinase 3 OS=Sus scrofa OX=9823 GN=MAP3K3 PE=4 SV=3
A0A5G2R184	1.18326	0.242762	0.358	no change	no	1.272	1.075	1	1.156	0.894	1.251	0.929	1.481	1.005	1.674	28S ribosomal protein S10, mitochondrial OS=Sus scrofa OX=9823 GN=MRPS10 PE=3 SV=1
A0A5G2R0W4	1.06333	0.088582	0.6233	no change	no	1.209	1.137	1	1.077	1.07	1.4	0.906	1.289	1.231	1.411	GDP-D-mannose dehydratase OS=Sus scrofa OX=9823 GN=GMDS PE=1 SV=1
I3LER5	1.07061	0.098432	0.5399	no change	no	1.213	1.133	1	1.223	1.086	1.222	0.951	1.39	1.108	1.403	Cytochrome c oxidase subunit 4 OS=Sus scrofa OX=9823 GN=COX4I1 PE=1 SV=2
A0A4X1VWP5	1.20489	0.268898	0.1852	up	no	1.282	1.064	1	1.097	0.903	1.258	1.061	1.428	1.083	1.557	Signal peptidase complex subunit 3 OS=Sus scrofa OX=9823 GN=SPCS3 PE=3 SV=1
A0A4X1SJU0	0.981419	-0.027059	0.8748	no change	no	1.162	1.184	1	1.327	1.064	1.347	0.925	1.339	1.041	1.342	Uncharacterized protein OS=Sus scrofa OX=9823 PE=4 SV=1
A0A4X1SGS3	1.05429	0.076273	0.525	no change	no	1.204	1.142	1	1.177	1.205	1.187	1.118	1.072	1.422	1.203	P-type Cu(+) transporter OS=Sus scrofa OX=9823 GN=ATP7A PE=3 SV=1
A0A4X1UNC5	1.17734	0.235536	0.3954	no change	no	1.268	1.077	1	1.08	1.197	1.03	1.834	0.975	1.302	0.961	Fumarylacetoacetase OS=Sus scrofa OX=9823 GN=FAH PE=3 SV=1
A0A287BH66	0.855222	-0.22563	0.4284	no change	no	1.081	1.264	1	1.022	1.884	1.152	0.953	1.046	1.116	1.209	Coiled-coil domain containing 51 OS=Sus scrofa OX=9823 GN=CCDC51 PE=1 SV=1
A0A480XZ87	1.03382	0.047992	0.8458	no change	no	1.192	1.153	1	1.182	0.982	1.448	0.785	1.482	1.118	1.381	Ancient ubiquitous protein 1 OS=Sus scrofa OX=9823 PE=4 SV=1
A0A4X1TGY6	0.858162	-0.220679	0.2204	no change	no	1.083	1.262	1	1.479	1.187	1.38	0.855	1.161	1.173	1.142	Uncharacterized protein OS=Sus scrofa OX=9823 GN=SRGN PE=4 SV=1
A0A287AIR5	1.17937	0.238014	0.09174	no change	no	1.269	1.076	1	1.234	0.979	1.091	1.226	1.132	1.49	1.229	HscB mitochondrial iron-sulfur cluster cochaperone OS=Sus scrofa OX=9823 GN=HSCB PE=3 SV=1
A0A480KEK1	0.991504	-0.01231	0.9559	no change	no	1.167	1.177	1	1.203	1.128	1.376	0.838	1.115	1.173	1.543	Phosphoinositide phospholipase C OS=Sus scrofa OX=9823 PE=4 SV=1
A0A4X1VJV3	1.09286	0.128105	0.4833	no change	no	1.224	1.12	1	1.076	1.02	1.383	1.029	1.32	1.066	1.481	Protein YIPF OS=Sus scrofa OX=9823 GN=YIPF2 PE=3 SV=1
F1RQ42	1.03472	0.049244	0.8475	no change	no	1.192	1.152	1	1.127	1.073	1.409	0.814	1.12	1.177	1.655	Butyrophilin like 2 OS=Sus scrofa OX=9823 GN=BTNL2 PE=1 SV=4
F1SUE4	1.58324	0.662881	0.3416	up	no	1.436	0.907	1	0.968	0.949	0.711	2.756	0.65	1.714	0.624	Asporin OS=Sus scrofa OX=9823 GN=ASPN PE=1 SV=1
A0A4X1U6J4	1.07345	0.102257	0.4134	no change	no	1.213	1.13	1	1.308	1.095	1.116	1.129	1.172	1.419	1.132	ENTH domain-containing protein OS=Sus scrofa OX=9823 GN=PICALM PE=3 SV=1
A0A4X1V526	0.734815	-0.444547	0.2426	down	no	0.992	1.35	1	1.511	1.837	1.053	0.92	0.665	1.546	0.837	Uncharacterized protein OS=Sus scrofa OX=9823 PE=3 SV=1
A0A4X1UQM8	1.09294	0.128214	0.2913	no change	no	1.223	1.119	1	1.222	1.077	1.176	1.165	1.427	1.074	1.225	Uncharacterized protein OS=Sus scrofa OX=9823 GN=CHMP5 PE=3 SV=1
A0A4X1SMZ1	1.13012	0.176474	0.3134	no change	no	1.242	1.099	1	1.082	1.085	1.229	0.946	1.416	1.145	1.46	AP-1 complex subunit gamma OS=Sus scrofa OX=9823 GN=AP1G1 PE=3 SV=1
A0A4X1UVI6	1.01636	0.023419	0.9292	no change	no	1.18	1.161	1	1.081	1.025	1.539	0.722	1.352	1.228	1.418	ETS domain-containing protein OS=Sus scrofa OX=9823 GN=ELK4 PE=3 SV=1
A0A480ITE0	1.03125	0.044394	0.6386	no change	no	1.188	1.152	1	1.114	1.277	1.218	1.287	1.218	1.1	1.149	Diacylglycerol kinase OS=Sus scrofa OX=9823 PE=3 SV=1
A0A287A5G7	1.27407	0.349445	0.04609	up	yes	1.138	0.8932	1	0.83	0.79	0.953	1.34	0.929	1.143	1.139	RNA binding motif protein 6 OS=Sus scrofa OX=9823 GN=RBM6 PE=4 SV=1
A0A287B8R1	1.10811	0.148099	0.3231	no change	no	1.23	1.11	1	1.077	1.162	1.202	0.964	1.373	1.18	1.401	Anoctamin OS=Sus scrofa OX=9823 GN=ANO9 PE=3 SV=1
A0A5G2RES9	1.17877	0.237283	0.1266	no change	no	1.266	1.074	1	0.942	1.046	1.309	1.459	1.283	1.141	1.179	Meis homeobox 1 OS=Sus scrofa OX=9823 GN=MEIS1 PE=1 SV=1
C6JUQ1	1.08096	0.112314	0.4562	no change	no	1.215	1.124	1	1.144	1.07	1.284	0.932	1.35	1.269	1.308	Selenoprotein T OS=Sus scrofa OX=9823 GN=SelT PE=2 SV=1
F6PVY0	1.21077	0.275931	0.2165	up	no	1.281	1.058	1	1.088	1.13	1.012	1.705	0.968	1.32	1.13	Fatty acid binding protein 5 OS=Sus scrofa OX=9823 GN=FABP5 PE=1 SV=1
A0A0E3MY68	1.83916	0.87905	0.1623	up	no	1.514	0.8232	1	1.631	0.36	0.302	0.935	1.386	2.359	1.375	Multi-drug resistance protein 1 transcript variant 2 OS=Sus scrofa OX=9823 GN=ABCB1 PE=2 SV=1
A0A4X1UXP2	1.01466	0.02099	0.8368	no change	no	1.177	1.16	1	1.164	1.225	1.25	1.148	1.103	1.107	1.351	2-phospho-D-glycerate hydro-lyase OS=Sus scrofa OX=9823 PE=3 SV=1
A0A4X1SF39	1.16389	0.218953	0.009352	no change	yes	1.257	1.08	1	1.045	1.183	1.092	1.309	1.249	1.282	1.188	Uncharacterized protein OS=Sus scrofa OX=9823 GN=AUH PE=3 SV=1
A0A5G2R7M1	1.00429	0.006173	0.959	no change	no	1.171	1.166	1	1.298	1.102	1.266	1.286	1.072	1.198	1.128	RAB37, member RAS oncogene family OS=Sus scrofa OX=9823 GN=RAB37 PE=4 SV=1
A0A288CFV0	1.1679	0.223921	0.2453	no change	no	1.259	1.078	1	1.202	1.082	1.027	0.892	1.366	1.259	1.519	Uncharacterized protein OS=Sus scrofa OX=9823 GN=L3MBTL1 PE=1 SV=2
A0A4X1ULL4	1.19962	0.262582	0.08686	no change	no	1.274	1.062	1	1.092	1.049	1.109	1.566	1.116	1.239	1.175	Uncharacterized protein OS=Sus scrofa OX=9823 GN=MOB3B PE=4 SV=1
A0A4X1T910	0.843725	-0.245155	0.1951	no change	no	1.069	1.267	1	1.252	1.198	1.618	1.045	1.028	1.196	1.006	Uncharacterized protein OS=Sus scrofa OX=9823 GN=GATD3A PE=4 SV=1
A0A287B110	1.04553	0.06424	0.67	no change	no	1.194	1.142	1	1.097	1.158	1.315	0.931	1.185	1.323	1.337	GDP-4-keto-6-deoxy-D-mannose-3,5-epimerase-4-reductase OS=Sus scrofa OX=9823 GN=GFUS PE=1 SV=2
A0A4X1TWZ9	0.96633	-0.049412	0.8152	no change	no	1.148	1.188	1	1.194	1.146	1.414	1.072	1.285	0.793	1.443	Uncharacterized protein OS=Sus scrofa OX=9823 PE=4 SV=1
A0A4X1T2L7	1.00687	0.009882	0.9108	no change	no	1.172	1.164	1	1.199	1.17	1.285	1.044	1.193	1.195	1.257	Uncharacterized protein OS=Sus scrofa OX=9823 GN=MLYCD PE=4 SV=1
A0A4X1SMG4	0.969646	-0.04447	0.8745	no change	no	1.15	1.186	1	0.99	1.303	1.449	0.76	1.582	0.932	1.324	Peptidase S1 domain-containing protein OS=Sus scrofa OX=9823 PE=4 SV=1
A0A4X1TLV1	1.06726	0.093907	0.7061	no change	no	1.206	1.13	1	1.143	0.975	1.4	0.768	1.439	1.131	1.484	Uncharacterized protein OS=Sus scrofa OX=9823 GN=MRPS18C PE=4 SV=1
F1SRR8	1.02867	0.040781	0.7603	no change	no	1.184	1.151	1	1.397	1.028	1.18	1.083	1.125	1.279	1.249	Uncharacterized protein OS=Sus scrofa OX=9823 GN=MGAM2 PE=1 SV=3
A0A480TPP5	1.10171	0.139745	0.2446	no change	no	1.224	1.111	1	1.046	1.1	1.297	1.117	1.189	1.39	1.199	Plexin-A1 isoform X1 OS=Sus scrofa OX=9823 PE=3 SV=1
A0A4X1VF88	1.55048	0.632716	0.1617	up	no	1.419	0.9152	1	0.792	0.958	0.911	0.989	2.284	0.932	1.472	Uncharacterized protein OS=Sus scrofa OX=9823 GN=NCOA4 PE=4 SV=1
F1SM28	1.14325	0.193142	0.4729	no change	no	1.245	1.089	1	1.091	1.063	1.202	0.878	1.665	0.932	1.505	UDP-glucuronosyltransferase OS=Sus scrofa OX=9823 GN=UGT1A6 PE=1 SV=3
A0A480VU45	0.943381	-0.084088	0.6305	no change	no	1.133	1.201	1	1.209	1.214	1.382	0.822	1.306	1.131	1.272	Ladinin-1 OS=Sus scrofa OX=9823 PE=4 SV=1
Q6EEI0	1.06278	0.087838	0.4677	no change	no	1.202	1.131	1	1.009	1.313	1.202	1.146	1.283	1.087	1.293	Vimentin (Fragment) OS=Sus scrofa OX=9823 PE=3 SV=1
A0A5G2RFS2	1.11706	0.159707	0.2017	no change	no	1.231	1.102	1	1.152	1.158	1.096	1.217	1.095	1.468	1.145	Protein C receptor OS=Sus scrofa OX=9823 GN=PROCR PE=1 SV=1
A0A287ARQ8	0.975445	-0.035868	0.7641	no change	no	1.152	1.181	1	1.409	1.116	1.198	1.108	1.205	1.099	1.197	Ecotropic viral integration site 5 OS=Sus scrofa OX=9823 GN=EVI5 PE=4 SV=2
A0A4X1SFU5	1.28278	0.359272	0.1036	up	no	1.311	1.022	1	0.844	1.239	1.004	1.435	0.971	1.559	1.279	Bardet-Biedl syndrome 2 protein homolog OS=Sus scrofa OX=9823 GN=BBS2 PE=4 SV=1
B2XWS2	1.01556	0.022272	0.9213	no change	no	1.175	1.157	1	1.306	1.044	1.277	0.962	1.594	0.884	1.261	Guanylate binding protein 2 OS=Sus scrofa OX=9823 GN=GBP2 PE=2 SV=1
D0VWV4	1.13163	0.178399	0.1138	no change	no	1.238	1.094	1	1.09	1.016	1.269	1.116	1.28	1.217	1.337	Succinate dehydrogenase cytochrome b560 subunit, mitochondrial OS=Sus scrofa OX=9823 GN=SDHC PE=1 SV=2
A0A481B5C5	1.09811	0.135022	0.3168	no change	no	1.22	1.111	1	1.116	1.045	1.284	1.062	1.357	1.11	1.353	Maestro heat-like repeat-containing protein family member 1 isoform 1 OS=Sus scrofa OX=9823 PE=4 SV=1
F1SHL3	1.06744	0.094149	0.5858	no change	no	1.203	1.127	1	1.104	0.99	1.415	1.068	1.347	1.043	1.352	Protein transport protein SEC23 OS=Sus scrofa OX=9823 GN=SEC23A PE=1 SV=1
A0A4X1TCK5	0.927213	-0.109028	0.6448	no change	no	1.121	1.209	1	1.28	1.297	1.258	0.756	1.554	1.014	1.16	Uncharacterized protein OS=Sus scrofa OX=9823 PE=4 SV=1
A0A287A4H2	1.02962	0.042107	0.7353	no change	no	1.182	1.148	1	1.258	1.202	1.131	1.347	1.283	1.037	1.06	Purine rich element binding protein B OS=Sus scrofa OX=9823 GN=PURB PE=1 SV=1
A0A4X1VT79	1.08594	0.11895	0.5583	no change	no	1.213	1.117	1	1.038	0.917	1.514	0.985	1.302	1.263	1.303	FAA_hydrolase domain-containing protein OS=Sus scrofa OX=9823 PE=3 SV=1
A0A480W5L0	1.22328	0.290758	0.2977	up	no	1.282	1.048	1	0.979	1.098	1.116	0.839	1.639	1.04	1.609	Secernin-2 isoform X1 OS=Sus scrofa OX=9823 PE=3 SV=1
A0A4X1TUR3	1.06195	0.086712	0.5054	no change	no	1.2	1.13	1	1.21	1.105	1.206	0.967	1.303	1.18	1.352	Solute carrier organic anion transporter family member OS=Sus scrofa OX=9823 GN=SLCO2A1 PE=3 SV=1
A0A5G2R1N7	0.93361	-0.099108	0.6773	no change	no	1.125	1.205	1	1.26	1.13	1.431	0.649	1.266	1.254	1.33	Uncharacterized protein OS=Sus scrofa OX=9823 GN=LOC102165849 PE=4 SV=1
I3L7P7	1.11343	0.155011	0.4646	no change	no	1.227	1.102	1	1.046	1.021	1.339	0.86	1.341	1.189	1.518	Copper transport protein ATOX1 OS=Sus scrofa OX=9823 PE=4 SV=2
K7GR94	1.07206	0.100391	0.4212	no change	no	1.205	1.124	1	1.09	1.246	1.159	1.102	1.069	1.414	1.235	PVR cell adhesion molecule OS=Sus scrofa OX=9823 GN=PVR PE=1 SV=3
F1SN17	0.901224	-0.150042	0.5279	no change	no	1.104	1.225	1	1.125	1.176	1.598	0.881	1.384	0.905	1.246	Serine/threonine kinase 17b OS=Sus scrofa OX=9823 GN=STK17B PE=4 SV=3
P04178	1.17867	0.237162	0.01264	no change	yes	1.26	1.069	1	1.014	1.078	1.183	1.207	1.362	1.248	1.223	Superoxide dismutase [Cu-Zn] OS=Sus scrofa OX=9823 GN=SOD1 PE=1 SV=2
F1SG83	1.00258	0.003717	0.9773	no change	no	1.166	1.163	1	1.08	1.271	1.301	0.964	1.109	1.324	1.268	VPS8 subunit of CORVET complex OS=Sus scrofa OX=9823 GN=VPS8 PE=3 SV=3
A0A4X1U7W6	1.12022	0.16378	0.332	no change	no	1.23	1.098	1	1.108	1.071	1.214	0.991	1.373	1.077	1.478	Uncharacterized protein OS=Sus scrofa OX=9823 PE=3 SV=1
A0A5G2QQ23	1.09353	0.128986	0.4274	no change	no	1.216	1.112	1	1.194	1.014	1.241	0.949	1.346	1.15	1.421	Solute carrier family 39 member 11 OS=Sus scrofa OX=9823 GN=SLC39A11 PE=4 SV=1
A0A4X1UGX7	0.871383	-0.198622	0.2909	no change	no	1.084	1.244	1	1.187	1.387	1.401	0.872	1.307	0.965	1.192	SH2 domain-containing protein OS=Sus scrofa OX=9823 GN=BLNK PE=4 SV=1
A0A287A0E9	0.732092	-0.449902	0.2769	down	no	0.9832	1.343	1	1.307	2.195	0.869	0.936	0.964	1.089	0.944	Calcium-activated chloride channel regulator 1 OS=Sus scrofa OX=9823 GN=CLCA1 PE=1 SV=1
A0A4X1VEV4	1.14774	0.198793	0.2994	no change	no	1.243	1.083	1	0.984	1.353	0.995	1.286	1.3	1.45	0.937	CAP-ZIP_m domain-containing protein OS=Sus scrofa OX=9823 GN=LOC100522401 PE=4 SV=1
F1S9S9	1.32368	0.40455	0.3988	up	no	1.325	1.001	1	0.973	0.998	1.033	2.39	0.925	1.063	0.922	Far upstream element binding protein 1 OS=Sus scrofa OX=9823 GN=FUBP1 PE=1 SV=3
B3CL06	1.31805	0.398401	0.2275	up	no	1.322	1.003	1	0.956	1.114	0.941	1.645	0.833	1.792	1.017	Beta-1 metal-binding globulin OS=Sus scrofa OX=9823 GN=TF PE=3 SV=1
A0A4X1SP87	1.00431	0.006205	0.9716	no change	no	1.165	1.16	1	1.215	1.108	1.315	0.867	1.346	1.055	1.391	Uncharacterized protein OS=Sus scrofa OX=9823 GN=LOC100516606 PE=3 SV=1
A0A5G2QHK1	1.03057	0.043439	0.8461	no change	no	1.18	1.145	1	0.996	1.087	1.496	0.811	1.336	1.188	1.387	Regulatory solute carrier protein family 1 member 1 OS=Sus scrofa OX=9823 GN=RSC1A1 PE=1 SV=1
A0A287B7Q2	0.985482	-0.021098	0.8688	no change	no	1.154	1.171	1	1.226	1.099	1.358	1.13	1.295	1.024	1.168	SAM domain-containing protein OS=Sus scrofa OX=9823 GN=SAMD9 PE=4 SV=1
F2Z5M4	1.27219	0.347313	0.003765	up	yes	1.29	1.014	1	1.003	1.038	1.016	1.255	1.137	1.38	1.39	Protein S100 OS=Sus scrofa OX=9823 PE=3 SV=1
F1SHD7	1.06762	0.094392	0.5572	no change	no	1.2	1.124	1	1.179	1.042	1.277	0.947	1.291	1.134	1.428	NADH-ubiquinone oxidoreductase 75 kDa subunit, mitochondrial OS=Sus scrofa OX=9823 GN=NDUFS1 PE=1 SV=4
A0A4X1VCK9	1.15584	0.208947	0.4603	no change	no	1.246	1.078	1	0.943	0.894	1.476	0.916	1.376	1.045	1.648	Thioredoxin domain-containing protein OS=Sus scrofa OX=9823 GN=PRDX4 PE=4 SV=1
A0A287BIT3	1.00691	0.009933	0.9338	no change	no	1.166	1.158	1	1.188	1.167	1.277	1.153	0.977	1.267	1.266	Alpha-(1,3)-fucosyltransferase OS=Sus scrofa OX=9823 GN=FUT11 PE=3 SV=1
A0A5G2QQ68	1.17603	0.233925	0.05089	no change	no	1.256	1.068	1	1.119	1.126	1.025	1.057	1.285	1.292	1.388	Uncharacterized protein OS=Sus scrofa OX=9823 GN=RILP PE=1 SV=1
A0A480VXT1	0.751168	-0.412792	0.3428	down	no	0.9968	1.327	1	1.027	2.216	1.064	0.793	1.034	0.836	1.324	Alpha-1-antichymotrypsin OS=Sus scrofa OX=9823 PE=3 SV=1
A0A0B8RT78	1.30228	0.381039	0.2589	up	no	1.314	1.009	1	0.939	0.892	1.206	0.93	1.829	0.904	1.592	Sodium/potassium-transporting ATPase subunit beta OS=Sus scrofa domesticus OX=9825 GN=ATP1B3 PE=3 SV=1
A0A287A2W8	0.943933	-0.083244	0.5232	no change	no	1.128	1.195	1	1.137	1.262	1.381	1.01	1.112	1.116	1.275	Bifunctional lysine-specific demethylase and histidyl-hydroxylase OS=Sus scrofa OX=9823 GN=RIOX1 PE=3 SV=1
A5GFX7	1.02618	0.037281	0.7974	no change	no	1.176	1.146	1	0.946	1.386	1.252	1.12	1.199	1.111	1.273	Cathepsin X OS=Sus scrofa OX=9823 GN=CTSZ PE=1 SV=1
A0A480K2K7	1.09567	0.131811	0.5106	no change	no	1.214	1.108	1	1.181	1.175	1.077	1.139	0.965	1.63	1.12	TNFAIP3-interacting protein 1 isoform 2 OS=Sus scrofa OX=9823 PE=4 SV=1
F1SME2	0.962806	-0.054682	0.7394	no change	no	1.139	1.183	1	1.179	1.11	1.444	0.972	1.021	1.253	1.311	TNF receptor-associated factor OS=Sus scrofa OX=9823 GN=TRAF1 PE=3 SV=3
A0A4X1SWS3	1.13523	0.18299	0.4536	no change	no	1.234	1.087	1	1.036	0.974	1.339	0.835	1.547	1.112	1.441	Uncharacterized protein OS=Sus scrofa OX=9823 PE=4 SV=1
A0A481D343	0.843527	-0.245495	0.2506	no change	no	1.062	1.259	1	1.516	1.411	1.11	1.062	0.958	1.331	0.897	NLR family member X1 isoform X1 OS=Sus scrofa OX=9823 PE=4 SV=1
A0A4X1VG41	0.830442	-0.268049	0.1826	no change	no	1.053	1.268	1	1.145	1.362	1.564	0.989	1.207	0.89	1.127	Beta-2-microglobulin OS=Sus scrofa OX=9823 PE=3 SV=1
A0A287A6J2	1.14022	0.189314	0.05453	no change	no	1.236	1.084	1	1.214	1.044	1.078	1.286	1.116	1.315	1.227	Uncharacterized protein OS=Sus scrofa OX=9823 GN=LOC100517188 PE=4 SV=2
A0A480SL93	1.13628	0.184318	0.2053	no change	no	1.234	1.086	1	0.998	1.073	1.274	1.203	1.402	1.022	1.311	Phosphoglucomutase-1 isoform 1 OS=Sus scrofa OX=9823 PE=3 SV=1
A0A480M2I3	1.04766	0.067172	0.7889	no change	no	1.187	1.133	1	1.18	1.011	1.341	0.769	1.392	1.043	1.543	Microtubule-associated tumor suppressor 1 OS=Sus scrofa OX=9823 PE=3 SV=1
A0A287AQ35	0.858173	-0.220659	0.3313	no change	no	1.071	1.248	1	1.513	1.137	1.344	1.021	1.436	0.895	0.931	Small integral membrane protein 24 OS=Sus scrofa OX=9823 GN=SMIM24 PE=1 SV=1
A1XQS6	1.15628	0.20949	0.1198	no change	no	1.243	1.075	1	1.079	1.034	1.188	1.014	1.282	1.265	1.411	Complex I-KFYI OS=Sus scrofa OX=9823 GN=NDUFC1 PE=2 SV=1
A0A287A2G1	0.998276	-0.00249	0.9845	no change	no	1.158	1.16	1	1.481	1.021	1.139	0.986	1.207	1.087	1.35	Guanylate-binding protein 6 isoform 1 OS=Sus scrofa OX=9823 GN=LOC102161784 PE=3 SV=1
A5GFZ6	1.01916	0.027386	0.8409	no change	no	1.17	1.148	1	1.264	1.225	1.102	1.012	1.169	1.081	1.419	Adenylyltransferase and sulfurtransferase MOCS3 OS=Sus scrofa OX=9823 GN=MOCS3 PE=3 SV=1
A0A4X1UWJ0	1.13352	0.180807	0.6145	no change	no	1.231	1.086	1	1.311	1.065	0.968	1.2	0.696	1.949	1.08	Uncharacterized protein OS=Sus scrofa OX=9823 GN=COL6A5 PE=4 SV=1
A0A4X1VXX0	1.0078	0.011208	0.9525	no change	no	1.163	1.154	1	1.15	1.052	1.413	0.899	1.385	1.058	1.309	SH3 domain-containing protein OS=Sus scrofa OX=9823 GN=EPS8L2 PE=3 SV=1
A0A5K1V5T2	1.03603	0.051063	0.7538	no change	no	1.179	1.138	1	1.117	1.1	1.337	0.889	1.268	1.203	1.357	Junctional adhesion molecule 1 OS=Sus scrofa OX=9823 GN=F11R PE=1 SV=1
A0A286ZVA2	1.14339	0.193312	0.5342	no change	no	1.236	1.081	1	1.107	1.178	1.038	0.967	0.914	1.918	1.146	WD repeat domain 53 OS=Sus scrofa OX=9823 GN=WDR53 PE=4 SV=1
A0A480VYD1	1.05226	0.073489	0.7753	no change	no	1.188	1.129	1	0.999	0.907	1.611	1.162	1.502	1.05	1.036	Putative aarF domain-containing protein kinase 5 isoform X3 OS=Sus scrofa OX=9823 PE=3 SV=1
A0A5G2R543	0.926789	-0.109688	0.5821	no change	no	1.114	1.202	1	1.229	1.231	1.348	0.812	1.426	1.007	1.212	Na(+)/H(+) exchange regulatory cofactor NHE-RF OS=Sus scrofa OX=9823 GN=SLC9A3R1 PE=1 SV=1
A0A5G2QGD5	1.02094	0.029901	0.7908	no change	no	1.17	1.146	1	1.159	1.111	1.316	1.06	1.276	1.103	1.24	SPG7 matrix AAA peptidase subunit, paraplegin OS=Sus scrofa OX=9823 GN=SPG7 PE=3 SV=1
A0A4X1TET6	1.27029	0.345164	0.0389	up	yes	1.377	1.084	1	1.143	1.004	1.191	1.162	1.489	1.262	1.596	5-hydroxyisourate hydrolase OS=Sus scrofa OX=9823 PE=3 SV=1
Q8MHU2	0.758542	-0.398699	0.2662	down	no	0.999	1.317	1	2.07	1.065	1.133	0.951	1.149	0.868	1.028	HLA class I histocompatibility antigen, alpha chain G isoform X1 OS=Sus scrofa OX=9823 GN=SLA-6 PE=2 SV=1
A0A480L8S1	0.982877	-0.024918	0.8134	no change	no	1.148	1.168	1	1.112	1.212	1.348	1.063	1.219	1.192	1.117	Complex I-B22 (Fragment) OS=Sus scrofa OX=9823 PE=3 SV=1
A0A480KFN1	1.04594	0.064795	0.4705	no change	no	1.184	1.132	1	1.163	1.114	1.25	1.131	1.261	1.092	1.25	Lipoyltransferase 1, mitochondrial OS=Sus scrofa OX=9823 PE=3 SV=1
I3LT38	0.908491	-0.138455	0.502	no change	no	1.102	1.213	1	1.277	1.541	1.034	1.098	1.328	0.876	1.105	Uncharacterized protein OS=Sus scrofa OX=9823 GN=FCGBP PE=1 SV=2
A0A5G2RG89	1.09692	0.133459	0.2715	no change	no	1.211	1.104	1	0.968	1.169	1.277	1.353	1.137	1.213	1.14	Cytidine/uridine monophosphate kinase 2 OS=Sus scrofa OX=9823 GN=CMPK2 PE=1 SV=1
A0A4X1V943	1.08559	0.118473	0.1878	no change	no	1.205	1.11	1	1.17	1.105	1.163	1.187	1.352	1.126	1.154	Uncharacterized protein OS=Sus scrofa OX=9823 GN=SPATS2L PE=3 SV=1
A0A287ADA1	1.06328	0.088521	0.5189	no change	no	1.193	1.122	1	0.996	1.176	1.315	1.161	1.115	1.401	1.096	dCMP deaminase OS=Sus scrofa OX=9823 GN=DCTD PE=3 SV=1
Q64L94	1.02537	0.036147	0.821	no change	no	1.172	1.143	1	1.191	1.048	1.334	0.958	1.317	1.07	1.342	Proteasome activator complex subunit 1 OS=Sus scrofa OX=9823 GN=PSME1 PE=2 SV=1
A0A0B8S066	1.09882	0.135957	0.2738	no change	no	1.212	1.103	1	1.063	1.104	1.246	1.434	1.157	1.138	1.121	Interferon regulatory factor 9 OS=Sus scrofa domesticus OX=9825 GN=IRF9 PE=4 SV=1
F1RI88	1.44745	0.533515	0.2815	up	no	1.369	0.9458	1	0.904	1.06	0.819	1.212	0.921	2.411	0.932	Syntaxin 3 OS=Sus scrofa OX=9823 GN=STX3 PE=1 SV=4
A0A287BTB1	1.08845	0.122272	0.1242	no change	no	1.206	1.108	1	1.171	1.137	1.122	1.299	1.14	1.135	1.252	NAD(+) kinase OS=Sus scrofa OX=9823 GN=NADK PE=3 SV=2
A0A480VK06	1.0615	0.086101	0.3336	no change	no	1.191	1.122	1	1.176	1.156	1.156	1.064	1.315	1.187	1.198	Amyloid-like protein 2 isoform 2 OS=Sus scrofa OX=9823 PE=3 SV=1
A0A5G2Q7D7	1.04148	0.058639	0.6907	no change	no	1.18	1.133	1	1.137	1.042	1.354	1.003	1.266	1.093	1.36	Succinate dehydrogenase [ubiquinone] flavoprotein subunit, mitochondrial OS=Sus scrofa OX=9823 GN=SDHA PE=1 SV=1
A0A5G2R0H0	1.01656	0.023702	0.892	no change	no	1.166	1.147	1	1.081	1.089	1.419	0.955	1.377	1.046	1.288	Electron transfer flavoprotein subunit beta OS=Sus scrofa OX=9823 GN=ETFB PE=1 SV=1
A0A480W7J5	0.712593	-0.488851	0.1888	down	no	0.962	1.35	1	1.754	1.565	1.08	0.667	1.197	1.361	0.623	von Willebrand factor OS=Sus scrofa OX=9823 PE=4 SV=1
I3L7R5	0.987962	-0.017472	0.8536	no change	no	1.149	1.163	1	1.239	1.146	1.267	1.037	1.202	1.141	1.216	GABA type A receptor-associated protein OS=Sus scrofa OX=9823 GN=GABARAP PE=3 SV=1
I7GGX7	0.820472	-0.285473	0.1424	down	no	1.042	1.27	1	1.439	1.271	1.369	0.893	1.252	0.873	1.151	Diubiquitin OS=Sus scrofa OX=9823 GN=UBD PE=4 SV=1
A0A287B878	1.05329	0.074897	0.5344	no change	no	1.186	1.126	1	1.078	1.156	1.269	1.014	1.346	1.143	1.24	Dynamin GTPase OS=Sus scrofa OX=9823 GN=FGD4 PE=1 SV=1
A0A5G2QZ13	1.25122	0.323332	0.1718	up	no	1.285	1.027	1	0.899	1.107	1.101	1.409	0.851	1.603	1.279	LLGL scribble cell polarity complex component 1 OS=Sus scrofa OX=9823 GN=LLGL1 PE=3 SV=1
A0A4X1VMY4	0.975214	-0.03621	0.8934	no change	no	1.141	1.17	1	1.045	1.119	1.514	0.795	1.355	0.925	1.489	Protein kinase C delta type OS=Sus scrofa OX=9823 GN=PRKCD PE=3 SV=1
A0A4X1SGA7	0.945286	-0.081177	0.4631	no change	no	1.123	1.188	1	1.226	1.259	1.267	1.08	1.261	1.008	1.143	SH3 domain-containing protein OS=Sus scrofa OX=9823 GN=NEDD9 PE=3 SV=1
K9J4Q2	1.11539	0.157541	0.6151	no change	no	1.218	1.092	1	1.002	0.965	1.4	0.701	1.525	1.035	1.609	Retinol dehydrogenase 11 (All-trans/9-cis/11-cis) OS=Sus scrofa OX=9823 GN=RDH11 PE=2 SV=1
A0A4X1VEU5	1	0	1	no change	no	1.155	1.155	1	1.468	1.137	1.016	1.006	1.238	1.236	1.141	Carboxylic ester hydrolase OS=Sus scrofa OX=9823 PE=3 SV=1
A0A5G2Q6W7	0.989664	-0.014989	0.9082	no change	no	1.149	1.161	1	1.181	1.269	1.193	1.087	1.094	1.024	1.39	Intercellular adhesion molecule 1 OS=Sus scrofa OX=9823 GN=ICAM1 PE=1 SV=1
A0A4X1SHZ5	0.996543	-0.004996	0.9661	no change	no	1.153	1.157	1	1.141	1.152	1.334	1.018	1.137	1.231	1.226	RNA-binding protein NOB1 OS=Sus scrofa OX=9823 GN=NOB1 PE=3 SV=1
A0A287B5H5	1.0087	0.012491	0.916	no change	no	1.16	1.15	1	1.014	1.248	1.336	1.116	1.255	1.163	1.104	Tubulin alpha chain OS=Sus scrofa OX=9823 GN=TUBA8 PE=1 SV=2
A0A480PK93	0.974359	-0.037475	0.8571	no change	no	1.14	1.17	1	1.11	1.595	0.973	1.288	1.019	1.203	1.049	EH domain-containing protein 3 OS=Sus scrofa OX=9823 PE=4 SV=1
F1RIS6	0.97774	-0.032478	0.8024	no change	no	1.142	1.168	1	1.272	1.117	1.284	0.986	1.287	1.053	1.243	Corrinoid adenosyltransferase OS=Sus scrofa OX=9823 GN=MMAB PE=1 SV=3
A0A4X1SLF8	1.12615	0.1714	0.2661	no change	no	1.223	1.086	1	1.129	0.99	1.227	0.961	1.25	1.259	1.421	Uncharacterized protein OS=Sus scrofa OX=9823 GN=PPFIBP2 PE=3 SV=1
A0A4X1V8T4	0.989655	-0.015002	0.9487	no change	no	1.148	1.16	1	1.186	1.224	1.229	1.451	1.292	1.138	0.713	H15 domain-containing protein OS=Sus scrofa OX=9823 GN=LOC100510904 PE=3 SV=1
Q6VY03	1.09437	0.130106	0.06116	no change	no	1.206	1.102	1	1.103	1.128	1.175	1.174	1.151	1.264	1.233	Intercellular adhesion molecule 2 OS=Sus scrofa OX=9823 PE=2 SV=1
A0A4X1W072	1.17736	0.235554	0.2522	no change	no	1.248	1.06	1	0.892	1.284	1.064	1.31	0.934	1.529	1.219	FAM83 domain-containing protein OS=Sus scrofa OX=9823 GN=FAM83F PE=3 SV=1
A0A4X1SNP9	1.13216	0.179081	0.2903	no change	no	1.225	1.082	1	1.049	1.189	1.091	1.497	1.15	1.303	0.949	Galanin OS=Sus scrofa OX=9823 GN=GAL PE=3 SV=1
A0A5K1UCA5	0.980258	-0.028767	0.8285	no change	no	1.142	1.165	1	1.142	1.154	1.363	0.962	1.267	1.108	1.23	Non-specific protein-tyrosine kinase OS=Sus scrofa OX=9823 GN=PTK2B PE=4 SV=1
A0A4X1TZM0	0.990509	-0.013758	0.9409	no change	no	1.148	1.159	1	1.244	1.126	1.266	0.77	1.213	1.192	1.415	Coronin OS=Sus scrofa OX=9823 GN=CORO2A PE=3 SV=1
A0A2C9F3C0	1.02368	0.033771	0.7137	no change	no	1.167	1.14	1	1.183	1.172	1.206	1.148	1.093	1.111	1.316	Beta-glucuronidase OS=Sus scrofa OX=9823 GN=GUSB PE=1 SV=1
F1RJ59	1.40062	0.48607	0.1181	up	no	1.346	0.961	1	0.895	0.928	1.021	1.33	1.054	1.941	1.057	RAB11 family interacting protein 4 OS=Sus scrofa OX=9823 GN=RAB11FIP4 PE=4 SV=4
A0A5G2R6M1	1.05893	0.082605	0.4427	no change	no	1.186	1.12	1	1.167	1.087	1.227	1.072	1.311	1.081	1.282	Uncharacterized protein OS=Sus scrofa OX=9823 GN=MYO5B PE=3 SV=1
A0A4X1TLB7	0.998267	-0.002503	0.9927	no change	no	1.152	1.154	1	1.262	1.03	1.322	0.858	1.299	1.165	1.287	Phospholipid-transporting ATPase OS=Sus scrofa OX=9823 GN=ATP8B1 PE=3 SV=1
A0A4X1W7Z9	1.00522	0.007508	0.9633	no change	no	1.156	1.15	1	1.113	1.065	1.42	1.043	1.322	0.984	1.273	Putative hydroxypyruvate isomerase OS=Sus scrofa OX=9823 GN=HYI PE=3 SV=1
A0A286ZSH9	1.09827	0.135234	0.6467	no change	no	1.207	1.099	1	1.068	0.889	1.438	0.734	1.423	1.083	1.586	MET transcriptional regulator MACC1 OS=Sus scrofa OX=9823 GN=MACC1 PE=4 SV=1
A0A287AGA0	1.17958	0.238278	0.1545	no change	no	1.248	1.058	1	1.007	0.953	1.274	1.035	1.403	1.159	1.396	Microfibril associated protein 5 OS=Sus scrofa OX=9823 GN=MFAP5 PE=1 SV=2
A0A4X1TI56	1.15112	0.203037	0.3035	no change	no	1.234	1.072	1	1.049	1.055	1.186	0.955	1.046	1.413	1.522	Basal body-orientation factor 1 OS=Sus scrofa OX=9823 PE=3 SV=1
A0A4X1VQM6	0.609072	-0.715316	0.3242	down	no	0.8728	1.433	1	2.718	0.978	1.037	0.871	0.482	1.716	0.422	C-type lectin domain-containing protein OS=Sus scrofa OX=9823 GN=LOC100625180 PE=4 SV=1
A0A5G2QF16	1.05437	0.076377	0.7492	no change	no	1.183	1.122	1	1.053	1.017	1.419	0.852	1.513	1.018	1.348	Oxysterol-binding protein OS=Sus scrofa OX=9823 GN=OSBPL1A PE=1 SV=1
A0A287AV01	1.09355	0.129021	0.4457	no change	no	1.204	1.101	1	1.025	1.017	1.361	0.949	1.267	1.216	1.384	Neuronal guanine nucleotide exchange factor OS=Sus scrofa OX=9823 GN=NGEF PE=4 SV=1
Q06AU6	1.10119	0.139057	0.4814	no change	no	1.208	1.097	1	1.057	1.031	1.3	0.936	1.43	1.033	1.431	Ras-related protein Rab-5A OS=Sus scrofa OX=9823 GN=RAB5A PE=2 SV=1
A1YIZ1	1.01486	0.021281	0.9183	no change	no	1.161	1.144	1	1.099	1.074	1.401	0.837	1.355	1.02	1.433	Selenide, water dikinase 2 OS=Sus scrofa OX=9823 GN=SEPHS2 PE=2 SV=2
A0A5G2QMK0	0.943508	-0.083894	0.4054	no change	no	1.119	1.186	1	1.214	1.235	1.297	1.047	1.213	1.067	1.15	Formin binding protein 1 OS=Sus scrofa OX=9823 GN=FNBP1 PE=1 SV=1
F1RM07	1.19315	0.254775	0.04843	no change	yes	1.254	1.051	1	1.134	1.033	1.039	1.4	1.039	1.268	1.31	Rho GTPase-activating protein 35 OS=Sus scrofa OX=9823 GN=ARHGAP35 PE=2 SV=3
I3L8C5	1.34992	0.432872	0.3278	up	no	1.324	0.9808	1	1.022	1.078	0.823	2.12	0.826	1.548	0.8	Heat shock 70 kDa protein 12A isoform 2 OS=Sus scrofa OX=9823 GN=HSPA12A PE=1 SV=1
A0A4X1T2B5	1.00174	0.002505	0.9819	no change	no	1.153	1.151	1	1.174	1.285	1.146	1.25	1.184	1.204	0.975	Serine/threonine-protein phosphatase OS=Sus scrofa OX=9823 PE=3 SV=1
A0A5G2QJ50	1.26535	0.339536	0.03858	up	yes	1.185	0.9365	1	0.931	0.794	1.021	1.277	1.011	1.354	1.098	CAP-ZIP_m domain-containing protein OS=Sus scrofa OX=9823 GN=LOC100522401 PE=1 SV=1
F1SIM4	0.986207	-0.020038	0.8775	no change	no	1.144	1.16	1	1.212	1.249	1.177	1.03	1.004	1.307	1.237	Engulfment and cell motility protein 1 isoform X1 OS=Sus scrofa OX=9823 PE=4 SV=3
A0A5G2QVU5	0.996534	-0.005009	0.9758	no change	no	1.15	1.154	1	1.349	1.107	1.161	0.824	1.46	1.209	1.105	Chromosome 13 C3orf52 homolog OS=Sus scrofa OX=9823 GN=C13H3orf52 PE=4 SV=1
A0A287ALC1	1.30927	0.388766	0.1026	up	no	1.306	0.9975	1	0.711	1.056	1.223	0.994	1.402	1.269	1.56	Uncharacterized protein OS=Sus scrofa OX=9823 PE=4 SV=2
F1SKF9	1.14034	0.189457	0.2403	no change	no	1.227	1.076	1	1.043	1.015	1.247	1.044	1.427	1.065	1.372	Dynactin subunit 2 OS=Sus scrofa OX=9823 GN=DCTN2 PE=1 SV=3
A0A5G2QSQ0	1.05442	0.076444	0.7752	no change	no	1.182	1.121	1	1.028	1.012	1.445	0.756	1.446	1.053	1.472	Uncharacterized protein OS=Sus scrofa OX=9823 GN=SUGCT PE=3 SV=1
A0A5G2QZZ2	0.993939	-0.00877	0.965	no change	no	1.148	1.155	1	1.191	0.957	1.473	0.924	1.363	1.013	1.292	NADH dehydrogenase [ubiquinone] iron-sulfur protein 4, mitochondrial OS=Sus scrofa OX=9823 GN=NDUFS4 PE=1 SV=1
A0A4X1SWD7	1.03086	0.043854	0.6986	no change	no	1.169	1.134	1	1.205	1.126	1.205	1.334	1.046	1.246	1.051	Phosphodiesterase OS=Sus scrofa OX=9823 GN=PDE1C PE=3 SV=1
I3L7E2	1.04348	0.061401	0.7696	no change	no	1.176	1.127	1	1.313	0.806	1.39	0.945	1.181	1.229	1.351	SH2 domain-containing protein OS=Sus scrofa OX=9823 GN=LOC100518097 PE=4 SV=3
A0A4X1SLM9	0.765337	-0.385832	0.3278	down	no	0.998	1.304	1	1.189	2.121	0.908	1.159	0.812	1.048	0.973	Receptor protein-tyrosine kinase OS=Sus scrofa OX=9823 GN=AXL PE=4 SV=1
A0A4X1SDB3	0.974271	-0.037605	0.8703	no change	no	1.136	1.166	1	1.231	1.076	1.357	0.681	1.281	1.162	1.418	Uncharacterized protein OS=Sus scrofa OX=9823 GN=C1H15orf48 PE=4 SV=1
A0A480WBM1	1.02285	0.032591	0.8894	no change	no	1.164	1.138	1	1.298	1.341	0.914	1.479	0.97	1.306	0.899	Somatomedin B and thrombospondin type 1 domain containing OS=Sus scrofa OX=9823 GN=SBSPON PE=1 SV=1
L8AXL3	0.999131	-0.001254	0.9958	no change	no	1.15	1.151	1	0.939	1.245	1.421	1.167	0.823	1.517	1.094	IgG heavy chain OS=Sus scrofa OX=9823 GN=IGHG PE=2 SV=1
A0A4X1T6P2	1.08047	0.111659	0.5676	no change	no	1.195	1.106	1	1.029	0.99	1.406	0.951	1.209	1.149	1.471	COesterase domain-containing protein OS=Sus scrofa OX=9823 PE=4 SV=1
A0A4X1SI30	1.06925	0.096592	0.2361	no change	no	1.189	1.112	1	1.12	1.247	1.081	1.164	1.133	1.197	1.261	Tripeptidyl aminopeptidase OS=Sus scrofa OX=9823 GN=TPP1 PE=4 SV=1
F1SRC5	1.06649	0.092866	0.5836	no change	no	1.187	1.113	1	1.07	1.052	1.329	0.95	1.385	1.072	1.341	Aconitate hydratase, mitochondrial OS=Sus scrofa OX=9823 GN=ACO2 PE=1 SV=3
A0A4X1TJJ2	0.957447	-0.062736	0.718	no change	no	1.125	1.175	1	1.451	1.039	1.209	1.029	1.065	1.367	1.04	Peptidase S1 domain-containing protein OS=Sus scrofa OX=9823 PE=4 SV=1
A0A480NA51	1.20941	0.274308	0.2524	up	no	1.259	1.041	1	1.042	0.892	1.231	0.973	1.617	1.02	1.426	Glycerol-3-phosphate acyltransferase 3 OS=Sus scrofa OX=9823 PE=4 SV=1
A0A287BM93	1.03901	0.055206	0.5497	no change	no	1.172	1.128	1	1.057	1.15	1.306	1.133	1.196	1.17	1.187	Uncharacterized protein OS=Sus scrofa OX=9823 PE=4 SV=2
A0A4X1VMZ9	1.09663	0.133073	0.6928	no change	no	1.203	1.097	1	1.355	1.043	0.989	1.901	1.125	0.932	0.852	Zinc finger protein PLAGL1 OS=Sus scrofa OX=9823 GN=PLAGL1 PE=4 SV=1
A0A287B3Z0	1.26306	0.336919	0.03393	up	yes	1.306	1.034	1	1.112	1.076	0.948	1.476	1.098	1.447	1.204	Patatin like phospholipase domain containing 7 OS=Sus scrofa OX=9823 GN=PNPLA7 PE=3 SV=1
A0A5G2QE84	1.3821	0.466859	0.3302	up	no	1.334	0.9652	1	0.862	1.048	0.951	1.868	0.571	1.966	0.929	Collagen type XIV alpha 1 chain OS=Sus scrofa OX=9823 GN=COL14A1 PE=1 SV=1
A0A480SA47	0.948305	-0.076577	0.4689	no change	no	1.119	1.18	1	1.182	1.245	1.295	1.045	1.232	1.037	1.161	Nuclear receptor corepressor 1 isoform X8 OS=Sus scrofa OX=9823 PE=3 SV=1
A0A5G2QM19	0.974227	-0.03767	0.7757	no change	no	1.134	1.164	1	1.099	1.116	1.442	1.13	1.136	1.062	1.209	Peptidase D OS=Sus scrofa OX=9823 GN=PEPD PE=1 SV=1
A0A4X1UK20	1.0853	0.118093	0.3952	no change	no	1.196	1.102	1	1.112	1.091	1.204	1.472	1.055	1.119	1.137	Galectin-3-binding protein OS=Sus scrofa OX=9823 GN=LGALS3BP PE=4 SV=1
A0A4X1V4I5	0.996525	-0.005022	0.9616	no change	no	1.147	1.151	1	1.22	1.225	1.159	0.995	1.183	1.282	1.128	Protein kinase C OS=Sus scrofa OX=9823 GN=PKN1 PE=4 SV=1
A0A287AC32	1.15169	0.203747	0.1781	no change	no	1.23	1.068	1	1.136	0.959	1.176	1.089	1.212	1.122	1.496	Mitochondrial ribosomal protein S5 OS=Sus scrofa OX=9823 GN=MRPS5 PE=3 SV=2
A0A287A2X8	1.00874	0.012556	0.9559	no change	no	1.154	1.144	1	1.017	1.009	1.551	0.997	1.403	0.952	1.265	SECIS binding protein 2 like OS=Sus scrofa OX=9823 GN=SECISBP2L PE=4 SV=1
A0A287A8U3	1.04448	0.06279	0.6872	no change	no	1.174	1.124	1	1.298	0.919	1.278	1.017	1.32	1.263	1.097	RAS guanyl releasing protein 1 OS=Sus scrofa OX=9823 GN=RASGRP1 PE=3 SV=1
Q9GKX9	0.86526	-0.208795	0.4167	no change	no	1.066	1.232	1	1.171	1.279	1.479	0.796	1.518	1.079	0.871	A transferase (Fragment) OS=Sus scrofa OX=9823 GN=ABO PE=3 SV=1
A0A4X1U5K5	0.990468	-0.013818	0.9214	no change	no	1.143	1.154	1	1.165	1.061	1.39	0.998	1.267	1.056	1.25	Uncharacterized protein OS=Sus scrofa OX=9823 PE=4 SV=1
B6EDL8	0.980172	-0.028893	0.869	no change	no	1.137	1.16	1	1.079	1.153	1.408	0.876	1.203	1.125	1.345	NADH-ubiquinone oxidoreductase chain 5 OS=Sus scrofa OX=9823 GN=NADH5 PE=3 SV=1
A0A287BIP4	1.30496	0.384004	0.3868	up	no	1.3	0.9962	1	1.064	1.066	0.855	2.083	0.733	1.569	0.815	Coagulation factor XII OS=Sus scrofa OX=9823 GN=F12 PE=4 SV=1
A0A4X1SKZ5	1.05183	0.072904	0.3837	no change	no	1.177	1.119	1	1.211	1.096	1.169	1.271	1.109	1.22	1.108	Lipid phosphate phosphohydrolase 1 OS=Sus scrofa OX=9823 GN=PLPP1 PE=3 SV=1
A0A287BMA4	1.0427	0.060331	0.47	no change	no	1.172	1.124	1	1.059	1.195	1.242	1.107	1.193	1.235	1.155	CTD small phosphatase-like protein 2 isoform X1 OS=Sus scrofa OX=9823 PE=4 SV=1
F1SFT6	0.989601	-0.015081	0.9257	no change	no	1.142	1.154	1	1.083	1.141	1.394	0.867	1.312	1.164	1.225	ArfGAP with coiled-coil, ankyrin repeat and PH domains 1 OS=Sus scrofa OX=9823 GN=ACAP1 PE=4 SV=4
A0A4X1TG29	0.995652	-0.006286	0.9745	no change	no	1.145	1.15	1	1.091	0.993	1.514	0.995	1.169	1.156	1.26	Programmed cell death protein 4 OS=Sus scrofa OX=9823 GN=PDCD4 PE=3 SV=1
A0A4X1SVX6	1.25221	0.324474	0.0808	up	no	1.276	1.019	1	0.909	1.097	1.071	1.349	0.958	1.503	1.293	Ig-like domain-containing protein OS=Sus scrofa OX=9823 PE=4 SV=1
I3LQD0	0.988735	-0.016344	0.9432	no change	no	1.141	1.154	1	1.184	1.126	1.307	0.718	1.397	1.012	1.436	Calmodulin like 4 OS=Sus scrofa OX=9823 GN=CALML4 PE=1 SV=1
A0A287BK40	1.11716	0.159834	0.1616	no change	no	1.211	1.084	1	1.222	1.023	1.092	1.29	1.163	1.33	1.06	Ubiquinol-cytochrome-c reductase complex assembly factor 3 OS=Sus scrofa OX=9823 GN=UQCC3 PE=3 SV=1
A0A4X1VDW7	1.05371	0.075485	0.7612	no change	no	1.177	1.117	1	1.028	0.954	1.485	0.865	1.479	1.016	1.347	Sorbitol dehydrogenase OS=Sus scrofa OX=9823 GN=SORD PE=3 SV=1
Q75QW1	0.905316	-0.143507	0.4715	no change	no	1.09	1.204	1	1.202	1.178	1.438	0.747	1.114	1.234	1.265	Epithelial cell adhesion molecule OS=Sus scrofa OX=9823 GN=TACSTD1 PE=2 SV=1
A0A4X1W814	1.05925	0.083038	0.5256	no change	no	1.18	1.114	1	1.061	1.143	1.254	0.945	1.25	1.221	1.304	GTP:AMP phosphotransferase AK3, mitochondrial OS=Sus scrofa OX=9823 GN=AK3 PE=3 SV=1
A0A480ZDX8	1.12407	0.168737	0.1171	no change	no	1.214	1.08	1	1.141	1.024	1.154	1.079	1.245	1.163	1.37	Protein jagunal homolog 1 OS=Sus scrofa OX=9823 PE=3 SV=1
A0A286ZIU3	1.0704	0.098146	0.5099	no change	no	1.186	1.108	1	1.101	0.967	1.366	1.046	1.188	1.156	1.354	ORM1-like protein OS=Sus scrofa OX=9823 GN=ORMDL3 PE=3 SV=2
I3LFY4	1.03009	0.042768	0.8644	no change	no	1.164	1.13	1	1.072	0.866	1.581	0.983	1.403	0.984	1.284	DNA excision repair protein ERCC-6-like isoform a OS=Sus scrofa OX=9823 GN=ERCC6L PE=4 SV=2
A0A0E3M2Q4	0.893476	-0.162498	0.687	no change	no	1.082	1.211	1	1.382	0.735	1.726	0.679	0.983	0.977	1.688	Transmembrane secretory component poly-Ig receptor (Fragment) OS=Sus scrofa OX=9823 PE=2 SV=1
A0A5G2R6V3	0.855178	-0.225703	0.326	no change	no	1.057	1.236	1	1.308	0.96	1.674	1.015	1.048	1.122	1.042	Leukocyte receptor cluster member 8 OS=Sus scrofa OX=9823 GN=LENG8 PE=4 SV=1
A0A5G2QLT5	1.09124	0.12597	0.3486	no change	no	1.196	1.096	1	1.21	0.945	1.227	1.072	1.37	1.107	1.235	CMP-N-acetylneuraminic acid synthase OS=Sus scrofa OX=9823 GN=CMAS PE=1 SV=1
Q76EI9	0.939086	-0.09067	0.4583	no change	no	1.11	1.182	1	1.139	1.222	1.368	0.983	1.221	1.118	1.118	Pro-interleukin-16 OS=Sus scrofa OX=9823 GN=IL-16 PE=4 SV=1
I3LM99	1.1183	0.161307	0.1882	no change	no	1.21	1.082	1	1.177	0.966	1.186	1.051	1.266	1.175	1.346	Grancalcin OS=Sus scrofa OX=9823 GN=GCA PE=1 SV=2
F1S9B3	1.07421	0.103274	0.5617	no change	no	1.187	1.105	1	1.208	0.984	1.227	1.076	1.523	0.988	1.162	Uncharacterized protein OS=Sus scrofa OX=9823 GN=SAAL1 PE=4 SV=3
A0A5G2QIE9	1.49434	0.579509	0.1457	up	no	1.373	0.9188	1	0.824	0.843	1.008	1.821	0.808	1.838	1.025	Transthyretin OS=Sus scrofa OX=9823 GN=TTR PE=3 SV=1
A0A480R7G2	0.973299	-0.039045	0.7975	no change	no	1.13	1.161	1	1.265	1.01	1.368	1.264	1.22	0.988	1.049	Beta-centractin OS=Sus scrofa OX=9823 PE=3 SV=1
A0A5G2QQ72	1.01673	0.02393	0.7955	no change	no	1.155	1.136	1	1.207	1.104	1.233	1.028	1.222	1.231	1.14	ER lipid raft associated 2 OS=Sus scrofa OX=9823 GN=ERLIN2 PE=1 SV=1
A0A480I412	0.980121	-0.028968	0.8259	no change	no	1.134	1.157	1	1.359	1.005	1.265	1.123	1.19	1.201	1.023	Anoctamin OS=Sus scrofa OX=9823 PE=3 SV=1
A0A4X1W9T1	1.02923	0.041565	0.8297	no change	no	1.162	1.129	1	1.1	1.036	1.38	0.873	1.387	1.051	1.339	Phosphoinositide 5-phosphatase OS=Sus scrofa OX=9823 PE=3 SV=1
A0A5G2QUT3	1.2616	0.335254	0.1758	up	no	1.278	1.013	1	1.126	0.962	0.964	1.311	1.743	1.052	1.008	Eukaryotic translation initiation factor 4E binding protein 2 OS=Sus scrofa OX=9823 GN=EIF4EBP2 PE=3 SV=1
A0A4X1V0B3	1.02028	0.028968	0.8347	no change	no	1.157	1.134	1	1.221	1.217	1.096	0.923	1.246	1.102	1.357	Phospholipid-transporting ATPase OS=Sus scrofa OX=9823 GN=ATP11B PE=3 SV=1
A0A4X1UDE2	1.26149	0.335134	0.01224	up	yes	1.317	1.044	1	0.998	1.043	1.136	1.321	1.462	1.127	1.359	Uncharacterized protein OS=Sus scrofa OX=9823 GN=DECR1 PE=4 SV=1
A0A286ZIC1	1.21043	0.275513	0.1343	up	no	1.254	1.036	1	1.101	1.092	0.95	1.552	1.092	1.345	1.027	Actin-depolymerizing factor OS=Sus scrofa OX=9823 GN=GSN PE=3 SV=1
Q8SPS7	1.1145	0.156392	0.7557	no change	no	1.207	1.083	1	0.755	1.794	0.782	1.315	0.564	1.954	0.994	Haptoglobin OS=Sus scrofa OX=9823 GN=HP PE=1 SV=1
A0A4X1TWU6	1.10092	0.138706	0.2632	no change	no	1.2	1.09	1	1.072	1.043	1.244	1.006	1.221	1.222	1.351	Dihydropyrimidine dehydrogenase [NADP(+)] OS=Sus scrofa OX=9823 GN=DPYD PE=3 SV=1
A0A4X1VEV7	0.967354	-0.047884	0.8157	no change	no	1.126	1.164	1	1.153	1.032	1.469	0.846	1.282	1.045	1.33	GPI inositol-deacylase OS=Sus scrofa OX=9823 GN=PGAP1 PE=3 SV=1
A0A5G2QRP8	1.01496	0.02143	0.8995	no change	no	1.153	1.136	1	0.995	1.131	1.416	1.085	0.96	1.365	1.201	RAB33B, member RAS oncogene family OS=Sus scrofa OX=9823 GN=RAB33B PE=1 SV=1
F1RNZ0	1.08569	0.11861	0.1994	no change	no	1.191	1.097	1	1.171	0.999	1.219	1.134	1.25	1.141	1.24	Pleckstrin homology and FYVE domain containing 1 OS=Sus scrofa OX=9823 GN=PLEKHF1 PE=1 SV=1
F1SGC6	1.07622	0.10598	0.4792	no change	no	1.186	1.102	1	1.178	1.041	1.191	0.947	1.283	1.111	1.403	Complex I-SGDH OS=Sus scrofa OX=9823 GN=NDUFB5 PE=1 SV=1
A0A4X1UCY8	0.993031	-0.010089	0.9441	no change	no	1.14	1.148	1	1.234	1.089	1.268	0.912	1.274	1.14	1.235	Uncharacterized protein OS=Sus scrofa OX=9823 GN=FGD3 PE=4 SV=1
A0A5G2R961	0.982669	-0.025223	0.9075	no change	no	1.134	1.154	1	1.156	1.028	1.43	0.869	1.458	1.07	1.141	Acyl-coenzyme A oxidase OS=Sus scrofa OX=9823 GN=ACOX3 PE=3 SV=1
I3LU18	0.972414	-0.040358	0.7116	no change	no	1.128	1.16	1	1.163	1.175	1.303	0.995	1.196	1.082	1.239	Transmembrane protein 181 OS=Sus scrofa OX=9823 GN=TMEM181 PE=4 SV=3
A0A4X1ULS8	0.929958	-0.104763	0.5523	no change	no	1.102	1.185	1	1.175	1.17	1.396	0.798	1.198	1.138	1.273	Uncharacterized protein OS=Sus scrofa OX=9823 GN=RAC2 PE=4 SV=1
A0A287AIZ9	1.0221	0.031542	0.7499	no change	no	1.156	1.131	1	1.182	1.171	1.172	1.048	1.204	1.309	1.065	Actin binding LIM protein 1 OS=Sus scrofa OX=9823 GN=ABLIM1 PE=1 SV=2
A0A5G2RDC7	0.99738	-0.003785	0.9807	no change	no	1.142	1.145	1	1.091	1.206	1.284	1.002	1.37	0.999	1.199	Uncharacterized protein OS=Sus scrofa OX=9823 GN=CHN2 PE=4 SV=1
A0A4X1VTY8	1.02389	0.034066	0.8198	no change	no	1.157	1.13	1	1.286	1.059	1.174	0.947	1.37	1.262	1.05	Phosphoinositide 5-phosphatase OS=Sus scrofa OX=9823 PE=3 SV=1
A0A4X1SG30	1.04839	0.068172	0.5211	no change	no	1.17	1.116	1	1.044	1.103	1.319	1.087	1.154	1.193	1.245	Receptor-type tyrosine-protein phosphatase alpha OS=Sus scrofa OX=9823 GN=PTPRA PE=3 SV=1
A0A5S6G4E5	1.14245	0.192138	0.1791	no change	no	1.219	1.067	1	1.14	1.186	0.942	1.423	1.055	1.275	1.124	Tubulin--tyrosine ligase OS=Sus scrofa OX=9823 GN=TTL PE=4 SV=1
F1S6B4	1.3643	0.448155	0.2612	up	no	1.319	0.9668	1	0.92	1.129	0.818	1.968	0.796	1.583	0.929	Prolargin OS=Sus scrofa OX=9823 GN=PRELP PE=1 SV=3
A0A4X1VPQ2	1.51929	0.603401	0.1999	up	no	1.378	0.907	1	0.833	0.943	0.852	2.182	0.755	1.615	0.96	Inter-alpha-trypsin inhibitor heavy chain H1 OS=Sus scrofa OX=9823 GN=ITIH1 PE=3 SV=1
F1RMC2	1.16588	0.221415	0.4202	no change	no	1.23	1.055	1	0.945	1.205	1.069	1.321	0.867	1.736	0.994	Docking protein 2 OS=Sus scrofa OX=9823 GN=DOK2 PE=1 SV=3
I3LHS5	1.17205	0.229038	0.08699	no change	no	1.233	1.052	1	1.105	1.034	1.071	1.482	1.144	1.204	1.103	V-SNARE coiled-coil homology domain-containing protein OS=Sus scrofa OX=9823 PE=1 SV=2
A0A5G2R805	1.06975	0.097269	0.3749	no change	no	1.181	1.104	1	1.044	1.235	1.139	1.125	1.171	1.076	1.351	Uncharacterized protein OS=Sus scrofa OX=9823 GN=MTCH1 PE=1 SV=1
A0A5G2RI34	0.935593	-0.096047	0.4839	no change	no	1.104	1.18	1	1.196	1.22	1.303	0.871	1.2	1.137	1.207	Hematopoietic cell-specific Lyn substrate 1 OS=Sus scrofa OX=9823 GN=HCLS1 PE=1 SV=1
A0A4X1UVU3	1.08584	0.118818	0.4326	no change	no	1.189	1.095	1	1.313	1.02	1.048	1.09	1.359	1.007	1.299	Katanin p80 WD40 repeat-containing subunit B1 OS=Sus scrofa OX=9823 GN=KATNB1 PE=3 SV=1
A0A287B7B2	1.14259	0.192307	0.3612	no change	no	1.218	1.066	1	0.981	0.992	1.292	0.852	1.269	1.255	1.497	Claudin OS=Sus scrofa OX=9823 GN=CLDN15 PE=1 SV=1
A0A287AWV4	1.05951	0.083401	0.595	no change	no	1.175	1.109	1	1.021	0.988	1.427	1.091	1.187	1.109	1.313	SUZ12 polycomb repressive complex 2 subunit OS=Sus scrofa OX=9823 GN=SUZ12 PE=3 SV=1
A0A286ZRY9	0.893864	-0.161873	0.3774	no change	no	1.078	1.206	1	1.218	1.387	1.22	0.881	1.215	0.905	1.311	Small integral membrane protein 32 OS=Sus scrofa OX=9823 GN=SMIM32 PE=4 SV=1
A0A4X1UP68	1.00351	0.005053	0.9795	no change	no	1.144	1.14	1	0.943	1.058	1.557	0.852	1.259	1.124	1.342	Uncharacterized protein OS=Sus scrofa OX=9823 PE=4 SV=1
A0A4X1TT16	1.1257	0.17082	0.1789	no change	no	1.209	1.074	1	1.155	1.062	1.078	1.078	1.451	1.142	1.164	Double-strand break repair protein OS=Sus scrofa OX=9823 GN=MRE11 PE=3 SV=1
A0A5G2RN85	1.05121	0.072055	0.5734	no change	no	1.17	1.113	1	1.157	1.066	1.228	0.983	1.295	1.082	1.32	Complex I subunit B13 OS=Sus scrofa OX=9823 GN=NDUFA5 PE=1 SV=1
A0A287A072	1.04847	0.068291	0.3065	no change	no	1.168	1.114	1	1.186	1.089	1.179	1.193	1.107	1.179	1.191	Leucine rich repeats and calponin homology domain containing 4 OS=Sus scrofa OX=9823 GN=LRCH4 PE=4 SV=2
A0A4X1VNN0	0.950427	-0.073352	0.6564	no change	no	1.112	1.17	1	1.187	1.027	1.467	0.993	1.13	1.043	1.282	Flap endonuclease 1 OS=Sus scrofa OX=9823 GN=FEN1 PE=3 SV=1
F1SGH9	1.00527	0.007586	0.9718	no change	no	1.144	1.138	1	1.012	1.066	1.476	0.923	1.292	0.968	1.395	Acyl-coenzyme A oxidase OS=Sus scrofa OX=9823 GN=ACOX2 PE=1 SV=2
A0A480SUZ7	1.3144	0.394406	0.1197	up	no	1.296	0.986	1	0.987	0.957	1	1.667	0.843	1.369	1.303	Fetuin-B isoform 1 OS=Sus scrofa OX=9823 PE=4 SV=1
A0A4X1SZ37	1.17956	0.23825	0.1193	no change	no	1.235	1.047	1	1.128	0.939	1.122	1.193	1.374	0.991	1.382	Uncharacterized protein OS=Sus scrofa OX=9823 GN=SLC25A20 PE=3 SV=1
A0A4X1UI20	1.13871	0.187396	0.01323	no change	yes	1.215	1.067	1	1.105	1.124	1.038	1.188	1.287	1.242	1.143	Longin domain-containing protein OS=Sus scrofa OX=9823 PE=3 SV=1
A0A287AXF7	1.00527	0.007586	0.9687	no change	no	1.144	1.138	1	1.095	1.135	1.323	0.877	1.351	1.022	1.325	Family with sequence similarity 162 member A OS=Sus scrofa OX=9823 GN=FAM162A PE=1 SV=1
A0A4X1V557	1.05957	0.083475	0.299	no change	no	1.174	1.108	1	1.223	1.081	1.126	1.102	1.194	1.136	1.264	Uncharacterized protein OS=Sus scrofa OX=9823 GN=BCR PE=4 SV=1
A0A5K1U4T1	1.13072	0.17724	0.101	no change	no	1.211	1.071	1	1.102	1.042	1.139	1.022	1.27	1.232	1.319	CD274 molecule OS=Sus scrofa OX=9823 GN=CD274 PE=4 SV=1
A0A4X1TEK6	0.911987	-0.132915	0.437	no change	no	1.088	1.193	1	1.332	1.025	1.415	0.944	1.06	1.273	1.076	Uncharacterized protein OS=Sus scrofa OX=9823 PE=3 SV=1
A0A481BA38	1.10424	0.143058	0.2203	no change	no	1.197	1.084	1	1.106	0.993	1.235	1.082	1.321	1.105	1.28	Lysophosphatidylcholine acyltransferase 3 OS=Sus scrofa OX=9823 GN=LPCAT3 PE=1 SV=1
A0A4X1VMX5	1.14783	0.198914	0.3295	no change	no	1.219	1.062	1	1.049	0.869	1.329	0.912	1.198	1.414	1.351	C-C motif chemokine 25 OS=Sus scrofa OX=9823 GN=CCL25 PE=3 SV=1
A0A5G2R9D6	1.0168	0.024035	0.8912	no change	no	1.15	1.131	1	1.094	1.114	1.317	0.868	1.368	1.083	1.28	Peroxiredoxin-5 OS=Sus scrofa OX=9823 GN=PRDX5 PE=1 SV=1
A0A480W191	1.03936	0.05569	0.7565	no change	no	1.162	1.118	1	1.067	1.057	1.349	0.914	1.332	1.048	1.352	1-phosphatidylinositol 4,5-bisphosphate phosphodiesterase OS=Sus scrofa OX=9823 PE=4 SV=1
F2Z5J9	1.12885	0.174856	0.005082	no change	yes	1.209	1.071	1	1.122	1.068	1.095	1.171	1.204	1.259	1.201	Uncharacterized protein OS=Sus scrofa OX=9823 GN=RAB11B PE=1 SV=2
A0A2C9F3A3	1.06709	0.093682	0.2703	no change	no	1.177	1.103	1	1.171	1.094	1.147	1.071	1.216	1.132	1.289	ATP synthase peripheral stalk subunit OSCP OS=Sus scrofa OX=9823 GN=ATP5PO PE=3 SV=1
A0A286ZYL7	0.922428	-0.116491	0.3925	no change	no	1.094	1.186	1	1.16	1.211	1.373	0.928	1.212	1.066	1.171	ATP synthase F1 subunit delta OS=Sus scrofa OX=9823 GN=ATP5F1D PE=1 SV=1
Q1HBH9	1.09559	0.131706	0.15	no change	no	1.192	1.088	1	1.096	1.06	1.196	1.071	1.215	1.18	1.304	ATP synthase subunit a OS=Sus scrofa OX=9823 GN=ATP6 PE=3 SV=1
A0A4X1TTL9	1.13483	0.182478	0.4806	no change	no	1.212	1.068	1	1.109	1.045	1.116	1.748	1.221	0.906	0.975	Uncharacterized protein OS=Sus scrofa OX=9823 GN=YIF1A PE=3 SV=1
P01356	1.03753	0.053158	0.8154	no change	no	1.161	1.119	1	1.268	0.919	1.289	0.832	1.531	1.093	1.188	Cholecystokinin OS=Sus scrofa OX=9823 GN=CCK PE=1 SV=1
A0A287BB47	1.00351	0.005062	0.9537	no change	no	1.142	1.138	1	1.105	1.266	1.18	1.12	1.254	1.141	1.053	Metal response element binding transcription factor 2 OS=Sus scrofa OX=9823 GN=MTF2 PE=3 SV=1
A0A4X1TS01	1.15814	0.211815	0.5504	no change	no	1.223	1.056	1	1.217	1.219	0.788	1.552	0.823	1.723	0.792	Uncharacterized protein OS=Sus scrofa OX=9823 GN=SPTAN1 PE=3 SV=1
A0A481B9I4	1.15	0.201634	0.5166	no change	no	1.219	1.06	1	1.186	0.793	1.262	0.671	1.572	1.141	1.492	Carbamoyl-phosphate synthase ammonia, mitochondrial OS=Sus scrofa OX=9823 PE=3 SV=1
A0A4X1U545	1.04211	0.059514	0.5645	no change	no	1.163	1.116	1	1.054	1.078	1.33	1.148	1.175	1.099	1.231	Malic enzyme OS=Sus scrofa OX=9823 GN=ME3 PE=3 SV=1
A0A4X1VNW7	1.1379	0.186372	0.3072	no change	no	1.213	1.066	1	1.024	1.036	1.203	0.885	1.291	1.475	1.2	Uncharacterized protein OS=Sus scrofa OX=9823 GN=DENND5B PE=3 SV=1
A0A4X1UP54	0.976583	-0.034186	0.7243	no change	no	1.126	1.153	1	1.2	1.198	1.214	1.106	0.996	1.229	1.175	Tumor necrosis factor receptor type 1-associated DEATH domain protein OS=Sus scrofa OX=9823 GN=TRADD PE=4 SV=1
A0A5G2QIX0	0.954545	-0.067114	0.6403	no change	no	1.113	1.166	1	1.349	1.059	1.256	1.008	1.17	0.987	1.286	Mitochondrial ribosomal protein S2 OS=Sus scrofa OX=9823 GN=MRPS2 PE=3 SV=1
A0A4X1UVU8	0.87572	-0.191458	0.1653	no change	no	1.064	1.215	1	1.269	1.283	1.309	0.922	1.008	1.112	1.213	Uncharacterized protein OS=Sus scrofa OX=9823 GN=MRPL38 PE=4 SV=1
A0A4X1T3H1	1.29996	0.378467	0.325	up	no	1.288	0.9908	1	0.92	1.075	0.968	1.861	0.769	1.657	0.866	Ribosomal RNA-processing protein 43 OS=Sus scrofa OX=9823 PE=3 SV=1
A0A4X1U8C3	0.972294	-0.040535	0.8326	no change	no	1.123	1.155	1	1.372	1.077	1.172	0.787	1.298	1.109	1.299	Uncharacterized protein OS=Sus scrofa OX=9823 GN=CDH17 PE=4 SV=1
A0A4X1VZI9	1.0541	0.076016	0.5456	no change	no	1.169	1.109	1	0.949	1.308	1.179	1.077	1.192	1.281	1.126	Protein Ric-8A OS=Sus scrofa OX=9823 GN=RIC8A PE=3 SV=1
I3LGR3	1.00352	0.005067	0.9795	no change	no	1.141	1.137	1	1.039	1.494	1.015	1.322	0.997	1.268	0.977	HIC ZBTB transcriptional repressor 1 OS=Sus scrofa OX=9823 GN=HIC1 PE=4 SV=2
A0A5G2QYZ8	1.06528	0.091228	0.5173	no change	no	1.175	1.103	1	1.146	1.157	1.109	0.915	1.301	1.353	1.132	Coiled-coil domain-containing protein 16 OS=Sus scrofa OX=9823 GN=ZNF830 PE=1 SV=1
A0A481D198	1.11617	0.158558	0.2198	no change	no	1.201	1.076	1	1.094	1.013	1.196	0.985	1.213	1.239	1.366	NADH dehydrogenase [ubiquinone] 1 alpha subcomplex subunit 12 (Fragment) OS=Sus scrofa OX=9823 PE=3 SV=1
D0G0B8	1.22363	0.291171	0.1318	up	no	1.253	1.024	1	0.988	1.083	1.024	1.541	1.014	1.404	1.054	1-acyl-sn-glycerol-3-phosphate acyltransferase OS=Sus scrofa OX=9823 GN=AGPAT1 PE=2 SV=1
A0A286ZUT3	1.08516	0.117914	0.3767	no change	no	1.185	1.092	1	1.175	1.065	1.13	1.064	1.11	1.451	1.116	Ras-related protein Rap-2 OS=Sus scrofa OX=9823 GN=RAP2A PE=1 SV=1
A0A4X1T6F4	1.13003	0.176359	0.3631	no change	no	1.208	1.069	1	1.228	1.211	0.838	1.512	1.123	1.178	1.02	PRA1 family protein OS=Sus scrofa OX=9823 GN=PRAF2 PE=3 SV=1
A0A4X1WBE2	1.04399	0.062102	0.5137	no change	no	1.163	1.114	1	1.221	1.166	1.068	1.25	1.035	1.237	1.129	COMM domain-containing protein 1 OS=Sus scrofa OX=9823 GN=COMMD1 PE=4 SV=1
A0A4X1UIB2	1.08425	0.116696	0.2817	no change	no	1.184	1.092	1	1.041	1.101	1.228	1.019	1.271	1.174	1.274	Mitochondrial fission 1 protein OS=Sus scrofa OX=9823 GN=FIS1 PE=3 SV=1
A0A4X1TGW6	1.08425	0.116696	0.1833	no change	no	1.184	1.092	1	1.156	0.999	1.211	1.122	1.148	1.223	1.244	Uncharacterized protein OS=Sus scrofa OX=9823 GN=VAV3 PE=4 SV=1
A0A4X1THL2	1	0	1	no change	no	1.138	1.138	1	1.339	1.005	1.21	1.18	1.105	1.176	1.093	Uncharacterized protein OS=Sus scrofa OX=9823 GN=PCMTD1 PE=3 SV=1
A0A287ANS8	1.11328	0.154813	0.4823	no change	no	1.199	1.077	1	1.022	1.157	1.128	0.816	1.433	1.063	1.483	Vacuolar protein sorting 13 homolog B OS=Sus scrofa OX=9823 GN=VPS13B PE=3 SV=2
A0A4X1VCW7	1.16556	0.221019	0.5014	no change	no	1.225	1.051	1	0.993	0.833	1.377	0.766	1.558	0.955	1.62	Uncharacterized protein OS=Sus scrofa OX=9823 GN=TMEM38B PE=3 SV=1
A0A5G2R813	1.06534	0.091308	0.4212	no change	no	1.174	1.102	1	1.274	0.955	1.179	1.167	1.271	1.09	1.169	DNA-directed RNA polymerase II subunit F OS=Sus scrofa OX=9823 GN=POLR2F PE=3 SV=1
B8XTR9	0.946108	-0.079924	0.7237	no change	no	1.106	1.169	1	1.158	0.96	1.557	0.893	1.311	0.969	1.249	Granzyme K OS=Sus scrofa OX=9823 GN=GZMK PE=2 SV=1
B7TJ03	1.15844	0.212188	0.01767	no change	yes	1.221	1.054	1	1.157	0.987	1.07	1.265	1.19	1.141	1.288	Ribosomal protein L26-like 1 OS=Sus scrofa OX=9823 GN=RPL26L1 PE=2 SV=1
I3LJY8	1.10843	0.148523	0.2029	no change	no	1.196	1.079	1	1.063	0.965	1.288	1.233	1.127	1.138	1.288	Hydroxysteroid 17-beta dehydrogenase 12 OS=Sus scrofa OX=9823 GN=HSD17B12 PE=1 SV=2
K7GRW5	1.17287	0.230049	0.2101	no change	no	1.228	1.047	1	1.265	0.962	0.961	1.448	0.988	1.118	1.357	Myeloid cell surface antigen CD33 isoform X1 OS=Sus scrofa OX=9823 GN=LOC110261034 PE=4 SV=3
F1RJQ1	1.08143	0.112937	0.4335	no change	no	1.182	1.093	1	1.091	0.989	1.293	1.012	1.196	1.13	1.391	Homeobox containing 1 OS=Sus scrofa OX=9823 GN=HMBOX1 PE=4 SV=4
M3VH65	1.08242	0.114257	0.4294	no change	no	1.182	1.092	1	1.173	0.962	1.231	1	1.156	1.163	1.409	Mitochondrial mitofusin 1 OS=Sus scrofa OX=9823 GN=MFN1 PE=2 SV=1
A0A480TFA5	0.94359	-0.083768	0.7808	no change	no	1.104	1.17	1	1.193	0.994	1.495	0.707	1.628	0.919	1.16	Complex I-9kD (Fragment) OS=Sus scrofa OX=9823 PE=3 SV=1
A0A4X1TI76	1.04591	0.064751	0.6134	no change	no	1.162	1.111	1	1.088	1.104	1.251	0.994	1.323	1.055	1.276	3-hydroxyisobutyryl-CoA hydrolase, mitochondrial OS=Sus scrofa OX=9823 GN=HIBCH PE=3 SV=1
A0A4X1UR77	1.02044	0.029198	0.8479	no change	no	1.148	1.125	1	1.077	1.043	1.38	0.994	1.205	1.055	1.339	Rab-GAP TBC domain-containing protein OS=Sus scrofa OX=9823 PE=4 SV=1
A0A4X1W3P2	1.10268	0.141018	0.1555	no change	no	1.192	1.081	1	1.01	1.071	1.243	1.126	1.14	1.206	1.295	Alpha-galactosidase OS=Sus scrofa OX=9823 PE=3 SV=1
A0A4X1TGX4	1.00973	0.013964	0.9322	no change	no	1.142	1.131	1	1.143	1.163	1.218	0.802	1.251	1.211	1.304	ILEI domain-containing protein OS=Sus scrofa OX=9823 GN=FAM3B PE=3 SV=1
A0A5S8LDS9	1.0988	0.135928	0.3069	no change	no	1.19	1.083	1	1.061	1.069	1.202	0.999	1.324	1.092	1.343	PDZ domain-containing protein 11 OS=Sus scrofa OX=9823 GN=PDZD11 PE=1 SV=1
Q7PCJ9	0.945205	-0.0813	0.4443	no change	no	1.104	1.168	1	1.121	1.22	1.331	1.085	1.193	1.101	1.039	Thialysine N-epsilon-acetyltransferase OS=Sus scrofa OX=9823 GN=SAT2 PE=2 SV=1
Q1EG61	1.09208	0.12708	0.4631	no change	no	1.186	1.086	1	1.114	0.979	1.249	0.922	1.365	1.078	1.378	Mannose-P-dolichol utilization defect 1 protein OS=Sus scrofa OX=9823 PE=2 SV=1
A0A480KLF9	1.04316	0.060968	0.7388	no change	no	1.16	1.112	1	1.018	1.015	1.416	0.943	1.396	1.166	1.136	Histone acetyltransferase OS=Sus scrofa OX=9823 GN=KAT5 PE=3 SV=1
A0A480LUJ7	1.16381	0.218855	0.03173	no change	yes	1.222	1.05	1	1.083	1.071	1.046	1.129	1.35	1.115	1.295	Non-specific protein-tyrosine kinase OS=Sus scrofa OX=9823 PE=4 SV=1
A0A4X1VN21	1.08924	0.123317	0.3018	no change	no	1.184	1.087	1	1.002	1.153	1.192	1.161	1.06	1.383	1.131	Uncharacterized protein OS=Sus scrofa OX=9823 GN=LPXN PE=4 SV=1
A0A4X1VGF9	0.884647	-0.176826	0.4016	no change	no	1.066	1.205	1	1.041	1.543	1.237	0.923	1.015	1.337	0.988	Uncharacterized protein OS=Sus scrofa OX=9823 PE=4 SV=1
C5HGF3	1.12441	0.169175	0.06178	no change	no	1.202	1.069	1	1.067	1.036	1.173	1.128	1.176	1.172	1.33	Calcium load-activated calcium channel OS=Sus scrofa OX=9823 GN=TMCO1 PE=2 SV=1
A0A480U6K5	0.986877	-0.019058	0.8639	no change	no	1.128	1.143	1	1.235	1.078	1.258	1.247	1.174	1.057	1.036	Period circadian protein homolog 1 OS=Sus scrofa OX=9823 PE=4 SV=1
A0A1L4APN7	1.34476	0.427352	0.3031	up	no	1.302	0.9682	1	0.955	1.018	0.9	2.17	0.939	1.178	0.921	Insulin-like growth factor binding protein 7 splice variant IGFBP7-745 OS=Sus scrofa domesticus OX=9825 GN=IGFBP7 PE=2 SV=1
P42174	1.06364	0.089005	0.4391	no change	no	1.17	1.1	1	1.143	1.09	1.167	1.007	1.254	1.081	1.34	Glutamate dehydrogenase 1, mitochondrial OS=Sus scrofa OX=9823 GN=GLUD1 PE=1 SV=2
F1RXS0	1.06928	0.096639	0.2788	no change	no	1.173	1.097	1	1.098	1.051	1.24	1.061	1.205	1.207	1.22	Selenoprotein O OS=Sus scrofa OX=9823 GN=SELENOO PE=1 SV=3
A0A4X1W8K0	1.05244	0.07374	0.7625	no change	no	1.164	1.106	1	1.182	1.038	1.206	0.767	1.136	1.13	1.625	Uncharacterized protein OS=Sus scrofa OX=9823 PE=4 SV=1
F1RQI0	1.05898	0.08268	0.5658	no change	no	1.167	1.102	1	0.954	1.175	1.279	1.123	1.058	1.097	1.39	Collagen type XII alpha 1 chain OS=Sus scrofa OX=9823 GN=COL12A1 PE=1 SV=3
A0A4X1UWI9	1.0884	0.122206	0.06083	no change	no	1.182	1.086	1	1.068	1.117	1.158	1.24	1.196	1.128	1.162	CN hydrolase domain-containing protein OS=Sus scrofa OX=9823 GN=NIT2 PE=4 SV=1
A0A4X1TMS2	1.07313	0.10182	0.4203	no change	no	1.174	1.094	1	1.157	1.109	1.112	0.97	1.094	1.319	1.314	Presenilin OS=Sus scrofa OX=9823 GN=PSEN1 PE=3 SV=1
A0A480LFH1	1.0414	0.05853	0.4589	no change	no	1.157	1.111	1	1.145	1.146	1.152	1.245	1.126	1.211	1.045	Arf-GAP with SH3 domain, ANK repeat and PH domain-containing protein 2 isoform X2 OS=Sus scrofa OX=9823 PE=4 SV=1
A0A4X1VNM5	1.18077	0.239727	0.01864	no change	yes	1.228	1.04	1	0.978	1.071	1.111	1.084	1.263	1.249	1.314	4HBT domain-containing protein OS=Sus scrofa OX=9823 PE=3 SV=1
A0A5G2QF00	1.05995	0.08399	0.6376	no change	no	1.167	1.101	1	0.99	1.111	1.304	0.911	1.346	1.055	1.355	Transmembrane protein 176A OS=Sus scrofa OX=9823 GN=TMEM176A PE=1 SV=1
A0A4X1T6Q8	1.00265	0.003818	0.9781	no change	no	1.135	1.132	1	1.029	1.255	1.243	0.976	1.144	1.069	1.35	Uncharacterized protein OS=Sus scrofa OX=9823 GN=UNC119B PE=3 SV=1
A0A287A935	1.19884	0.261634	0.3527	no change	no	1.236	1.031	1	1.05	1.142	0.932	1.509	0.875	1.644	0.916	Uncharacterized protein OS=Sus scrofa OX=9823 GN=HSPA12B PE=1 SV=1
P01168	1.1407	0.189918	0.1025	no change	no	1.208	1.059	1	1.086	1.14	1.009	1.252	1.05	1.377	1.152	Somatostatin OS=Sus scrofa OX=9823 GN=SST PE=1 SV=3
A0A287B0T3	1.24701	0.318475	0.04821	up	yes	1.252	1.004	1	1.086	0.995	0.937	1.463	1.046	1.354	1.145	Cyclic nucleotide ras GEF OS=Sus scrofa OX=9823 GN=RAPGEF2 PE=3 SV=1
A0A5G2R3E4	1.11776	0.160607	0.4445	no change	no	1.196	1.07	1	1.115	0.888	1.279	0.929	1.282	1.058	1.517	Acyl-CoA dehydrogenase very long chain OS=Sus scrofa OX=9823 GN=ACADVL PE=1 SV=1
A0A480MVP3	1.24696	0.318409	0.00278	up	yes	1.126	0.903	1	0.895	0.828	0.889	1.059	1.106	1.144	1.193	Dual specificity protein kinase CLK4 OS=Sus scrofa OX=9823 PE=3 SV=1
A0A4X1T8X4	1.10009	0.137625	0.0953	no change	no	1.187	1.079	1	1.098	1.154	1.063	1.194	1.106	1.308	1.14	Uncharacterized protein OS=Sus scrofa OX=9823 GN=F8A1 PE=4 SV=1
A0A286ZKZ5	0.977312	-0.033108	0.8028	no change	no	1.12	1.146	1	1.145	1.175	1.265	0.929	1.258	1.028	1.265	Protein phosphatase 6 regulatory subunit 2 OS=Sus scrofa OX=9823 GN=PPP6R2 PE=1 SV=1
F1RRI4	0.858901	-0.219437	0.4774	no change	no	1.047	1.219	1	0.794	1.441	1.642	0.874	0.815	1.256	1.242	Sjoegren syndrome/scleroderma autoantigen 1 isoform 1 OS=Sus scrofa OX=9823 GN=ZNRD2 PE=1 SV=1
A0A480YVQ6	1.09815	0.135073	0.4876	no change	no	1.186	1.08	1	1.043	1.074	1.204	0.913	1.551	1.061	1.221	RUNX family transcription factor 2 OS=Sus scrofa OX=9823 GN=RUNX2 PE=4 SV=1
A0A287BSK0	1.12079	0.164512	0.04946	no change	yes	1.197	1.068	1	1.151	1.055	1.067	1.316	1.179	1.117	1.176	Tripartite motif containing 16 OS=Sus scrofa OX=9823 GN=TRIM16 PE=4 SV=1
A0A4X1VRM6	1.02052	0.029301	0.889	no change	no	1.144	1.121	1	1.137	1.042	1.305	0.836	1.366	0.981	1.391	Complex I-B14.7 OS=Sus scrofa OX=9823 GN=NDUFA11 PE=3 SV=1
A0A4X1VVS8	1.00976	0.014013	0.9323	no change	no	1.138	1.127	1	1.22	1.049	1.239	0.904	1.274	1.02	1.353	Complex I-20kD OS=Sus scrofa OX=9823 GN=NDUFS7 PE=3 SV=1
F1RL20	0.969565	-0.04459	0.8978	no change	no	1.115	1.15	1	0.695	1.242	1.663	0.862	1.546	0.848	1.203	Coiled-coil-helix-coiled-coil-helix domain containing 10 OS=Sus scrofa OX=9823 GN=CHCHD10 PE=4 SV=1
A0A5G2QT80	0.823671	-0.279859	0.08679	down	no	1.023	1.242	1	1.464	1.181	1.321	1.004	1.139	0.961	0.989	Ring finger protein 181 OS=Sus scrofa OX=9823 GN=RNF181 PE=4 SV=1
F1S3T6	1.10019	0.137747	0.03844	no change	yes	1.186	1.078	1	1.127	1.097	1.087	1.095	1.22	1.207	1.22	Phospholipid-transporting ATPase OS=Sus scrofa OX=9823 GN=ATP8A1 PE=1 SV=4
A0A480LPT7	1.18112	0.240153	0.5058	no change	no	1.226	1.038	1	1.011	1.189	0.951	2.001	0.853	1.055	0.997	Latent-transforming growth factor beta-binding protein 1 isoform LTBP-1L OS=Sus scrofa OX=9823 PE=4 SV=1
A0A4X1V1C9	0.945017	-0.081588	0.6229	no change	no	1.1	1.164	1	1.108	1.28	1.27	1.044	0.928	1.401	1.029	ATP-dependent DNA helicase OS=Sus scrofa OX=9823 PE=3 SV=1
P02543	1.32341	0.404259	0.3622	up	no	1.289	0.974	1	1.04	1.063	0.793	2.099	0.781	1.469	0.807	Vimentin OS=Sus scrofa OX=9823 GN=VIM PE=1 SV=2
K9J4R3	1.04611	0.065037	0.5029	no change	no	1.157	1.106	1	1.116	1.096	1.211	1.023	1.2	1.113	1.293	Alpha-mannosidase OS=Sus scrofa OX=9823 GN=MAN2B1 PE=2 SV=1
A0A286ZVP6	1.10316	0.141642	0.4335	no change	no	1.187	1.076	1	0.989	1.037	1.28	0.921	1.253	1.119	1.455	Mediator complex subunit 22 OS=Sus scrofa OX=9823 GN=MED22 PE=4 SV=2
K7GRH5	1.05727	0.080348	0.4042	no change	no	1.163	1.1	1	1.145	1.108	1.149	1.097	1.092	1.342	1.12	Lys-63-specific deubiquitinase OS=Sus scrofa OX=9823 GN=BRCC3 PE=1 SV=3
A0A5G2QSP1	1.04426	0.062486	0.6015	no change	no	1.156	1.107	1	1.119	1.3	1.008	1.069	1.077	1.315	1.165	Inositol 1,4,5-trisphosphate receptor-interacting protein OS=Sus scrofa OX=9823 GN=ITPRIP PE=3 SV=1
A0A480VMH3	0.786888	-0.34577	0.7513	down	no	0.9962	1.266	1	0.358	3.175	0.53	0.597	0.565	2.447	0.376	HLA class II histocompatibility antigen, DRB1-4 beta chain isoform X2 OS=Sus scrofa OX=9823 PE=4 SV=1
A0A287AM26	1.11007	0.150657	0.4086	no change	no	1.19	1.072	1	1.04	0.97	1.28	0.936	1.281	1.092	1.452	Aminopeptidase B isoform a OS=Sus scrofa OX=9823 GN=RNPEP PE=1 SV=1
A0A4X1TFA6	0.989446	-0.015307	0.9536	no change	no	1.125	1.137	1	1.148	1.022	1.379	0.783	1.525	0.85	1.342	Uncharacterized protein OS=Sus scrofa OX=9823 PE=3 SV=1
A8CYB8	1.11402	0.155773	0.2473	no change	no	1.192	1.07	1	0.982	1.123	1.176	1.424	1.039	1.133	1.171	RNA helicase OS=Sus scrofa OX=9823 GN=RIG-I PE=2 SV=1
A0A286ZXY8	1.12594	0.17113	0.213	no change	no	1.198	1.064	1	1.068	0.924	1.266	1.103	1.26	1.088	1.339	Squalene synthase OS=Sus scrofa OX=9823 GN=FDFT1 PE=1 SV=1
A0A287AUK1	1.06764	0.094428	0.5558	no change	no	1.168	1.094	1	0.954	1.16	1.264	1.148	1.438	1.057	1.029	Dephospho-CoA kinase domain containing OS=Sus scrofa OX=9823 GN=DCAKD PE=1 SV=1
I3LI15	1.15019	0.201872	0.3148	no change	no	1.21	1.052	1	1.144	1.138	0.927	1.592	1.132	1.147	0.969	Histone-lysine N-methyltransferase SETD7 OS=Sus scrofa OX=9823 GN=SETD7 PE=2 SV=2
A0A4X1SZE1	0.953368	-0.068895	0.7378	no change	no	1.104	1.158	1	1.347	1.235	1.048	1.452	1.098	1.03	0.837	Uncharacterized protein OS=Sus scrofa OX=9823 PE=4 SV=1
A0A480TS17	1.00177	0.002551	0.9908	no change	no	1.132	1.13	1	0.987	1.111	1.423	1.114	1.195	1.08	1.137	Solute carrier family 2, facilitated glucose transporter member 8 isoform 1 OS=Sus scrofa OX=9823 PE=3 SV=1
A0A4X1U259	0.756954	-0.401722	0.2011	down	no	0.9742	1.287	1	1.2	1.91	1.039	0.99	0.935	1.106	0.866	LIM zinc-binding domain-containing protein OS=Sus scrofa OX=9823 GN=LOC110258364 PE=4 SV=1
L8B0W0	1.08965	0.123863	0.6441	no change	no	1.179	1.082	1	1.096	1.084	1.146	0.989	0.781	1.243	1.704	IgG heavy chain OS=Sus scrofa OX=9823 GN=IGHG PE=2 SV=1
F1RPU8	1.129	0.175048	0.06348	no change	no	1.199	1.062	1	1.127	1.081	1.039	1.342	1.09	1.215	1.15	Mitochondrial pyruvate carrier OS=Sus scrofa OX=9823 GN=MPC2 PE=1 SV=4
F1S374	1.02417	0.034458	0.8155	no change	no	1.144	1.117	1	1.051	1.262	1.156	1.055	0.931	1.235	1.356	Phosphatidylinositol-4-phosphate 3-kinase OS=Sus scrofa OX=9823 GN=PIK3C2B PE=3 SV=2
A0A4X1SMQ0	1.23198	0.300984	0.3535	up	no	1.248	1.013	1	1.067	1.053	0.931	1.918	0.915	1.196	0.962	Glutathione peroxidase OS=Sus scrofa OX=9823 GN=GPX8 PE=3 SV=1
A0A5G2QRL4	1.04801	0.067649	0.7858	no change	no	1.157	1.104	1	1.023	1.026	1.367	0.916	1.566	0.862	1.285	Scavenger receptor class B member 1 OS=Sus scrofa OX=9823 GN=SCARB1 PE=1 SV=1
A0A5G2R9A7	0.955017	-0.066401	0.6014	no change	no	1.104	1.156	1	1.253	1.342	1.028	1.201	0.998	1.122	1.095	Neural cell adhesion molecule 2 OS=Sus scrofa OX=9823 GN=NCAM2 PE=1 SV=1
I3Y4E7	0.925043	-0.112408	0.4009	no change	no	1.086	1.174	1	1.259	1.119	1.317	1.088	0.913	1.11	1.233	Macrophage-expressed gene 1 protein OS=Sus scrofa OX=9823 PE=2 SV=1
A0A480K2R0	0.978984	-0.030642	0.7493	no change	no	1.118	1.142	1	1.162	1.166	1.242	0.974	1.203	1.129	1.168	Tax1-binding protein 1 isoform 1 OS=Sus scrofa OX=9823 PE=4 SV=1
A0A4X1TA63	1.22004	0.286928	0.1787	up	no	1.242	1.018	1	1.001	1.049	1.023	1.009	1.216	1.663	1.081	Chitinase OS=Sus scrofa OX=9823 GN=CHIA PE=3 SV=1
A0A4X1V4X8	1.39525	0.480524	0.2222	up	no	1.316	0.9432	1	0.928	0.939	0.906	2.111	0.95	1.233	0.969	Fibromodulin OS=Sus scrofa OX=9823 GN=FMOD PE=3 SV=1
A0A286ZNQ7	1.12712	0.172639	0.1644	no change	no	1.197	1.062	1	1.108	1.124	1.016	1.383	1.046	1.271	1.087	Protein kinase cAMP-dependent type II regulatory subunit beta OS=Sus scrofa OX=9823 GN=PRKAR2B PE=1 SV=2
A0A287A0I8	1.22781	0.296088	0.383	up	no	1.245	1.014	1	0.985	1.105	0.965	1.852	0.901	1.421	0.805	Drebrin 1 OS=Sus scrofa OX=9823 GN=DBN1 PE=1 SV=2
A0A287AUQ8	0.862325	-0.213697	0.4243	no change	no	1.046	1.213	1	1.191	1.734	0.927	1.241	0.938	1.048	0.956	Uncharacterized protein OS=Sus scrofa OX=9823 GN=IRAG2 PE=4 SV=1
A0A4X1TWK8	1.08973	0.123973	0.3094	no change	no	1.178	1.081	1	1.169	0.961	1.194	1.021	1.267	1.124	1.301	Uncharacterized protein OS=Sus scrofa OX=9823 PE=4 SV=1
K7GMF0	0.996463	-0.005111	0.9437	no change	no	1.127	1.131	1	1.213	1.101	1.211	1.126	1.095	1.108	1.18	Phosphatidylinositol-3,5-bisphosphate 3-phosphatase OS=Sus scrofa OX=9823 GN=MTMR1 PE=3 SV=3
A0A5G2QVE8	1.04714	0.06646	0.5884	no change	no	1.155	1.103	1	1.2	1.012	1.201	0.971	1.249	1.115	1.286	Complex I-19kD OS=Sus scrofa OX=9823 GN=NDUFA8 PE=1 SV=1
A0A4X1TY48	1.00533	0.007667	0.9577	no change	no	1.132	1.126	1	1.117	1.088	1.299	0.951	1.32	1.086	1.169	DUF1681 domain-containing protein OS=Sus scrofa OX=9823 GN=NECAP1 PE=3 SV=1
A0A5G2QU86	0.977233	-0.033226	0.7683	no change	no	1.116	1.142	1	1.164	1.275	1.127	1.251	1.078	1.172	0.961	MARVEL domain-containing protein OS=Sus scrofa OX=9823 GN=CMTM7 PE=4 SV=1
A0A4X1SII0	1.06777	0.094595	0.526	no change	no	1.166	1.092	1	1.372	0.928	1.07	1.118	1.111	1.313	1.122	Uncharacterized protein OS=Sus scrofa OX=9823 GN=MRGBP PE=3 SV=1
A0A4X1THG4	0.99823	-0.002556	0.9968	no change	no	1.128	1.13	1	1.311	1.187	1.02	0.837	1.066	0.821	1.79	Degenerative spermatocyte homolog 1 OS=Sus scrofa OX=9823 GN=DEGS1 PE=3 SV=1
A0A4X1T188	1.02875	0.040894	0.6503	no change	no	1.145	1.113	1	1.206	1.178	1.069	1.04	1.197	1.247	1.097	DUF1725 domain-containing protein OS=Sus scrofa OX=9823 PE=4 SV=1
A0A287ALE1	1.00801	0.011506	0.8869	no change	no	1.133	1.124	1	1.151	1.147	1.199	1.109	1.025	1.179	1.22	Oxoglutarate dehydrogenase (succinyl-transferring) OS=Sus scrofa OX=9823 PE=3 SV=1
A0A5G2QES3	0.907861	-0.139456	0.4865	no change	no	1.074	1.183	1	1.013	1.339	1.379	0.755	1.191	1.177	1.171	Cubilin OS=Sus scrofa OX=9823 GN=CUBN PE=4 SV=1
A0A287AGU2	1.02422	0.034519	0.6335	no change	no	1.142	1.115	1	1.16	1.12	1.181	1.118	1.148	1.067	1.236	ATP synthase subunit alpha OS=Sus scrofa OX=9823 GN=ATP5F1A PE=1 SV=1
A0A287ASQ8	0.994695	-0.007674	0.9745	no change	no	1.125	1.131	1	1.33	0.971	1.223	0.787	1.39	0.891	1.431	Ig-like domain-containing protein OS=Sus scrofa OX=9823 GN=SLA-8 PE=1 SV=1
A0A287ALE4	1.09276	0.127982	0.5165	no change	no	1.178	1.078	1	1.054	0.969	1.29	0.885	1.313	1.068	1.446	Transmembrane 9 superfamily member OS=Sus scrofa OX=9823 GN=IPO4 PE=1 SV=2
A0A286ZIQ6	0.972028	-0.04093	0.7135	no change	no	1.112	1.144	1	1.215	1.273	1.09	1.281	1.094	1.059	1.013	Ras-related protein Rab-3 OS=Sus scrofa OX=9823 GN=RAB3C PE=1 SV=2
I3L954	1.24563	0.316874	0.01366	up	yes	1.211	0.9722	1	1.016	0.876	0.997	1.173	1.089	1.202	1.38	Transketolase like 1 OS=Sus scrofa OX=9823 GN=TKTL1 PE=1 SV=2
A0A480XFP2	1.06593	0.092118	0.3195	no change	no	1.164	1.092	1	1.094	1.047	1.228	1.12	1.206	1.066	1.263	Autophagy protein 5 OS=Sus scrofa OX=9823 GN=ATG5 PE=3 SV=1
A0A4X1T0Y4	1.07353	0.102362	0.5483	no change	no	1.168	1.088	1	1.113	0.956	1.281	0.954	1.34	1.025	1.354	Uncharacterized protein OS=Sus scrofa OX=9823 GN=CHPT1 PE=3 SV=1
A0A5G2R489	0.921635	-0.117732	0.5055	no change	no	1.082	1.174	1	1.255	1.266	1.175	0.742	1.225	1.14	1.22	Penta-EF-hand domain containing 1 OS=Sus scrofa OX=9823 GN=PEF1 PE=1 SV=1
P45845	1.29607	0.374144	0.5315	up	no	1.273	0.9822	1	0.902	1.148	0.879	0.688	0.517	1.471	2.417	Protein-lysine 6-oxidase OS=Sus scrofa OX=9823 GN=LOX PE=1 SV=2
A0A4X1SQ68	1.09573	0.131886	0.3309	no change	no	1.179	1.076	1	1.038	1.157	1.108	1.281	0.909	1.299	1.228	Septin-type G domain-containing protein OS=Sus scrofa OX=9823 GN=SEPTIN4 PE=3 SV=1
A0A4X1VD85	1.00891	0.012801	0.8909	no change	no	1.132	1.122	1	1.076	1.17	1.24	1.218	1.11	1.219	0.983	Spatacsin_C domain-containing protein OS=Sus scrofa OX=9823 GN=SPG11 PE=4 SV=1
A0A480ZYE7	1.02334	0.033285	0.8425	no change	no	1.14	1.114	1	1.147	0.977	1.332	0.891	1.142	1.159	1.37	Bifunctional polynucleotide phosphatase/kinase OS=Sus scrofa OX=9823 PE=4 SV=1
A0A480U425	1.14776	0.198821	0.2735	no change	no	1.204	1.049	1	1.016	1.068	1.113	0.873	1.463	1.167	1.313	Rho GTPase-activating protein 27 isoform X9 (Fragment) OS=Sus scrofa OX=9823 PE=4 SV=1
A0A4X1VU19	1.0134	0.019211	0.8088	no change	no	1.134	1.119	1	1.187	1.113	1.177	1.039	1.149	1.124	1.223	Robl_LC7 domain-containing protein OS=Sus scrofa OX=9823 GN=LAMTOR2 PE=3 SV=1
F1S714	1.0765	0.106345	0.3078	no change	no	1.168	1.085	1	1.077	1.031	1.232	1.059	1.164	1.134	1.314	Peroxisomal assembly protein PEX3 OS=Sus scrofa OX=9823 GN=PEX3 PE=4 SV=3
A0A4X1ST27	0.99734	-0.003842	0.9755	no change	no	1.125	1.128	1	1.026	1.22	1.268	1.302	0.952	1.241	1.005	Rho GTPase-activating protein 26 OS=Sus scrofa OX=9823 GN=ARHGAP26 PE=4 SV=1
A0A4X1SHB5	1.11748	0.160251	0.03381	no change	yes	1.189	1.064	1	1.095	1.015	1.144	1.129	1.148	1.217	1.261	GST C-terminal domain-containing protein OS=Sus scrofa OX=9823 PE=4 SV=1
A0A4X1VZ23	1.16956	0.225962	0.03241	no change	yes	1.214	1.038	1	0.95	1.093	1.111	1.27	1.066	1.285	1.234	Nucleoside diphosphate kinase OS=Sus scrofa OX=9823 GN=NME3 PE=3 SV=1
Q9N1U3	1.05475	0.076894	0.4113	no change	no	1.156	1.096	1	1.052	1.131	1.203	1.169	1.282	1.129	1.042	Glucocorticoid receptor OS=Sus scrofa OX=9823 GN=NR3C1 PE=2 SV=3
A0A480U416	1.19066	0.251763	0.1033	no change	no	1.224	1.028	1	0.935	0.988	1.187	1.458	1.042	1.182	1.215	Ubiquinone biosynthesis protein COQ4 homolog, mitochondrial OS=Sus scrofa OX=9823 GN=COQ4 PE=3 SV=1
I3LMV3	1.0417	0.058946	0.7243	no change	no	1.149	1.103	1	1.025	1.197	1.19	0.856	1.376	1.101	1.263	Spermatogenesis-defective protein 39 homolog OS=Sus scrofa OX=9823 GN=VIPAS39 PE=4 SV=3
A0A4X1TJ39	1.01071	0.015375	0.8709	no change	no	1.132	1.12	1	1.084	1.255	1.141	1.097	1.121	1.047	1.263	CARD domain-containing protein OS=Sus scrofa OX=9823 GN=CARD11 PE=4 SV=1
A0A5S6GB93	1.08133	0.112808	0.1934	no change	no	1.17	1.082	1	1.107	1.095	1.126	1.301	1.186	1.042	1.152	Membrane-associated progesterone receptor component 1 OS=Sus scrofa OX=9823 GN=PGRMC1 PE=1 SV=1
P24853	1.08519	0.117941	0.1582	no change	no	1.172	1.08	1	1.201	1.062	1.056	1.105	1.114	1.205	1.265	Insulin-like growth factor-binding protein 2 OS=Sus scrofa OX=9823 GN=IGFBP2 PE=1 SV=2
A0A287A0N3	1.28502	0.361789	0.3311	up	no	1.266	0.9852	1	0.893	0.781	1.267	0.798	1.512	0.923	1.831	GPI ethanolamine phosphate transferase 1 OS=Sus scrofa OX=9823 GN=PIGN PE=3 SV=1
A0A287AFG3	0.919011	-0.121846	0.3985	no change	no	1.078	1.173	1	1.237	1.069	1.386	0.916	1.191	1.075	1.129	Lymphocyte specific protein 1 OS=Sus scrofa OX=9823 GN=LSP1 PE=4 SV=2
A0A480TJT1	0.937177	-0.093606	0.4392	no change	no	1.089	1.162	1	1.187	1.17	1.289	0.965	1.247	1.009	1.135	Peptide-methionine (S)-S-oxide reductase OS=Sus scrofa OX=9823 PE=3 SV=1
A0A4X1URP6	1.06801	0.094932	0.3556	no change	no	1.162	1.088	1	1.01	1.125	1.215	1.069	1.114	1.317	1.148	Uncharacterized protein OS=Sus scrofa OX=9823 PE=3 SV=1
F1SAX5	1.02703	0.038474	0.6735	no change	no	1.14	1.11	1	1.113	1.151	1.178	1.057	1.084	1.302	1.119	CD58 molecule OS=Sus scrofa OX=9823 GN=CD58 PE=1 SV=4
A0A0B8RTR8	1.01794	0.025649	0.856	no change	no	1.135	1.115	1	1.244	1.07	1.147	0.902	1.153	1.143	1.342	Dopey family member 2 OS=Sus scrofa domesticus OX=9825 GN=DOPEY2 PE=3 SV=1
A0A5G2R9S6	1.09888	0.136035	0.207	no change	no	1.178	1.072	1	0.999	1.059	1.231	1.098	1.293	1.086	1.236	Maleylacetoacetate isomerase OS=Sus scrofa OX=9823 GN=GSTZ1 PE=1 SV=1
D5K896	1.14695	0.197798	0.03647	no change	yes	1.202	1.048	1	1.075	1.138	0.981	1.307	1.211	1.091	1.197	Vesicle-fusing ATPase OS=Sus scrofa OX=9823 GN=SPATA5 PE=2 SV=1
A0A5G2RKL2	1.18872	0.249404	0.02728	no change	yes	1.222	1.028	1	0.975	1.01	1.127	1.321	1.096	1.152	1.318	Acylphosphatase OS=Sus scrofa OX=9823 GN=ACYP2 PE=3 SV=1
A0A286ZP34	0.882845	-0.179768	0.1807	no change	no	1.055	1.195	1	1.315	1.185	1.281	0.925	1.113	0.989	1.192	HYDIN axonemal central pair apparatus protein OS=Sus scrofa OX=9823 GN=HYDIN PE=4 SV=2
A0A480QHS7	0.914043	-0.129667	0.2803	no change	no	1.074	1.175	1	1.237	1.222	1.242	0.924	1.064	1.226	1.083	Coronin OS=Sus scrofa OX=9823 GN=CORO1A PE=1 SV=1
A0A287BRV8	0.937123	-0.093689	0.5828	no change	no	1.088	1.161	1	1.07	1.25	1.324	0.796	1.244	1.112	1.199	Tyrosyl-DNA phosphodiesterase 2 OS=Sus scrofa OX=9823 GN=TDP2 PE=4 SV=2
I3LKS4	1.05952	0.083416	0.2942	no change	no	1.157	1.092	1	1.072	1.205	1.093	1.167	1.217	1.052	1.191	Uncharacterized protein OS=Sus scrofa OX=9823 GN=LOC641352 PE=1 SV=3
A0A4X1T1R0	1.13783	0.186288	0.5119	no change	no	1.197	1.052	1	0.999	0.851	1.36	0.728	1.542	1.14	1.378	Coiled-coil domain-containing protein 75 OS=Sus scrofa OX=9823 GN=GPATCH11 PE=3 SV=1
A0A287AAU7	1.12973	0.175984	0.05841	no change	no	1.193	1.056	1	1.059	1.003	1.163	1.065	1.215	1.22	1.271	Mitochondrial ribosomal protein S33 OS=Sus scrofa OX=9823 GN=MRPS33 PE=1 SV=1
A0A5G2QN66	1.11571	0.157962	0.5528	no change	no	1.186	1.063	1	1.07	0.821	1.361	0.797	1.409	1.053	1.485	Protein disulfide-isomerase OS=Sus scrofa OX=9823 GN=P4HB PE=3 SV=1
K7GKV1	0.986749	-0.019245	0.9641	no change	no	1.117	1.132	1	0.917	0.848	1.762	0.673	1.402	0.801	1.593	Solute carrier family 39 member 4 OS=Sus scrofa OX=9823 GN=SLC39A4 PE=3 SV=3
F1SKZ0	0.922222	-0.116814	0.495	no change	no	1.079	1.17	1	1.223	1.091	1.365	0.927	1.242	0.898	1.249	TP53 induced glycolysis regulatory phosphatase OS=Sus scrofa OX=9823 GN=TIGAR PE=4 SV=2
A0A4X1UPH6	1.15946	0.213456	0.3863	no change	no	1.207	1.041	1	1.015	0.857	1.293	0.883	1.384	1.025	1.535	Microsomal signal peptidase 25 kDa subunit OS=Sus scrofa OX=9823 GN=SPCS2 PE=3 SV=1
A0A480X876	0.978873	-0.030806	0.7453	no change	no	1.112	1.136	1	1.117	1.101	1.328	1.041	1.162	1.129	1.114	Phosphorylated CTD-interacting factor 1 isoform X4 OS=Sus scrofa OX=9823 PE=4 SV=1
Q95334	0.940415	-0.088631	0.7831	no change	no	1.089	1.158	1	1.163	1.55	0.918	1.612	0.841	1.151	0.751	Glutamyl aminopeptidase OS=Sus scrofa OX=9823 GN=ENPEP PE=1 SV=1
A0A4X1UYS0	1.25829	0.331466	0.1376	up	no	1.252	0.995	1	0.949	1.04	0.991	1.41	0.913	1.575	1.108	SERPIN domain-containing protein OS=Sus scrofa OX=9823 GN=SERPIND1 PE=3 SV=1
A0A287AG95	1.03717	0.052654	0.6549	no change	no	1.144	1.103	1	0.972	1.21	1.23	1.023	1.121	1.141	1.292	Uncharacterized protein OS=Sus scrofa OX=9823 GN=MTMR14 PE=4 SV=1
Q9TT27	1.00804	0.011557	0.9212	no change	no	1.128	1.119	1	1.234	1.108	1.133	1.357	1.003	1.096	1.057	Prostaglandin-endoperoxide synthase (Fragment) OS=Sus scrofa OX=9823 GN=COX-1 PE=2 SV=1
A0A4X1U3A0	0.866279	-0.207096	0.349	no change	no	1.043	1.204	1	1.155	1.127	1.533	0.737	1.13	1.067	1.24	DNA ligase OS=Sus scrofa OX=9823 PE=3 SV=1
A0A4X1UP91	1.05769	0.08092	0.404	no change	no	1.155	1.092	1	1.048	1.287	1.031	1.172	1.138	1.218	1.093	Solute carrier organic anion transporter family member OS=Sus scrofa OX=9823 PE=3 SV=1
I3LPE0	1.09608	0.132356	0.08037	no change	no	1.175	1.072	1	1.008	1.123	1.155	1.143	1.12	1.254	1.183	Rho guanine nucleotide exchange factor 15 OS=Sus scrofa OX=9823 GN=ARHGEF15 PE=4 SV=3
Q28956	1.77794	0.830209	0.3163	up	no	1.438	0.8088	1	1.04	0.915	0.28	0.97	2.871	1.606	0.303	17beta-estradiol dehydrogenase OS=Sus scrofa OX=9823 PE=2 SV=1
A0A287B544	1.04554	0.064245	0.5509	no change	no	1.148	1.098	1	1.051	1.096	1.244	1.033	1.264	1.061	1.232	Uncharacterized protein OS=Sus scrofa OX=9823 GN=PARP9 PE=4 SV=1
A0A4X1TBK6	0.991135	-0.012847	0.9203	no change	no	1.118	1.128	1	1.249	1.011	1.25	0.977	1.179	1.096	1.221	Uncharacterized protein OS=Sus scrofa OX=9823 GN=TRAPPC10 PE=4 SV=1
A0A287ATJ5	1.00536	0.007708	0.9712	no change	no	1.126	1.12	1	1.142	0.974	1.366	0.817	1.307	1.166	1.213	BRI3 binding protein OS=Sus scrofa OX=9823 GN=BRI3BP PE=1 SV=1
A0A287AC64	1.03258	0.046252	0.6784	no change	no	1.141	1.105	1	1.123	1.172	1.124	1.148	0.967	1.118	1.331	Poly(A)-specific ribonuclease OS=Sus scrofa OX=9823 GN=CNOT6L PE=3 SV=2
A0A4X1T458	1.13701	0.185248	0.2652	no change	no	1.195	1.051	1	1.198	1.089	0.918	1.137	0.961	1.241	1.439	Uncharacterized protein OS=Sus scrofa OX=9823 GN=C3H16orf58 PE=3 SV=1
A0A5G2R0A6	0.984099	-0.023125	0.881	no change	no	1.114	1.132	1	1.114	1.181	1.235	0.896	1.268	0.953	1.337	Transmembrane protein 87B OS=Sus scrofa OX=9823 GN=TMEM87B PE=4 SV=1
F1SAY7	1.01255	0.017986	0.8521	no change	no	1.13	1.116	1	1.165	1.152	1.149	1.078	1.002	1.174	1.266	Terminal nucleotidyltransferase 5C OS=Sus scrofa OX=9823 GN=TENT5C PE=3 SV=2
A0A4X1UN73	1.06152	0.086137	0.5214	no change	no	1.156	1.089	1	1.118	1.066	1.172	0.881	1.238	1.268	1.239	Proline dehydrogenase OS=Sus scrofa OX=9823 GN=LOC110256626 PE=3 SV=1
A0A5G2QF74	1.17961	0.238312	0.1938	no change	no	1.215	1.03	1	1.038	1.112	0.97	1.491	0.969	1.346	1.053	Cadherin-13 OS=Sus scrofa OX=9823 GN=CDH13 PE=1 SV=1
A0A287BDC0	1.01889	0.026991	0.8734	no change	no	1.133	1.112	1	1.175	1.004	1.271	0.887	1.269	1.04	1.336	Complex I-23kD OS=Sus scrofa OX=9823 GN=NDUFS8 PE=1 SV=2
A0A5G2QAU2	1.0625	0.087463	0.2372	no change	no	1.156	1.088	1	1.09	1.099	1.163	1.059	1.128	1.239	1.199	Ras-related protein Rab-4 OS=Sus scrofa OX=9823 GN=RAB4B PE=1 SV=1
A0A4X1TE98	1.17864	0.237124	0.06096	no change	no	1.214	1.03	1	1.014	0.905	1.2	1.118	1.24	1.152	1.347	PlsC domain-containing protein OS=Sus scrofa OX=9823 GN=AGPAT3 PE=3 SV=1
A0A286ZKM6	1.02893	0.041149	0.855	no change	no	1.138	1.106	1	0.849	1.028	1.549	1.038	1.263	1.034	1.216	USH1 protein network component harmonin binding protein 1 OS=Sus scrofa OX=9823 GN=USHBP1 PE=4 SV=1
A0A4X1STW8	1.01436	0.020574	0.9046	no change	no	1.13	1.114	1	1.269	1.122	1.064	0.776	1.241	1.22	1.284	Uncharacterized protein OS=Sus scrofa OX=9823 PE=4 SV=1
Q29092	1.20768	0.272235	0.2297	up	no	1.227	1.016	1	0.953	0.894	1.217	0.948	1.336	1.052	1.571	Endoplasmin OS=Sus scrofa OX=9823 GN=HSP90B1 PE=2 SV=3
A0A4X1SXJ7	0.928633	-0.10682	0.3551	no change	no	1.08	1.163	1	1.194	1.2	1.259	0.946	1.096	1.036	1.24	Ceramidase OS=Sus scrofa OX=9823 GN=NAAA PE=3 SV=1
A0A4X1TMK3	1.00268	0.003859	0.9744	no change	no	1.123	1.12	1	0.946	1.311	1.222	1.226	1.219	1.004	1.044	Uncharacterized protein OS=Sus scrofa OX=9823 GN=ERG PE=3 SV=1
A0A287A8M1	1.02986	0.042454	0.7847	no change	no	1.138	1.105	1	1.146	0.977	1.298	0.931	1.286	1.056	1.279	Isocitrate dehydrogenase [NADP] OS=Sus scrofa OX=9823 GN=IDH1 PE=1 SV=1
X5FUA3	0.974472	-0.037308	0.7949	no change	no	1.107	1.136	1	1.097	1.173	1.274	0.923	1.297	0.984	1.223	CDGSH iron sulfur domain 1 OS=Sus scrofa OX=9823 PE=2 SV=1
A0A480W6V1	1.02986	0.042454	0.8326	no change	no	1.138	1.105	1	1.143	0.985	1.292	0.819	1.282	1.031	1.422	Complex I-PDSW (Fragment) OS=Sus scrofa OX=9823 PE=3 SV=1
A0A4X1V1P1	1.04562	0.064359	0.6123	no change	no	1.146	1.096	1	1.117	1.115	1.151	1.162	0.916	1.348	1.159	Uncharacterized protein OS=Sus scrofa OX=9823 GN=GPC6 PE=3 SV=1
Q2QLE2	1.08364	0.11589	0.5197	no change	no	1.166	1.076	1	0.931	1.236	1.139	1.327	0.936	1.383	1.017	Caveolin-2 OS=Sus scrofa OX=9823 GN=CAV2 PE=3 SV=1
B6VCB0	1.08271	0.114652	0.6165	no change	no	1.165	1.076	1	1.13	0.972	1.202	0.848	1.583	0.998	1.232	Solute carrier family 30 member 1 OS=Sus scrofa OX=9823 GN=SLC30A1 PE=2 SV=1
A0A4X1T8Y9	0.892736	-0.163694	0.3816	no change	no	1.057	1.184	1	1.436	1.136	1.166	1.068	0.911	1.334	0.916	Uncharacterized protein OS=Sus scrofa OX=9823 GN=UTP23 PE=4 SV=1
A0A286ZRF3	1.1875	0.247928	0.5192	no change	no	1.216	1.024	1	0.757	0.903	1.437	0.73	1.554	0.888	1.692	Serpin family B member 6 OS=Sus scrofa OX=9823 GN=SERPINB6 PE=1 SV=1
F1RSG9	1.0915	0.126316	0.04703	no change	yes	1.169	1.071	1	1.08	1.113	1.09	1.219	1.088	1.154	1.214	Acyl-protein thioesterase 1 isoform 1 OS=Sus scrofa OX=9823 GN=LYPLA1 PE=1 SV=3
F1S715	1.03267	0.046376	0.6484	no change	no	1.138	1.102	1	1.133	1.192	1.085	1.207	0.961	1.237	1.147	Alpha-L-fucosidase OS=Sus scrofa OX=9823 GN=FUCA2 PE=1 SV=3
A0A4X1VNK0	1.02899	0.041223	0.7032	no change	no	1.136	1.104	1	1.162	1.028	1.228	0.989	1.259	1.125	1.17	Poly(A)-specific ribonuclease PARN OS=Sus scrofa OX=9823 GN=PARN PE=3 SV=1
A0A4X1TYB8	0.908007	-0.139225	0.2481	no change	no	1.066	1.174	1	1.1	1.305	1.293	1.008	1.157	0.986	1.111	Uncharacterized protein OS=Sus scrofa OX=9823 PE=3 SV=1
A0A5G2QI80	1.1875	0.247928	0.2794	no change	no	1.216	1.024	1	0.968	1.267	0.861	1.222	0.944	1.588	1.11	ST6 N-acetylgalactosaminide alpha-2,6-sialyltransferase 1 OS=Sus scrofa OX=9823 GN=ST6GALNAC1 PE=3 SV=1
A0A4X1TT39	1.25151	0.323667	0.1692	up	no	1.245	0.9948	1	0.988	1	0.991	1.606	1.042	1.416	0.917	Polypeptide N-acetylgalactosaminyltransferase OS=Sus scrofa OX=9823 GN=GALNT10 PE=3 SV=1
A0A4X1WAZ4	1.10038	0.137996	0.4175	no change	no	1.173	1.066	1	0.995	1.032	1.238	0.992	1.433	0.999	1.267	UTP--glucose-1-phosphate uridylyltransferase OS=Sus scrofa OX=9823 PE=3 SV=1
A0A4X1SMI1	1.13645	0.184535	0.3178	no change	no	1.191	1.048	1	1.076	0.982	1.136	0.907	1.289	1.081	1.486	NADH dehydrogenase [ubiquinone] 1 alpha subcomplex subunit 2 OS=Sus scrofa OX=9823 PE=3 SV=1
A0A4X1TV36	0.935177	-0.096688	0.6505	no change	no	1.082	1.157	1	1.248	0.962	1.419	0.782	1.264	1.015	1.266	Uncharacterized protein OS=Sus scrofa OX=9823 PE=4 SV=1
A0A480Y9L7	0.945265	-0.081209	0.6512	no change	no	1.088	1.151	1	1.034	1.233	1.338	0.843	1.243	0.978	1.287	4a-hydroxytetrahydrobiopterin dehydratase OS=Sus scrofa OX=9823 PE=3 SV=1
A0A4X1WAU5	1.28703	0.364043	0.473	up	no	1.26	0.979	1	0.717	0.892	1.307	0.628	1.205	0.973	2.235	Uncharacterized protein OS=Sus scrofa OX=9823 GN=SLC1A4 PE=4 SV=1
I3LGG1	1.17282	0.229976	0.07547	no change	no	1.208	1.03	1	0.997	1.133	0.988	1.178	1.063	1.422	1.171	Ras-related GTP-binding protein OS=Sus scrofa OX=9823 GN=RRAGB PE=3 SV=3
A0A480VKE1	0.934313	-0.098022	0.3967	no change	no	1.081	1.157	1	1.164	1.313	1.15	0.998	1.049	1.235	1.043	6-O-methylguanine-DNA methyltransferase (Fragment) OS=Sus scrofa OX=9823 PE=3 SV=1
F1SRY1	0.89983	-0.152275	0.3471	no change	no	1.06	1.178	1	1.211	1.115	1.387	0.849	1.21	1.016	1.166	Tyrosine-protein kinase receptor OS=Sus scrofa OX=9823 GN=IGF1R PE=3 SV=4
A0A4X1W4V4	1.15607	0.209228	0.3226	no change	no	1.2	1.038	1	0.952	1.078	1.122	1.624	0.978	1.156	1.044	Cytochrome b-c1 complex subunit 6 OS=Sus scrofa OX=9823 GN=LOC100524873 PE=3 SV=1
A0A4X1SMT6	1.17396	0.231377	0.01075	no change	yes	1.208	1.029	1	0.935	1.063	1.118	1.182	1.139	1.266	1.247	Vitamin K-dependent protein C OS=Sus scrofa OX=9823 GN=PROC PE=4 SV=1
A0A4X1U8Y8	0.920172	-0.120025	0.4332	no change	no	1.072	1.165	1	1.063	1.21	1.387	1.035	1.151	0.89	1.21	Phosphate transporter OS=Sus scrofa OX=9823 PE=3 SV=1
A0A480YGG5	0.996429	-0.005162	0.9699	no change	no	1.116	1.12	1	1.196	1.033	1.251	0.891	1.209	1.064	1.299	NADH dehydrogenase [ubiquinone] flavoprotein 1, mitochondrial (Fragment) OS=Sus scrofa OX=9823 PE=3 SV=1
A0A4X1V0Z2	1.03643	0.051623	0.8508	no change	no	1.138	1.098	1	1.147	0.877	1.368	0.707	1.424	1.017	1.402	RNA-binding motif protein 47 OS=Sus scrofa OX=9823 GN=RBM47 PE=3 SV=1
A0A287AEY8	1.13767	0.186079	0.206	no change	no	1.19	1.046	1	1.136	0.979	1.069	0.981	1.33	1.078	1.372	Uncharacterized protein OS=Sus scrofa OX=9823 GN=PAM16 PE=1 SV=1
F1SAD9	1.1419	0.191434	0.4196	no change	no	1.191	1.043	1	0.977	0.896	1.3	0.897	1.415	0.985	1.467	Protein disulfide-isomerase OS=Sus scrofa OX=9823 GN=PDIA4 PE=1 SV=1
A0A4X1SHW1	1.13576	0.183652	0.1183	no change	no	1.188	1.046	1	1.005	1.16	1.019	1.376	1.096	1.199	1.081	Christmas factor OS=Sus scrofa OX=9823 GN=F9 PE=4 SV=1
I3LUD1	1.08396	0.116305	0.6603	no change	no	1.162	1.072	1	1.263	1.021	1.004	1.544	0.699	1.339	1.064	Superoxide dismutase [Cu-Zn] OS=Sus scrofa OX=9823 GN=SOD3 PE=1 SV=2
A0A4X1SPG2	1.07236	0.100784	0.3277	no change	no	1.156	1.078	1	1.091	1.054	1.165	1.017	1.083	1.22	1.303	BTB domain-containing protein OS=Sus scrofa OX=9823 GN=KBTBD2 PE=4 SV=1
A0A4X1SZN3	2.24401	1.16608	0.282	up	no	1.545	0.6885	1	0.402	0.869	0.483	0.747	0.548	3.628	1.258	Hemoglobin subunit epsilon OS=Sus scrofa OX=9823 GN=HBE1 PE=3 SV=1
A0A4X1ST20	1.05051	0.071083	0.257	no change	no	1.144	1.089	1	1.181	1.063	1.112	1.169	1.079	1.176	1.154	Uncharacterized protein OS=Sus scrofa OX=9823 GN=RHOA PE=4 SV=1
ssc04670(Leukocyte transendothelial migration); ssc04010(MAPK signaling pathway); ssc04014(Ras signaling pathway); ssc04015(Rap1 signaling pathway); ssc04650(Natural killer cell mediated cytotoxicity); ssc04662(B cell receptor signaling pathway); ssc04520(Adherens junction); ssc05203(Viral carcinogenesis); ssc05200(Pathways in cancer); ssc05206(MicroRNAs in cancer); ssc04370(VEGF signaling pathwa…	COG1100(S:Function unknown)	PF00071.23(Ras:Ras family); PF08477.14(Roc:Ras of Complex, Roc, domain of DAPkinase); PF00025.22(Arf:ADP-ribosylation factor family)	cytoplasmic	7	50	21.8	High
F2Z546	1.10066	0.138367	0.08532	no change	no	1.17	1.063	1	1.148	1.007	1.096	1.106	1.163	1.133	1.278	60S ribosomal protein L19 OS=Sus scrofa OX=9823 GN=RPL19 PE=1 SV=4
A0A287AMB7	0.84851	-0.236997	0.1877	no change	no	1.025	1.208	1	1.207	1.319	1.306	1.146	0.731	1.085	1.137	Signaling threshold regulating transmembrane adaptor 1 OS=Sus scrofa OX=9823 GN=SIT1 PE=4 SV=2
F1SKH6	0.968254	-0.046543	0.8228	no change	no	1.098	1.134	1	1.18	1.048	1.306	0.741	1.303	1.028	1.319	Phosphatidylinositol-5-phosphate 4-kinase type 2 gamma OS=Sus scrofa OX=9823 GN=PIP4K2C PE=1 SV=4
A0A4X1SQN3	1.00179	0.002585	0.9877	no change	no	1.117	1.115	1	1.164	0.949	1.347	1.077	1.272	0.83	1.29	RING-type domain-containing protein OS=Sus scrofa OX=9823 GN=TRAIP PE=3 SV=1
A0A287BFF5	1.15444	0.207193	0.2294	no change	no	1.196	1.036	1	0.994	1.129	1.022	1.508	0.999	1.229	1.048	Cysteine sulfinic acid decarboxylase OS=Sus scrofa OX=9823 GN=CSAD PE=1 SV=1
A0A4X1SYV0	1.06475	0.090521	0.416	no change	no	1.151	1.081	1	1.123	0.989	1.212	0.983	1.23	1.147	1.244	Uncharacterized protein OS=Sus scrofa OX=9823 PE=3 SV=1
A0A4X1TUL8	1.08209	0.11382	0.4081	no change	no	1.16	1.072	1	1.138	0.901	1.249	1.071	1.031	1.27	1.27	Calcitonin gene-related peptide type 1 receptor OS=Sus scrofa OX=9823 GN=CALCRL PE=3 SV=1
A0A4X1VUT6	1.23692	0.306752	0.007044	up	yes	1.253	1.013	1	0.959	1.068	1.025	1.373	1.16	1.158	1.322	Rab-GAP TBC domain-containing protein OS=Sus scrofa OX=9823 PE=4 SV=1
A0A480ZUS9	1.0705	0.098286	0.5885	no change	no	1.154	1.078	1	0.961	1.314	1.037	0.943	1.012	1.26	1.403	Kelch-like protein 22 OS=Sus scrofa OX=9823 PE=4 SV=1
A0A287B4W9	1.20118	0.264456	0.08904	up	no	1.218	1.014	1	0.95	0.993	1.112	0.94	1.28	1.287	1.363	HIC ZBTB transcriptional repressor 2 OS=Sus scrofa OX=9823 GN=HIC2 PE=4 SV=2
F1SK78	1.33962	0.421827	0.3455	up	no	1.278	0.954	1	1.055	1.035	0.726	1.888	0.625	1.71	0.891	Coiled-coil domain containing 77 OS=Sus scrofa OX=9823 GN=CCDC77 PE=4 SV=3
I3LRN0	1.00449	0.006467	0.9518	no change	no	1.118	1.113	1	1.124	1.095	1.232	1.02	1.276	0.971	1.206	E3 ubiquitin-protein ligase OS=Sus scrofa OX=9823 GN=DTX3L PE=3 SV=3
Q2VAD5	0.988414	-0.016813	0.9445	no change	no	1.109	1.122	1	1.198	1.212	1.076	0.628	1.249	1.154	1.404	MHC class II antigen OS=Sus scrofa OX=9823 GN=SLA-DQA PE=2 SV=1
A0A480TTF6	1.14313	0.192992	0.04074	no change	yes	1.19	1.041	1	1.089	1.132	0.945	1.204	1.093	1.279	1.183	Interferon regulatory factor 2-binding protein-like OS=Sus scrofa OX=9823 PE=3 SV=1
A0A4X1TD37	1.1167	0.159239	0.1812	no change	no	1.177	1.054	1	1.012	1.041	1.161	1.097	1.241	1.022	1.347	Uncharacterized protein OS=Sus scrofa OX=9823 GN=STRIP1 PE=3 SV=1
A0A287BQQ6	0.990187	-0.014227	0.9274	no change	no	1.11	1.121	1	1.082	1.131	1.27	0.997	1.402	0.956	1.084	Myosin motor domain-containing protein OS=Sus scrofa OX=9823 PE=3 SV=2
A0A4X1W763	1.02266	0.032334	0.8555	no change	no	1.128	1.103	1	1.132	1.146	1.134	0.93	1.481	0.969	1.131	Uncharacterized protein OS=Sus scrofa OX=9823 GN=SPATS2 PE=3 SV=1
A0A4X1T8G3	0.989295	-0.015527	0.9366	no change	no	1.109	1.121	1	1.269	0.858	1.358	0.901	1.076	1.142	1.318	Mitochondrial nucleoid factor 1 OS=Sus scrofa OX=9823 GN=C7H6orf125 PE=4 SV=1
A0A4X1V4K2	1.04963	0.069884	0.7442	no change	no	1.142	1.088	1	1.174	0.844	1.334	0.925	1.376	0.964	1.301	AP3A hydrolase OS=Sus scrofa OX=9823 GN=ENPP4 PE=3 SV=1
A0A4X1VD27	1.01173	0.016828	0.9425	no change	no	1.121	1.108	1	1.183	0.947	1.3	0.689	1.414	1.118	1.262	Uncharacterized protein OS=Sus scrofa OX=9823 PE=3 SV=1
A0A3G5MTX5	0.830731	-0.267546	0.3144	no change	no	1.011	1.217	1	1.43	1.197	1.242	1.028	1.045	0.582	1.39	MHC class I antigen (Fragment) OS=Sus scrofa OX=9823 GN=SLA-1 PE=2 SV=1
A0A4X1TJP8	0.872269	-0.197155	0.4143	no change	no	1.038	1.19	1	1.159	1.572	1.027	1.242	0.883	1.214	0.815	Lipopolysaccharide-binding protein OS=Sus scrofa OX=9823 GN=LBP PE=3 SV=1
F1RLG5	1.26027	0.333737	0.07273	up	no	1.242	0.9855	1	0.938	0.893	1.111	1.08	1.393	1.034	1.462	Receptor expression-enhancing protein OS=Sus scrofa OX=9823 GN=REEP5 PE=1 SV=1
A0A4X1T4A7	1.16214	0.216779	0.2615	no change	no	1.197	1.03	1	1.005	0.926	1.188	0.955	1.285	1.047	1.5	Derlin OS=Sus scrofa OX=9823 GN=DERL1 PE=3 SV=1
A0A4X1VK24	0.8047	-0.313477	0.469	down	no	0.993	1.234	1	1.838	1.283	0.817	1.26	0.667	1.468	0.577	C-type lectin domain-containing protein OS=Sus scrofa OX=9823 GN=LOC100625180 PE=4 SV=1
A0A4X1VGC5	1.303	0.381836	0.09372	up	no	1.26	0.967	1	0.718	0.941	1.209	1.558	1.055	1.254	1.174	N-acetylmuramoyl-L-alanine amidase OS=Sus scrofa OX=9823 GN=PGLYRP2 PE=3 SV=1
A0A4X1VQQ0	0.926471	-0.110183	0.6161	no change	no	1.071	1.156	1	1.426	0.854	1.346	0.971	1.197	0.877	1.238	EGF-like domain-containing protein OS=Sus scrofa OX=9823 PE=3 SV=1
A0A5G2QSM7	0.52201	-0.937852	0.3761	down	no	0.7637	1.463	1	0.67	3.621	0.561	0.852	0.523	0.968	0.712	Ig-like domain-containing protein OS=Sus scrofa OX=9823 PE=4 SV=1
A0A0B8RZ32	0.637132	-0.650335	0.1583	down	no	0.8665	1.36	1	0.93	1.679	1.833	1.33	0.346	0.876	0.914	Stress-induced phosphoprotein 1 OS=Sus scrofa domesticus OX=9825 GN=STIP1 PE=4 SV=1
F1RX49	1.10198	0.140102	0.4774	no change	no	1.167	1.059	1	1.042	0.872	1.322	0.897	1.382	1.107	1.282	ATP-dependent 6-phosphofructokinase OS=Sus scrofa OX=9823 GN=PFKP PE=1 SV=4
F2Z5U4	1.01996	0.028518	0.8127	no change	no	1.124	1.102	1	1.102	1.036	1.269	0.957	1.209	1.066	1.266	Ras-related protein Rab-1A OS=Sus scrofa OX=9823 GN=RAB1A PE=1 SV=2
K9IVV3	1.04596	0.064822	0.7293	no change	no	1.138	1.088	1	1.091	0.975	1.286	0.837	1.261	1.08	1.372	Transmembrane 9 superfamily member OS=Sus scrofa OX=9823 GN=TM9SF2 PE=1 SV=1
A0A173G6G7	1.09211	0.127112	0.4375	no change	no	1.162	1.064	1	1.113	1.007	1.138	1.387	0.882	1.285	1.093	Septin OS=Sus scrofa OX=9823 PE=2 SV=1
A0A4X1V189	1.0573	0.080387	0.2876	no change	no	1.144	1.082	1	1.188	1.039	1.103	1.077	1.193	1.098	1.208	Ig-like domain-containing protein OS=Sus scrofa OX=9823 GN=SLA-DMB PE=4 SV=1
A0A4X1TNS1	0.969912	-0.044075	0.6918	no change	no	1.096	1.13	1	1.24	1.146	1.134	0.946	1.14	1.047	1.251	zinc_ribbon_16 domain-containing protein OS=Sus scrofa OX=9823 GN=MIOS PE=3 SV=1
A0A5G2QC13	1.22156	0.288721	0.3908	up	no	1.224	1.002	1	0.963	1.166	0.88	1.512	0.775	1.721	0.887	Transmembrane 4 L six family member 1 OS=Sus scrofa OX=9823 GN=TM4SF1 PE=1 SV=1
F1SEB1	0.985727	-0.02074	0.8801	no change	no	1.105	1.121	1	1.204	1.037	1.242	0.932	1.166	1.033	1.29	Ubiquitin-associated protein 1 OS=Sus scrofa OX=9823 GN=UBAP1 PE=4 SV=3
A0A4X1VXN4	1.01448	0.02074	0.9222	no change	no	1.121	1.105	1	1.104	1.001	1.314	0.789	1.286	0.984	1.426	Uncharacterized protein OS=Sus scrofa OX=9823 GN=KIAA0319L PE=4 SV=1
A0A4X1VWL0	1.41293	0.498686	0.3225	up	no	1.303	0.9222	1	0.843	1.025	0.821	2.277	0.799	1.343	0.793	AMP-binding domain-containing protein OS=Sus scrofa OX=9823 GN=ACSL1 PE=4 SV=1
I3LH60	0.960352	-0.058364	0.4581	no change	no	1.09	1.135	1	1.25	1.116	1.173	1.042	1.095	1.137	1.087	Ras-related protein Rap-2 OS=Sus scrofa OX=9823 GN=RAP2C PE=1 SV=1
A0A4X1SVU0	0.979537	-0.029828	0.8637	no change	no	1.101	1.124	1	0.888	1.138	1.469	1.149	1.115	1.031	1.108	ULP_PROTEASE domain-containing protein OS=Sus scrofa OX=9823 GN=SENP8 PE=3 SV=1
A0A480L1L0	1.12715	0.172681	0.5917	no change	no	1.179	1.046	1	0.886	0.789	1.511	0.86	1.329	0.942	1.584	Anion exchange protein OS=Sus scrofa OX=9823 PE=3 SV=1
A0A4X1TR61	1.09313	0.128468	0.5733	no change	no	1.162	1.063	1	1.017	0.922	1.312	0.85	1.374	0.988	1.438	Uncharacterized protein OS=Sus scrofa OX=9823 GN=SLC25A13 PE=3 SV=1
A0A4X1WBB5	1.04692	0.066149	0.7293	no change	no	1.138	1.087	1	1.123	0.937	1.287	0.856	1.26	1.038	1.4	Uncharacterized protein OS=Sus scrofa OX=9823 GN=HECTD3 PE=4 SV=1
A0A287B789	0.958627	-0.060959	0.6831	no change	no	1.089	1.136	1	1.113	1.227	1.204	0.902	1.237	0.946	1.272	Uncharacterized protein OS=Sus scrofa OX=9823 GN=RABGAP1L PE=4 SV=2
A0A5G2QLJ8	0.958627	-0.060959	0.7141	no change	no	1.089	1.136	1	1.252	1.294	0.996	1.335	0.971	1.112	0.939	Complement C1q B chain OS=Sus scrofa OX=9823 GN=C1QB PE=1 SV=1
M3TYG7	1.10208	0.140228	0.5565	no change	no	1.166	1.058	1	0.759	1.186	1.286	0.818	1.355	1.121	1.369	Leukocyte elastase inhibitor OS=Sus scrofa OX=9823 GN=SERPINB1 PE=2 SV=1
A0A286ZNN4	1.05926	0.083056	0.5717	no change	no	1.144	1.08	1	1.13	1.013	1.177	0.891	1.242	1.101	1.342	Complex I-30kD OS=Sus scrofa OX=9823 GN=NDUFS3 PE=1 SV=1
A0A0B8RT80	1.04037	0.057093	0.6644	no change	no	1.134	1.09	1	1.05	1.315	0.994	1.307	1.119	1.075	1.035	Sphingosine-1-phosphate phosphatase 1 OS=Sus scrofa domesticus OX=9825 GN=SGPP1 PE=4 SV=1
A0A480EJV8	0.91559	-0.127226	0.3822	no change	no	1.063	1.161	1	1.173	1.411	1.059	0.945	1.075	1.19	1.041	Tyrosine-protein kinase OS=Sus scrofa OX=9823 GN=SYK PE=3 SV=1
A0A4X1TRK5	1.07076	0.09864	0.5894	no change	no	1.15	1.074	1	1.045	0.972	1.281	0.841	1.366	1.149	1.244	Transmembrane protein 97 OS=Sus scrofa OX=9823 GN=TMEM97 PE=3 SV=1
I3LLX8	1.07463	0.103836	0.8485	no change	no	1.152	1.072	1	0.819	1.769	0.702	1.997	0.597	1.292	0.723	Sulfotransferase OS=Sus scrofa OX=9823 GN=SULT1A3 PE=1 SV=3
A0A287A6Y3	0.815102	-0.294947	0.1294	down	no	0.9985	1.225	1	1.518	1.346	1.037	0.902	1.042	1.045	1.005	Glia maturation factor OS=Sus scrofa OX=9823 GN=GMFB PE=1 SV=1
K9IVK1	1.03945	0.05582	0.7856	no change	no	1.133	1.09	1	1.089	0.922	1.349	0.84	1.19	1.083	1.42	Hexose-6-phosphate dehydrogenase (Glucose 1-dehydrogenase) OS=Sus scrofa OX=9823 GN=H6PD PE=2 SV=1
A5H025	1.05643	0.079196	0.6491	no change	no	1.142	1.081	1	1.125	0.985	1.213	0.923	1.403	0.972	1.27	Ribonuclease L OS=Sus scrofa OX=9823 GN=RNASEL PE=1 SV=1
A0A5G2QI20	1.06983	0.097385	0.6196	no change	no	1.149	1.074	1	1.1	0.965	1.23	0.915	1.249	0.958	1.475	Phosphomannomutase OS=Sus scrofa OX=9823 GN=PMM2 PE=1 SV=1
A0A287AVZ1	1.03571	0.050626	0.7331	no change	no	1.131	1.092	1	0.967	1.117	1.283	0.971	1.283	1.006	1.263	Nuclear receptor coactivator OS=Sus scrofa OX=9823 GN=NCOA1 PE=3 SV=1
A0A5G2QFE7	1.01724	0.024662	0.8429	no change	no	1.121	1.102	1	1.104	1.088	1.214	0.98	1.345	1.009	1.15	Signal-induced proliferation-associated 1 OS=Sus scrofa OX=9823 GN=SIPA1 PE=4 SV=1
A0A480YTU6	0.974245	-0.037643	0.7648	no change	no	1.097	1.126	1	1.23	1.054	1.22	0.952	1.01	1.262	1.165	Integrator complex subunit 8 OS=Sus scrofa OX=9823 PE=3 SV=1
A0A4X1U8W3	0.959436	-0.059742	0.5047	no change	no	1.088	1.134	1	1.155	1.213	1.17	0.96	1.123	1.096	1.174	Uncharacterized protein OS=Sus scrofa OX=9823 GN=DOCK2 PE=3 SV=1
A0A5G2QEL4	0.938918	-0.090929	0.4749	no change	no	1.076	1.146	1	1.232	1.163	1.187	0.866	1.075	1.224	1.138	Protein-tyrosine-phosphatase OS=Sus scrofa OX=9823 GN=PTPRF PE=3 SV=1
F1SLY7	1.08638	0.119535	0.4111	no change	no	1.157	1.065	1	1.051	0.969	1.239	0.978	1.206	1.073	1.372	Saposin B-type domain-containing protein OS=Sus scrofa OX=9823 GN=CNPY2 PE=1 SV=1
A0A4X1UAY5	1.09924	0.136511	0.5633	no change	no	1.163	1.058	1	0.854	1.347	1.03	1.406	0.862	1.388	0.997	Angiotensin 1-10 OS=Sus scrofa OX=9823 GN=AGT PE=3 SV=1
A0A4X1TWY6	1.047	0.066268	0.5937	no change	no	1.136	1.085	1	1.151	1.049	1.139	0.959	1.238	1.036	1.309	Uncharacterized protein OS=Sus scrofa OX=9823 GN=IFI35 PE=3 SV=1
A0A4X1TKA7	1.27627	0.351932	0.1112	up	no	1.245	0.9755	1	0.913	1.017	0.972	1.194	0.929	1.236	1.621	DBR1 domain-containing protein OS=Sus scrofa OX=9823 GN=DBR1 PE=3 SV=1
A0A4X1UL90	1.03111	0.044194	0.6499	no change	no	1.127	1.093	1	1.111	1.038	1.224	1	1.24	1.098	1.171	LIM and SH3 domain protein 1 OS=Sus scrofa OX=9823 GN=LASP1 PE=4 SV=1
A0A4X1UCP2	1.06704	0.093613	0.4898	no change	no	1.146	1.074	1	1.11	0.997	1.19	0.956	1.265	1.047	1.318	Alpha-(1,6)-fucosyltransferase OS=Sus scrofa OX=9823 GN=FUT8 PE=3 SV=1
A0A4X1U4C8	1.05937	0.083205	0.1055	no change	no	1.142	1.078	1	1.069	1.101	1.144	1.136	1.169	1.106	1.157	Uncharacterized protein OS=Sus scrofa OX=9823 GN=CWF19L1 PE=3 SV=1
A0A4X1W0J3	0.843854	-0.244935	0.06346	no change	no	1.016	1.204	1	1.3	1.277	1.238	0.971	0.917	1.118	1.06	Uncharacterized protein OS=Sus scrofa OX=9823 GN=ARHGAP9 PE=4 SV=1
A0A4X1VJE3	1.16797	0.224002	0.4103	no change	no	1.196	1.024	1	0.865	0.876	1.353	0.793	1.203	1.222	1.566	Macro domain-containing protein OS=Sus scrofa OX=9823 GN=MACROD1 PE=4 SV=1
A0A5G2Q9S4	0.859296	-0.218772	0.269	no change	no	1.026	1.194	1	1.047	1.321	1.407	0.799	1.18	0.942	1.183	IKAROS family zinc finger 3 OS=Sus scrofa OX=9823 GN=IKZF3 PE=4 SV=1
A0A5G2R378	1.2002	0.263273	0.1496	up	no	1.211	1.009	1	0.951	1.012	1.073	1.514	0.966	1.276	1.087	Uncharacterized protein OS=Sus scrofa OX=9823 GN=HABP2 PE=1 SV=1
A0A4X1VNY3	0.961131	-0.057195	0.7549	no change	no	1.088	1.132	1	1.307	0.987	1.236	0.761	1.166	1.186	1.238	Succinate dehydrogenase assembly factor 2, mitochondrial OS=Sus scrofa OX=9823 GN=SDHAF2 PE=3 SV=1
P20112	1.34248	0.424901	0.07437	up	no	1.272	0.9475	1	0.89	0.915	0.985	1.604	1.426	1.11	0.95	SPARC OS=Sus scrofa OX=9823 GN=SPARC PE=1 SV=2
A0A4X1SZQ2	0.911283	-0.134028	0.4271	no change	no	1.058	1.161	1	1.076	1.39	1.178	0.888	0.968	1.091	1.285	1-phosphatidylinositol 4,5-bisphosphate phosphodiesterase gamma OS=Sus scrofa OX=9823 GN=PLCG2 PE=4 SV=1
A0A287BC39	1.01361	0.019505	0.818	no change	no	1.117	1.102	1	1.13	1.248	1.031	1.182	1.12	1.12	1.047	Raftlin, lipid raft linker 1 OS=Sus scrofa OX=9823 GN=RFTN1 PE=1 SV=2
A0A4X1TEU2	1.03578	0.050717	0.5387	no change	no	1.129	1.09	1	1.026	1.185	1.148	1.194	1.017	1.181	1.125	Uncharacterized protein OS=Sus scrofa OX=9823 PE=4 SV=1
A0A4X1UDI6	0.965456	-0.050717	0.6206	no change	no	1.09	1.129	1	1.061	1.183	1.271	1.105	0.994	1.059	1.201	Uncharacterized protein OS=Sus scrofa OX=9823 PE=4 SV=1
A0A5G2QUZ8	0.966312	-0.049439	0.6991	no change	no	1.09	1.128	1	1.227	1.086	1.197	0.908	1.21	1.02	1.222	ATP binding cassette subfamily B member 7 OS=Sus scrofa OX=9823 GN=ABCB7 PE=1 SV=1
A0A480VH12	1.06518	0.091093	0.3403	no change	no	1.144	1.074	1	1.098	1.02	1.176	1.028	1.169	1.094	1.287	Transmembrane 9 superfamily member OS=Sus scrofa OX=9823 PE=3 SV=1
A0A480K1N0	0.929504	-0.105467	0.4087	no change	no	1.068	1.149	1	1.313	1.126	1.157	0.897	1.034	1.156	1.183	HLA class I histocompatibility antigen, A-1 alpha chain A*01:01:01:01 OS=Sus scrofa OX=9823 PE=3 SV=1
A0A5G2R0D1	1.10342	0.141976	0.5131	no change	no	1.163	1.054	1	1.066	0.859	1.291	0.892	1.303	1.009	1.448	CLPTM1 like OS=Sus scrofa OX=9823 GN=CLPTM1L PE=1 SV=1
F1SKP3	0.936245	-0.095043	0.4734	no change	no	1.072	1.145	1	1.191	1.12	1.268	0.98	1.289	0.947	1.07	BAR/IMD domain containing adaptor protein 2 like 2 OS=Sus scrofa OX=9823 GN=BAIAP2L2 PE=1 SV=3
A0A287ANV7	0.934555	-0.097649	0.4379	no change	no	1.071	1.146	1	1.184	1.189	1.21	0.847	1.124	1.156	1.158	Lymphocyte cytosolic protein 1 OS=Sus scrofa OX=9823 GN=LCP1 PE=1 SV=1
I3LSJ0	1.08169	0.113287	0.09451	no change	no	1.152	1.065	1	1.075	1.102	1.082	1.194	1.07	1.235	1.109	Autophagy related 16 like 1 OS=Sus scrofa OX=9823 GN=ATG16L1 PE=3 SV=3
I3LN07	1.08954	0.123717	0.1875	no change	no	1.156	1.061	1	1.022	1.042	1.18	1.016	1.168	1.195	1.245	UHRF1 binding protein 1 like OS=Sus scrofa OX=9823 GN=UHRF1BP1L PE=4 SV=3
M3VHA4	1.04332	0.061179	0.7114	no change	no	1.132	1.085	1	0.961	1.21	1.169	0.922	1.044	1.152	1.409	MICAL C-terminal like protein OS=Sus scrofa OX=9823 GN=MICALCL PE=2 SV=1
F1SJ27	0.926957	-0.109426	0.3612	no change	no	1.066	1.15	1	1.081	1.251	1.269	0.914	1.064	1.117	1.168	Tyrosine-protein kinase OS=Sus scrofa OX=9823 GN=CSK PE=1 SV=4
A0A4X1U6V4	1.16618	0.221788	0.2835	no change	no	1.193	1.023	1	0.965	1.07	1.058	1.617	1.046	1.021	1.088	DUF3456 domain-containing protein OS=Sus scrofa OX=9823 GN=CNPY4 PE=4 SV=1
A0A4X1TPZ8	1.20278	0.266377	0.4948	up	no	1.21	1.006	1	0.892	0.773	1.357	0.66	1.509	0.926	1.744	Signal peptidase complex catalytic subunit SEC11 OS=Sus scrofa OX=9823 GN=SEC11C PE=3 SV=1
A0A4X1VWV1	1.08271	0.114643	0.2112	no change	no	1.152	1.064	1	1.115	1.062	1.078	1.135	1.021	1.303	1.147	Uncharacterized protein OS=Sus scrofa OX=9823 GN=EXOC3L2 PE=3 SV=1
A0A4X1WDC5	1.06431	0.089913	0.4716	no change	no	1.142	1.073	1	1.129	1.183	0.98	1.028	1.11	1.363	1.068	DUF3730 domain-containing protein OS=Sus scrofa OX=9823 GN=FOCAD PE=4 SV=1
A0A286ZT79	1.0009	0.001303	0.975	no change	no	1.108	1.107	1	1.13	1.141	1.158	1.116	1.073	1.13	1.115	DNA-directed RNA polymerases I and III subunit RPAC1 OS=Sus scrofa OX=9823 GN=POLR1C PE=1 SV=2
A0A4X1TF55	1.02283	0.032568	0.6018	no change	no	1.12	1.095	1	1.12	1.101	1.16	1.04	1.181	1.114	1.146	Uncharacterized protein OS=Sus scrofa OX=9823 GN=OXR1 PE=3 SV=1
A0A4X1UR69	1.0173	0.024751	0.8226	no change	no	1.117	1.098	1	1.131	1.028	1.235	1.029	1.137	1.032	1.269	GOLD domain-containing protein OS=Sus scrofa OX=9823 PE=3 SV=1
A0A4X1UYU0	1.13391	0.181308	0.5594	no change	no	1.177	1.038	1	1.033	1.103	1.014	1.074	0.864	1.838	0.932	Uncharacterized protein OS=Sus scrofa OX=9823 PE=3 SV=1
A0A4X1SE31	0.845	-0.242977	0.2404	no change	no	1.014	1.2	1	1.079	1.123	1.596	0.911	1.01	1.132	1.005	G protein-coupled receptor kinase OS=Sus scrofa OX=9823 GN=GRK6 PE=3 SV=1
F1SQA9	1.0481	0.067781	0.5493	no change	no	1.133	1.081	1	1.105	0.996	1.222	1.007	1.213	1.048	1.263	GATOR complex protein SEC13 OS=Sus scrofa OX=9823 GN=SEC13 PE=1 SV=4
A0A4X1UHU0	0.948944	-0.075606	0.5026	no change	no	1.078	1.136	1	1.109	1.101	1.336	1.17	1.062	0.974	1.106	Uncharacterized protein OS=Sus scrofa OX=9823 GN=PLVAP PE=4 SV=1
A0A287BL33	1.02933	0.041707	0.5665	no change	no	1.123	1.091	1	1.165	1.158	1.04	1.066	1.213	1.124	1.088	TNF alpha induced protein 8 OS=Sus scrofa OX=9823 GN=TNFAIP8 PE=1 SV=1
A0A4X1U175	1.14535	0.195787	0.3678	no change	no	1.182	1.032	1	0.923	0.922	1.282	0.889	1.436	1.047	1.357	UDENN FNIP1/2-type domain-containing protein OS=Sus scrofa OX=9823 GN=FNIP2 PE=3 SV=1
A0A4X1W018	0.801302	-0.319582	0.2456	down	no	0.9848	1.229	1	1.61	1.108	1.197	0.899	0.822	1.386	0.832	T-complex protein 1 subunit gamma OS=Sus scrofa OX=9823 GN=CCT3 PE=3 SV=1
A0A480VNG5	0.958407	-0.06129	0.467	no change	no	1.083	1.13	1	1.207	1.111	1.203	1.06	1.143	1.14	0.988	Dedicator of cytokinesis protein 1 isoform 2 OS=Sus scrofa OX=9823 PE=3 SV=1
A0A4X1U5E6	1.1361	0.18409	0.2182	no change	no	1.177	1.036	1	1.015	0.922	1.208	0.95	1.287	1.161	1.311	PHB domain-containing protein OS=Sus scrofa OX=9823 GN=ERLIN1 PE=3 SV=1
A0A4X1T8C9	0.96362	-0.053463	0.629	no change	no	1.086	1.127	1	1.22	1.12	1.169	1.027	0.946	1.261	1.108	Uncharacterized protein OS=Sus scrofa OX=9823 PE=4 SV=1
A0A4X1W1L7	0.970614	-0.04303	0.578	no change	no	1.09	1.123	1	1.167	1.15	1.175	1.07	1.199	1.029	1.063	RFX-type winged-helix domain-containing protein OS=Sus scrofa OX=9823 PE=4 SV=1
A0A480PXX3	1.35454	0.437807	0.269	up	no	1.273	0.9398	1	0.852	0.825	1.082	1.082	2.061	0.879	1.07	Torsin-3A OS=Sus scrofa OX=9823 PE=3 SV=1
F1S7K4	1.28015	0.356311	0.5495	up	no	1.242	0.9702	1	0.922	1.338	0.621	2.311	0.685	1.404	0.566	Perilipin 4 OS=Sus scrofa OX=9823 GN=PLIN4 PE=1 SV=4
F1RG60	0.980304	-0.028698	0.8644	no change	no	1.095	1.117	1	1.028	1.151	1.288	0.841	1.209	1.017	1.312	Septin OS=Sus scrofa OX=9823 GN=SEPTIN1 PE=1 SV=1
A0A4X1W4F8	1.18577	0.245825	0.3774	no change	no	1.2	1.012	1	0.89	1.03	1.126	0.862	1.654	0.905	1.377	FAA_hydrolase domain-containing protein OS=Sus scrofa OX=9823 PE=3 SV=1
F1SFQ3	1.08286	0.11485	0.1242	no change	no	1.15	1.062	1	1.112	1.121	1.013	1.243	1.14	1.162	1.057	EGF domain specific O-linked N-acetylglucosamine transferase OS=Sus scrofa OX=9823 GN=EOGT PE=3 SV=3
A0A024QYS8	1.11069	0.151452	0.01116	no change	yes	1.164	1.048	1	1.045	1.056	1.093	1.165	1.103	1.229	1.161	Phosphatidylinositol-3,4,5-trisphosphate 3-phosphatase OS=Sus scrofa OX=9823 GN=PTEN PE=2 SV=1
A0A4X1TW02	0.838736	-0.25371	0.1931	no change	no	1.009	1.203	1	1.11	1.297	1.404	0.886	1.158	0.805	1.187	DNA polymerase OS=Sus scrofa OX=9823 GN=POLL PE=3 SV=1
A0A4X1UL08	1.19881	0.2616	0.06505	no change	no	1.206	1.006	1	0.827	0.997	1.202	1.25	1.078	1.222	1.272	BAG family molecular chaperone regulator 1 OS=Sus scrofa OX=9823 PE=4 SV=1
A0A287B3Z2	1.05767	0.080896	0.3852	no change	no	1.137	1.075	1	0.985	1.236	1.078	1.1	1.073	1.225	1.15	Ras association domain family member 2 OS=Sus scrofa OX=9823 GN=RASSF2 PE=4 SV=1
A0A287ADC1	0.995487	-0.006525	0.9637	no change	no	1.103	1.108	1	1.191	1.056	1.184	0.84	1.184	1.173	1.215	NLR family pyrin domain containing 6 OS=Sus scrofa OX=9823 GN=NLRP6 PE=1 SV=2
A0A4X1UUI1	1.27469	0.350148	0.1028	up	no	1.239	0.972	1	1.015	0.818	1.055	1.146	1.401	0.921	1.489	Uncharacterized protein OS=Sus scrofa OX=9823 GN=GSDMD PE=3 SV=1
A0A286ZU36	1.00453	0.006525	0.9471	no change	no	1.108	1.103	1	1.139	1.022	1.251	1.045	1.048	1.193	1.145	Guanidinoacetate N-methyltransferase OS=Sus scrofa OX=9823 GN=GAMT PE=1 SV=1
F1SFH0	0.999096	-0.001305	0.9698	no change	no	1.105	1.106	1	1.129	1.133	1.164	1.034	1.113	1.117	1.155	Mab-21 domain containing 2 OS=Sus scrofa OX=9823 GN=MB21D2 PE=4 SV=2
F1S1J5	1.35492	0.438209	0.3028	up	no	1.272	0.9388	1	0.932	1.039	0.784	1.069	0.963	2.136	0.918	Glucose-6-phosphatase OS=Sus scrofa OX=9823 GN=G6PC3 PE=3 SV=1
A0A4X1U774	1.05581	0.078356	0.1879	no change	no	1.135	1.075	1	1.079	1.065	1.156	1.105	1.18	1.082	1.172	ATP-dependent (S)-NAD(P)H-hydrate dehydratase OS=Sus scrofa OX=9823 GN=CARKD PE=3 SV=1
A0A287ABR0	0.931818	-0.10188	0.2957	no change	no	1.066	1.144	1	1.133	1.226	1.215	0.946	1.141	1.059	1.117	Phosphatidylinositol-3,4,5-trisphosphate 5-phosphatase OS=Sus scrofa OX=9823 GN=INPP5D PE=3 SV=1
A0A4X1W3F5	0.905172	-0.143735	0.4351	no change	no	1.05	1.16	1	1.109	1.107	1.425	0.912	1.247	0.864	1.176	Calmodulin OS=Sus scrofa OX=9823 GN=CALM1 PE=3 SV=1
A0A4X1UG66	1.0463	0.065291	0.6065	no change	no	1.13	1.08	1	0.995	1.053	1.27	0.968	1.135	1.125	1.291	AA_TRNA_LIGASE_II domain-containing protein OS=Sus scrofa OX=9823 PE=3 SV=1
A0A4X1V6Z0	1.11281	0.154208	0.2386	no change	no	1.164	1.046	1	1.08	1.115	0.99	1.402	1.006	1.113	1.133	Choline transporter-like protein 2 OS=Sus scrofa OX=9823 GN=SLC44A2 PE=3 SV=1
A0A4X1SWY3	0.998192	-0.002611	0.9818	no change	no	1.104	1.106	1	1.128	1.267	1.03	1.157	0.942	1.215	1.103	Uncharacterized protein OS=Sus scrofa OX=9823 GN=RAB11FIP2 PE=4 SV=1
A0A4X1UYS9	1.00636	0.009143	0.9505	no change	no	1.108	1.101	1	1.183	0.983	1.238	0.958	1.219	0.961	1.294	AIG1-type G domain-containing protein OS=Sus scrofa OX=9823 PE=3 SV=1
A0A4X1SUM4	1.00636	0.009143	0.9382	no change	no	1.108	1.101	1	1.266	1.005	1.134	1.141	1.033	1.219	1.037	Peptidase S1 domain-containing protein OS=Sus scrofa OX=9823 PE=4 SV=1
A0A480X5B8	0.886422	-0.173935	0.1298	no change	no	1.038	1.171	1	1.317	1.126	1.241	0.98	1.029	1.014	1.127	YTH domain-containing protein 1 isoform 3 OS=Sus scrofa OX=9823 PE=4 SV=1
A0A287B458	1.11793	0.160829	0.02334	no change	yes	1.166	1.043	1	1.09	1.017	1.064	1.072	1.236	1.195	1.159	Family with sequence similarity 83 member H OS=Sus scrofa OX=9823 GN=FAM83H PE=3 SV=1
B6ICV1	1.02941	0.04182	0.8322	no change	no	1.12	1.088	1	0.989	0.936	1.426	0.92	1.207	1.019	1.335	Tripartite motif-containing protein 26 OS=Sus scrofa OX=9823 GN=TRIM26 PE=4 SV=1
A0A286ZJE2	1.10888	0.149107	0.2349	no change	no	1.161	1.047	1	0.911	1.032	1.244	1.093	1.146	1.098	1.307	Kinase D interacting substrate 220 OS=Sus scrofa OX=9823 GN=KIDINS220 PE=4 SV=2
F1S3U0	1.03878	0.054892	0.7136	no change	no	1.125	1.083	1	0.959	1.099	1.274	0.911	1.311	1.165	1.112	Galactose-1-phosphate uridylyltransferase OS=Sus scrofa OX=9823 GN=GALT PE=1 SV=2
A0A4X1U9P4	1.07714	0.107206	0.6121	no change	no	1.145	1.063	1	1.133	1.363	0.757	1.36	1.206	1.007	1.007	Uncharacterized protein OS=Sus scrofa OX=9823 PE=4 SV=1
F1RK10	0.816626	-0.292253	0.3992	down	no	0.9922	1.215	1	1.799	1.17	0.891	0.797	1.09	1.338	0.744	Succinate--CoA ligase [ADP-forming] subunit beta, mitochondrial OS=Sus scrofa OX=9823 GN=SUCLA2 PE=1 SV=3
I3L9F5	1.12826	0.174093	0.09358	no change	no	1.17	1.037	1	0.993	1.008	1.148	1.254	1.007	1.211	1.207	Prenylcysteine oxidase 1 OS=Sus scrofa OX=9823 GN=PCYOX1 PE=1 SV=3
A0A4X1V679	1.01737	0.024841	0.8388	no change	no	1.113	1.094	1	1.198	0.992	1.185	0.959	1.257	1.023	1.214	UDPGT domain-containing protein OS=Sus scrofa OX=9823 GN=UGT8 PE=3 SV=1
A0A0B8RVQ8	1.00181	0.002616	0.9887	no change	no	1.104	1.102	1	1.119	1.115	1.176	0.95	1.125	1.115	1.224	Tyrosine-protein kinase OS=Sus scrofa domesticus OX=9825 GN=LYN PE=3 SV=1
P04574	1.12524	0.170234	0.4185	no change	no	1.168	1.038	1	1.113	1.146	0.894	1.565	1.02	1.138	0.949	Calpain small subunit 1 OS=Sus scrofa OX=9823 GN=CAPNS1 PE=1 SV=1
A0A480VY62	0.863176	-0.212274	0.2031	no change	no	1.022	1.184	1	1.39	1.022	1.323	0.915	0.999	1.16	1.016	160 kDa neurofilament protein OS=Sus scrofa OX=9823 PE=3 SV=1
A0A4X1UP96	1.03226	0.045804	0.5337	no change	no	1.12	1.085	1	1.089	1.053	1.197	1.084	1.14	1.054	1.2	Tudor domain-containing protein 7 OS=Sus scrofa OX=9823 GN=TDRD7 PE=3 SV=1
A0A5G2R5P5	1.07432	0.103421	0.1677	no change	no	1.142	1.063	1	1.092	1.027	1.132	1.048	1.12	1.244	1.157	Cytosolic Fe-S cluster assembly factor NUBP2 OS=Sus scrofa OX=9823 GN=NUBP2 PE=1 SV=1
D7RA32	1.12838	0.174251	0.03981	no change	yes	1.169	1.036	1	1.066	0.954	1.123	1.249	1.159	1.081	1.186	WD repeat domain phosphoinositide-interacting protein 4 OS=Sus scrofa OX=9823 GN=WDR45 PE=2 SV=1
A0A287A717	1.00091	0.001309	0.993	no change	no	1.103	1.102	1	1.222	1.073	1.114	0.928	1.07	1.185	1.229	Tetratricopeptide repeat domain 17 OS=Sus scrofa OX=9823 GN=TTC17 PE=4 SV=1
F1SM17	1.32953	0.410915	0.4242	up	no	1.258	0.9462	1	0.791	0.692	1.302	0.643	1.92	0.708	1.763	UDPGT domain-containing protein OS=Sus scrofa OX=9823 GN=UGT1A6 PE=1 SV=3
Q2EHH7	0.904927	-0.144127	0.1815	no change	no	1.047	1.157	1	1.271	1.108	1.25	1.032	1.146	1.032	0.979	Serine/threonine-protein phosphatase OS=Sus scrofa OX=9823 GN=PPP1CC PE=1 SV=1
K9J4M6	1.0276	0.039277	0.6366	no change	no	1.117	1.087	1	1.06	1.072	1.216	1.035	1.143	1.078	1.211	ADAR adenosine deaminase RNA specific OS=Sus scrofa OX=9823 GN=ADAR PE=2 SV=1
A0A5G2QHP2	0.950442	-0.073329	0.6543	no change	no	1.074	1.13	1	1.136	1.047	1.336	0.808	1.152	1.115	1.222	Receptor protein-tyrosine kinase OS=Sus scrofa OX=9823 GN=ERBB2 PE=4 SV=1
A0A287BNA7	0.983798	-0.023565	0.9275	no change	no	1.093	1.111	1	1.403	1.262	0.778	1.368	0.921	1.239	0.844	Neurofilament light polypeptide OS=Sus scrofa OX=9823 GN=NEFL PE=1 SV=1
A0A4X1VM01	1.10506	0.144127	0.4301	no change	no	1.157	1.047	1	1.019	0.947	1.223	0.916	1.381	1.007	1.325	Endo/exonuclease/phosphatase domain-containing protein OS=Sus scrofa OX=9823 GN=PDE12 PE=4 SV=1
A0A286ZWP0	0.950442	-0.073329	0.4606	no change	no	1.074	1.13	1	1.07	1.239	1.213	0.964	1.073	1.178	1.08	CCM2 scaffold protein OS=Sus scrofa OX=9823 GN=CCM2 PE=3 SV=1
A0A287BQV3	0.815074	-0.294997	0.3136	down	no	0.9895	1.214	1	0.902	1.314	1.642	0.761	0.844	1.07	1.283	CBFD_NFYB_HMF domain-containing protein OS=Sus scrofa OX=9823 GN=POLE3 PE=1 SV=1
P00889	1.07244	0.100892	0.1879	no change	no	1.14	1.063	1	1.109	1.081	1.061	1.052	1.209	1.068	1.229	Citrate synthase, mitochondrial OS=Sus scrofa OX=9823 GN=CS PE=1 SV=2
A0A4X1UDU6	1.06855	0.095647	0.3257	no change	no	1.138	1.065	1	1.134	0.999	1.128	1.073	1.173	1.026	1.28	Beta-galactosidase OS=Sus scrofa OX=9823 PE=3 SV=1
F1RP64	1.23755	0.307491	0.2733	up	no	1.218	0.9842	1	0.962	1.045	0.93	1.516	0.876	1.583	0.896	SLIT and NTRK like family member 1 OS=Sus scrofa OX=9823 GN=SLITRK1 PE=3 SV=1
A0A480ND03	1.04837	0.068151	0.6195	no change	no	1.127	1.075	1	1.079	1.029	1.193	0.902	1.194	1.086	1.327	Mitochondrial carrier homolog 2 isoform X1 OS=Sus scrofa OX=9823 PE=3 SV=1
C5MLY5	1.02018	0.028829	0.8559	no change	no	1.112	1.09	1	1	1.09	1.27	0.952	1.278	0.946	1.27	Arylamine N-acetyltransferase (Fragment) OS=Sus scrofa OX=9823 PE=3 SV=1
A0A4X1UBG8	1.19323	0.254869	0.03174	no change	yes	1.198	1.004	1	1.085	0.923	1.009	1.361	1.072	1.15	1.209	Uncharacterized protein OS=Sus scrofa OX=9823 GN=RAB30 PE=4 SV=1
I3L7Q5	0.918118	-0.123248	0.2128	no change	no	1.054	1.148	1	1.151	1.146	1.297	0.995	1.022	1.129	1.072	Ecotropic viral integration site 5 like OS=Sus scrofa OX=9823 GN=EVI5L PE=1 SV=3
A0A5G2R4J3	1.18887	0.249587	0.03926	no change	yes	1.196	1.006	1	0.964	1.02	1.039	1.104	1.062	1.246	1.372	Slit guidance ligand 2 OS=Sus scrofa OX=9823 GN=SLIT2 PE=4 SV=1
A0A287AP77	0.969589	-0.044555	0.7875	no change	no	1.084	1.118	1	1.102	1.191	1.18	0.786	1.284	1.04	1.227	ESCRT-I complex subunit MVB12A OS=Sus scrofa OX=9823 GN=MVB12A PE=3 SV=2
I3L5B0	1.12959	0.175804	0.4609	no change	no	1.168	1.034	1	1.023	1.232	0.882	1.172	0.974	1.601	0.926	Adducin 2 OS=Sus scrofa OX=9823 GN=ADD2 PE=1 SV=2
A0A480THI7	0.978437	-0.03145	0.6444	no change	no	1.089	1.113	1	1.194	1.121	1.136	1.022	1.085	1.154	1.095	BUB3-interacting and GLEBS motif-containing protein ZNF207 isoform b OS=Sus scrofa OX=9823 PE=4 SV=1
A0A4X1TSN2	1.05701	0.079988	0.4975	no change	no	1.131	1.07	1	1.063	1.063	1.155	0.965	1.202	1.045	1.312	Uncharacterized protein OS=Sus scrofa OX=9823 GN=HADHB PE=3 SV=1
A0A4X1UF34	1.06086	0.085236	0.1979	no change	no	1.133	1.068	1	1.102	1.057	1.114	1.042	1.171	1.11	1.21	Uncharacterized protein OS=Sus scrofa OX=9823 GN=RMDN1 PE=4 SV=1
A0A4X1SXA3	1.10019	0.137754	0.3695	no change	no	1.153	1.048	1	1.092	1.108	0.991	1.317	0.934	1.346	1.016	Platelet endothelial cell adhesion molecule OS=Sus scrofa OX=9823 GN=PECAM1 PE=4 SV=1
A0A286ZLU2	1.06086	0.085236	0.2279	no change	no	1.133	1.068	1	1.015	1.097	1.162	1.115	1.216	1.122	1.078	3-hydroxyanthranilate 3,4-dioxygenase OS=Sus scrofa OX=9823 GN=HAAO PE=3 SV=1
A0A286ZWR7	1.05701	0.079988	0.4321	no change	no	1.131	1.07	1	0.956	1.238	1.086	1.125	1.081	1.24	1.079	Phosphoglucomutase 2 like 1 OS=Sus scrofa OX=9823 GN=PGM2L1 PE=1 SV=1
F1SDM6	1.17275	0.229901	0.03572	no change	yes	1.188	1.013	1	1.02	1	1.032	1.066	1.182	1.137	1.368	BRCA2 and CDKN1A-interacting protein OS=Sus scrofa OX=9823 GN=BCCIP PE=1 SV=3
A0A287AIW0	1.17275	0.229901	0.3976	no change	no	1.188	1.013	1	1.024	1.146	0.882	1.35	0.734	1.589	1.077	Uncharacterized protein OS=Sus scrofa OX=9823 GN=CD55 PE=4 SV=2
A0A4X1VXH2	0.987353	-0.018362	0.9247	no change	no	1.093	1.107	1	1.137	1.062	1.23	0.762	1.347	0.983	1.28	Uncharacterized protein OS=Sus scrofa OX=9823 GN=MYH14 PE=3 SV=1
Q56VQ1	1.09126	0.125988	0.3432	no change	no	1.148	1.052	1	0.943	1.023	1.241	1.031	1.26	1.033	1.268	2'-5' oligoadenylate synthase OS=Sus scrofa OX=9823 GN=OAS2 PE=1 SV=1
A0A5G2QTL6	0.945181	-0.081337	0.528	no change	no	1.069	1.131	1	1.104	1.158	1.263	1.163	1.038	1.204	0.872	Uncharacterized protein OS=Sus scrofa OX=9823 PE=1 SV=1
A0A4X1U7Z5	0.98556	-0.020985	0.7686	no change	no	1.092	1.108	1	1.134	1.148	1.15	1.012	1.153	1.162	1.04	Ras-related protein Rab-4 OS=Sus scrofa OX=9823 GN=RAB4A PE=3 SV=1
A0A5G2QMR2	1.14844	0.199672	0.0142	no change	yes	1.176	1.024	1	0.962	1.063	1.072	1.273	1.111	1.182	1.136	Iron-sulfur cluster assembly factor IBA57 OS=Sus scrofa OX=9823 GN=IBA57 PE=1 SV=1
F1ST74	0.946903	-0.078712	0.5152	no change	no	1.07	1.13	1	1.256	1.072	1.19	0.879	1.152	1.126	1.123	DNA-directed RNA polymerase I subunit RPA49 isoform 1 OS=Sus scrofa OX=9823 GN=POLR1E PE=3 SV=3
F1SAN7	1.09524	0.131245	0.3707	no change	no	1.15	1.05	1	1.053	0.929	1.217	0.931	1.191	1.144	1.333	Synapse defective Rho GTPase homolog 1 OS=Sus scrofa OX=9823 GN=SYDE1 PE=4 SV=1
A0A5G2R1P4	1.07257	0.101076	0.07171	no change	no	1.138	1.061	1	1.036	1.093	1.116	1.112	1.105	1.129	1.205	Acyl-CoA synthetase family member 2 OS=Sus scrofa OX=9823 GN=ACSF2 PE=1 SV=1
K7GMX6	0.885935	-0.174728	0.1966	no change	no	1.033	1.166	1	1.133	1.346	1.184	0.901	1.151	0.979	1.101	Glycerol kinase OS=Sus scrofa OX=9823 GN=GK PE=1 SV=3
A0A480LK91	1.12259	0.166827	0.06703	no change	no	1.163	1.036	1	0.964	1.001	1.179	1.129	1.143	1.128	1.251	Cysteine-S-conjugate beta-lyase 2 OS=Sus scrofa OX=9823 PE=4 SV=1
I3LIC8	1.1665	0.222189	0.03219	no change	yes	1.184	1.015	1	1	1	1.061	1.287	1.022	1.254	1.175	Ras interacting protein 1 OS=Sus scrofa OX=9823 GN=RASIP1 PE=1 SV=3
A0A5G2R862	0.958148	-0.06168	0.4533	no change	no	1.076	1.123	1	1.186	1.16	1.147	1.016	1.008	1.094	1.186	Phospholipase B-like OS=Sus scrofa OX=9823 GN=PLBD2 PE=1 SV=1
A0A4X1TG97	1.03989	0.056429	0.6559	no change	no	1.121	1.078	1	1.121	1.064	1.129	0.912	1.235	1.051	1.287	Cytochrome c oxidase subunit OS=Sus scrofa OX=9823 GN=COX6B PE=3 SV=1
F1RPC7	1.01189	0.017058	0.9317	no change	no	1.106	1.093	1	1.178	1.175	1.02	0.732	1.367	1.086	1.24	Ankyrin repeat and SAM domain-containing protein 4B OS=Sus scrofa OX=9823 GN=ANKS4B PE=1 SV=1
A0A4X1TZK7	0.973968	-0.038054	0.886	no change	no	1.085	1.114	1	1.293	1.171	0.991	0.822	0.842	1.594	1.081	Ig-like domain-containing protein OS=Sus scrofa OX=9823 GN=TRIM52 PE=3 SV=1
A0A5G2R4L4	1.23324	0.302455	0.03179	up	yes	1.343	1.089	1	1.177	1.116	1.064	1.202	1.197	1.497	1.476	E3 ubiquitin-protein ligase Midline-1 OS=Sus scrofa OX=9823 GN=MID1 PE=1 SV=1
A0A480TXD0	0.958148	-0.06168	0.7448	no change	no	1.076	1.123	1	1.155	1.259	1.077	1.043	0.778	1.386	1.098	Gamma-tubulin complex component OS=Sus scrofa OX=9823 PE=3 SV=1
F1SFX1	0.98645	-0.019682	0.8535	no change	no	1.092	1.107	1	1.207	1.187	1.035	1.25	1.009	0.984	1.124	UEV domain-containing protein OS=Sus scrofa OX=9823 GN=UEVLD PE=4 SV=4
A0A480Y2S0	1.12054	0.164194	0.3252	no change	no	1.162	1.037	1	1.217	0.839	1.093	1.158	1.043	1.043	1.406	Zinc finger protein 14 homolog isoform X1 OS=Sus scrofa OX=9823 PE=4 SV=1
A0A5G2QKZ6	1.1996	0.262553	0.3237	no change	no	1.199	0.9995	1	1.043	1.093	0.862	1.675	0.947	1.27	0.903	Laminin subunit beta 1 OS=Sus scrofa OX=9823 GN=LAMB1 PE=1 SV=1
I3LQH7	1.34257	0.424995	0.0828	up	no	1.26	0.9385	1	0.828	0.952	0.974	1.038	1.079	1.693	1.232	Biliverdin reductase B OS=Sus scrofa OX=9823 GN=BLVRB PE=1 SV=2
A0A4X1VMV1	1.02767	0.039384	0.5687	no change	no	1.114	1.084	1	1.128	1.083	1.126	1.101	1.208	1.02	1.126	Uncharacterized protein OS=Sus scrofa OX=9823 PE=3 SV=1
A0A4X1UE70	1.10134	0.139258	0.5006	no change	no	1.152	1.046	1	1.032	0.899	1.255	0.85	1.331	1.04	1.385	GOLD domain-containing protein OS=Sus scrofa OX=9823 GN=TMED4 PE=3 SV=1
Q6XGY2	1.06191	0.086667	0.7676	no change	no	1.132	1.066	1	0.967	1.069	1.228	1.208	1.639	1.045	0.638	2,4-dienoyl-CoA reductase (Fragment) OS=Sus scrofa OX=9823 GN=DECR PE=2 SV=1
A0A0M3KL59	1.02208	0.031507	0.8602	no change	no	1.111	1.087	1	1.133	0.981	1.234	0.822	1.165	1.08	1.376	Mitoribosomal protein us9m, mrps9 OS=Sus scrofa OX=9823 PE=1 SV=1
A0A4X1VIE0	0.938272	-0.091922	0.3861	no change	no	1.064	1.134	1	1.196	1.097	1.245	0.919	1.166	1.063	1.107	Uncharacterized protein OS=Sus scrofa OX=9823 GN=KRAS PE=4 SV=1
A0A5G2QRZ4	0.924694	-0.112953	0.5561	no change	no	1.056	1.142	1	1.477	0.919	1.172	1.13	0.941	1.188	0.966	FCH and double SH3 domains 1 OS=Sus scrofa OX=9823 GN=FCHSD1 PE=4 SV=1
A0A4X1WD04	0.801475	-0.31927	0.1665	down	no	0.9778	1.22	1	1.276	1.117	1.485	0.642	1.094	1.101	1.074	IF rod domain-containing protein OS=Sus scrofa OX=9823 GN=KRT8 PE=3 SV=1
F1RZ02	0.982852	-0.024954	0.7988	no change	no	1.089	1.108	1	1.158	1.127	1.147	0.95	1.099	1.066	1.242	AP-2 complex subunit alpha OS=Sus scrofa OX=9823 GN=AP2A2 PE=1 SV=4
A0A287BA12	1.05904	0.082763	0.3509	no change	no	1.13	1.067	1	1.052	1.065	1.152	0.972	1.211	1.174	1.164	Vesicle-fusing ATPase OS=Sus scrofa OX=9823 GN=VPS4B PE=1 SV=1
A0A4X1V575	1.04562	0.064364	0.5325	no change	no	1.123	1.074	1	1.093	1.069	1.132	1.092	1.204	1.253	0.942	Uncharacterized protein OS=Sus scrofa OX=9823 GN=ACAD8 PE=3 SV=1
F1SJL4	1.02302	0.032835	0.8246	no change	no	1.111	1.086	1	1.055	1.233	1.056	1.394	1.006	0.99	1.054	Cartilage intermediate layer protein 1 OS=Sus scrofa OX=9823 GN=CILP PE=4 SV=3
A0A4X1VWC2	0.977498	-0.032835	0.8458	no change	no	1.086	1.111	1	1.014	1.174	1.257	0.863	1.116	1.008	1.359	Mediator of RNA polymerase II transcription subunit 16 OS=Sus scrofa OX=9823 GN=MED16 PE=3 SV=1
A0A480UP67	1.23335	0.302583	0.309	up	no	1.213	0.9835	1	1.071	0.962	0.901	1.785	0.925	1.223	0.919	Myosin-10 isoform 2 OS=Sus scrofa OX=9823 PE=3 SV=1
I3LPN5	0.981949	-0.026279	0.8239	no change	no	1.088	1.108	1	1.102	1.082	1.249	0.871	1.136	1.166	1.177	Inositol 1,4,5-trisphosphate receptor type 2 OS=Sus scrofa OX=9823 GN=ITPR2 PE=3 SV=2
A0A4X1UUE4	1.02957	0.042049	0.8308	no change	no	1.114	1.082	1	1.095	0.924	1.308	0.809	1.232	1.055	1.361	PDZ domain-containing protein OS=Sus scrofa OX=9823 GN=GIPC2 PE=3 SV=1
A7YX23	0.978378	-0.031536	0.8761	no change	no	1.086	1.11	1	1.112	0.974	1.355	0.802	1.28	0.967	1.295	Torsin OS=Sus scrofa OX=9823 GN=DYT1 PE=2 SV=1
A0A4X1W360	1.01838	0.026279	0.8105	no change	no	1.108	1.088	1	1.074	1.102	1.177	1.066	0.938	1.181	1.245	Carnosine N-methyltransferase OS=Sus scrofa OX=9823 PE=3 SV=1
P50578	1.08349	0.115688	0.5331	no change	no	1.142	1.054	1	1.032	0.954	1.231	0.874	1.356	1.012	1.328	Aldo-keto reductase family 1 member A1 OS=Sus scrofa OX=9823 GN=AKR1A1 PE=1 SV=3
P67937	1.10345	0.142019	0.5033	no change	no	1.152	1.044	1	1.112	1.093	0.971	1.574	0.918	1.122	0.992	Tropomyosin alpha-4 chain OS=Sus scrofa OX=9823 GN=TPM4 PE=2 SV=3
A0A287A452	1.05234	0.073596	0.4864	no change	no	1.126	1.07	1	1.2	0.927	1.155	1.14	1.051	1.087	1.225	Ribosomal protein L15 OS=Sus scrofa OX=9823 GN=RPL15 PE=1 SV=1
A0A5G2QQC3	1.06004	0.084115	0.4008	no change	no	1.13	1.066	1	1.133	0.997	1.136	1.227	1.231	1.021	1.039	Zinc finger CCCH-type containing 4 OS=Sus scrofa OX=9823 GN=ZC3H4 PE=1 SV=1
A0A4X1TEZ9	1.06975	0.097268	0.2957	no change	no	1.135	1.061	1	0.956	1.168	1.121	1.218	1.043	1.093	1.185	Uncharacterized protein OS=Sus scrofa OX=9823 PE=3 SV=1
A0A480JI19	1.36923	0.453362	0.4033	up	no	1.269	0.9268	1	0.937	0.862	0.908	2.376	0.753	1.151	0.796	Endosialin OS=Sus scrofa OX=9823 PE=4 SV=1
A0A287BCW4	0.937335	-0.093364	0.2762	no change	no	1.062	1.133	1	1.117	1.177	1.239	0.99	1.068	1.141	1.048	ANK_REP_REGION domain-containing protein OS=Sus scrofa OX=9823 GN=ANKRD44 PE=4 SV=1
A0A4X1UBM4	1.01007	0.01446	0.8951	no change	no	1.103	1.092	1	1.08	1.179	1.11	0.898	1.149	1.188	1.177	NTP_transferase domain-containing protein OS=Sus scrofa OX=9823 PE=3 SV=1
A0A4X1TXH1	0.995455	-0.006573	0.9689	no change	no	1.095	1.1	1	1.14	1.026	1.234	0.824	1.238	1.01	1.308	Cytochrome c oxidase subunit 6C OS=Sus scrofa OX=9823 GN=COX6C PE=3 SV=1
K7GKN3	1.20603	0.270266	0.45	up	no	1.2	0.995	1	0.79	1.39	0.8	1.48	0.758	1.636	0.927	Uncharacterized protein OS=Sus scrofa OX=9823 GN=CP PE=1 SV=3
A0A4X1UP82	1.14565	0.196166	0.2715	no change	no	1.172	1.023	1	0.769	1.246	1.076	1.123	1.047	1.386	1.133	Aquaglyceroporin-3 OS=Sus scrofa OX=9823 GN=AQP3 PE=3 SV=1
A0A480MJC7	1.14146	0.190885	0.1089	no change	no	1.17	1.025	1	1.077	0.96	1.063	1.379	1.079	1.149	1.072	RNA helicase OS=Sus scrofa OX=9823 PE=3 SV=1
A0A4X1TD86	1.09351	0.128968	0.5289	no change	no	1.146	1.048	1	0.998	0.907	1.286	0.883	1.235	1.024	1.444	Endoplasmic reticulum resident protein 29 OS=Sus scrofa OX=9823 GN=ERP29 PE=4 SV=1
A0A5G2RA45	0.897924	-0.155335	0.2722	no change	no	1.038	1.156	1	1.172	1.221	1.231	0.795	1.084	1.134	1.138	Uncharacterized protein OS=Sus scrofa OX=9823 GN=LRRC1 PE=1 SV=1
A0A4X1U8C1	0.872014	-0.197577	0.2765	no change	no	1.022	1.172	1	1.369	1.18	1.141	0.93	0.945	1.321	0.891	Uncharacterized protein OS=Sus scrofa OX=9823 PE=4 SV=1
A0A4X1V6P6	0.931338	-0.102623	0.3384	no change	no	1.058	1.136	1	1.265	1.12	1.158	0.917	1.084	1.165	1.064	Uncharacterized protein OS=Sus scrofa OX=9823 GN=TCN2 PE=3 SV=1
A0A4X1T2G8	1.03903	0.055242	0.5934	no change	no	1.118	1.076	1	1.09	0.996	1.218	1.136	0.968	1.208	1.158	NACHT domain-containing protein OS=Sus scrofa OX=9823 GN=NLRP12L PE=4 SV=1
A0A287A6A8	0.924561	-0.113159	0.3254	no change	no	1.054	1.14	1	1.213	1.099	1.246	0.902	1.102	1.049	1.165	NADH:ubiquinone oxidoreductase complex assembly factor 2 OS=Sus scrofa OX=9823 GN=NDUFAF2 PE=3 SV=2
F1RST5	0.946761	-0.078927	0.4292	no change	no	1.067	1.127	1	1.215	1.191	1.101	1.136	0.933	1.157	1.041	Arachidonate 5-lipoxygenase-activating protein OS=Sus scrofa OX=9823 GN=ALOX5AP PE=1 SV=2
A0A480MPW5	1.07372	0.102623	0.4467	no change	no	1.136	1.058	1	1.044	1.164	1.024	1.049	1.159	0.963	1.373	Syntaxin-8 OS=Sus scrofa OX=9823 PE=4 SV=1
A0A287B0I6	1.21267	0.278189	0.114	up	no	1.202	0.9912	1	0.98	0.985	1	1.511	0.989	1.223	1.084	Vitamin-K-epoxide reductase (warfarin-sensitive) OS=Sus scrofa OX=9823 GN=VKORC1 PE=1 SV=1
A0A286ZUS8	1.00824	0.011842	0.894	no change	no	1.101	1.092	1	1.001	1.251	1.116	1.073	1.08	1.089	1.161	NADP-retinol dehydrogenase OS=Sus scrofa OX=9823 GN=RDH10 PE=1 SV=1
A5A777	1.10461	0.143533	0.1047	no change	no	1.151	1.042	1	0.99	1.091	1.086	1.275	1.029	1.148	1.151	Biogenesis of lysosome-related organelles complex 1 subunit 5 OS=Sus scrofa OX=9823 GN=BLOC1S5 PE=2 SV=1
A0A286ZLF6	1.12403	0.168682	0.01932	no change	yes	1.16	1.032	1	1.048	1.021	1.061	1.269	1.12	1.099	1.153	Protein kinase C OS=Sus scrofa OX=9823 GN=PKN2 PE=3 SV=1
A0A4X1VYE9	1	0	0.9979	no change	no	1.096	1.096	1	1.193	1.041	1.148	0.922	1.269	1.017	1.175	Uncharacterized protein OS=Sus scrofa OX=9823 PE=4 SV=1
A0A4X1SUS5	0.891286	-0.16604	0.4302	no change	no	1.033	1.159	1	1.242	1.205	1.19	1.264	0.804	1.284	0.779	SelP_N domain-containing protein OS=Sus scrofa OX=9823 PE=4 SV=1
A0A286ZRY0	0.717241	-0.479469	0.1591	down	no	0.9152	1.276	1	1.587	1.544	0.975	0.621	0.988	1.304	0.748	Ribosomal protein S6 kinase B2 OS=Sus scrofa OX=9823 GN=RPS6KB2 PE=4 SV=1
I3LKU1	1.30847	0.387881	0.1942	up	no	1.242	0.9492	1	0.866	1.035	0.896	1.39	0.837	1.718	1.022	Spermatogenesis associated 1 OS=Sus scrofa OX=9823 GN=SPATA1 PE=4 SV=2
A0A480P4V0	0.928697	-0.10672	0.374	no change	no	1.055	1.136	1	1.238	1.179	1.126	0.943	1.19	1.15	0.938	Serine/threonine-protein phosphatase 6 regulatory subunit 1 OS=Sus scrofa OX=9823 PE=3 SV=1
A0A480ILX3	1.01564	0.022388	0.9332	no change	no	1.104	1.087	1	1.324	1.186	0.839	1.429	0.849	1.34	0.799	Alpha-amylase OS=Sus scrofa OX=9823 PE=3 SV=1
A0A480KBF1	1.14593	0.196526	0.2012	no change	no	1.17	1.021	1	1.01	0.908	1.166	1.254	0.988	1.061	1.375	5-demethoxyubiquinone hydroxylase, mitochondrial isoform 1 (Fragment) OS=Sus scrofa OX=9823 PE=3 SV=1
A0A4X1W7R2	0.853638	-0.228304	0.185	no change	no	1.009	1.182	1	1.317	1.054	1.356	0.833	0.963	1.075	1.165	Uncharacterized protein OS=Sus scrofa OX=9823 GN=DLGAP5 PE=3 SV=1
I3LJV6	0.831271	-0.266609	0.2235	no change	no	0.9942	1.196	1	1.552	1.108	1.123	1.176	0.794	1.084	0.923	Receptor protein-tyrosine kinase OS=Sus scrofa OX=9823 GN=CSF1R PE=3 SV=3
I3LDC1	1.03532	0.050071	0.585	no change	no	1.114	1.076	1	1.072	1.041	1.189	1.016	1.192	1.031	1.216	Succinate dehydrogenase [ubiquinone] iron-sulfur subunit, mitochondrial OS=Sus scrofa OX=9823 GN=SDHB PE=1 SV=1
A0A4X1VZ74	0.983696	-0.023716	0.8105	no change	no	1.086	1.104	1	1.019	1.166	1.229	0.995	1.048	1.092	1.207	PUM-HD domain-containing protein OS=Sus scrofa OX=9823 GN=PUM1 PE=4 SV=1
I3LLH8	1.00917	0.013175	0.8775	no change	no	1.1	1.09	1	1.198	1.001	1.16	1.102	1.186	1.06	1.05	E4F transcription factor 1 OS=Sus scrofa OX=9823 GN=E4F1 PE=4 SV=3
A0A4X1TQ48	0.965889	-0.050071	0.5886	no change	no	1.076	1.114	1	1.213	1.191	1.05	1.085	1.18	1.036	1.005	Uncharacterized protein OS=Sus scrofa OX=9823 GN=CCDC69 PE=4 SV=1
A0A4X1SQH7	1.14286	0.192645	0.5273	no change	no	1.168	1.022	1	1.035	1.066	0.986	1.788	0.839	1.143	0.901	Uncharacterized protein OS=Sus scrofa OX=9823 GN=IKBIP PE=4 SV=1
A0A480ZL69	1.1078	0.147692	0.5288	no change	no	1.151	1.039	1	0.833	1.112	1.21	0.771	1.47	1.259	1.104	Selenocysteine-specific elongation factor OS=Sus scrofa OX=9823 PE=4 SV=1
I3L8S0	1.00366	0.00527	0.9574	no change	no	1.097	1.093	1	1.133	1.061	1.179	1.019	1.167	0.99	1.212	Zyg-11 family member B, cell cycle regulator OS=Sus scrofa OX=9823 GN=ZYG11B PE=1 SV=3
A0A4X1U6A6	0.88956	-0.168836	0.1912	no change	no	1.031	1.159	1	1.108	1.392	1.135	0.961	1.061	1.076	1.025	Uncharacterized protein OS=Sus scrofa OX=9823 GN=SLC41A3 PE=3 SV=1
A0A5G2QVD0	1.19683	0.259218	0.3729	no change	no	1.193	0.9968	1	0.973	1.101	0.913	1.679	0.905	1.362	0.827	LIM and cysteine-rich domains protein 1 OS=Sus scrofa OX=9823 GN=LMCD1 PE=1 SV=1
A0A4X1TS96	1.09875	0.135868	0.1977	no change	no	1.146	1.043	1	1.045	0.971	1.158	1.009	1.204	1.1	1.272	Coatomer subunit beta' OS=Sus scrofa OX=9823 GN=COPB2 PE=3 SV=1
A0A287A6K7	1.04198	0.059324	0.3989	no change	no	1.117	1.072	1	1.073	1.103	1.113	1.026	1.197	1.066	1.178	Adipocyte plasma membrane-associated protein OS=Sus scrofa OX=9823 GN=APMAP PE=1 SV=1
A0A4X1SRI0	0.98279	-0.025045	0.8135	no change	no	1.085	1.104	1	1.117	1.127	1.173	0.903	1.105	1.244	1.087	AH domain-containing protein OS=Sus scrofa OX=9823 GN=ARFIP1 PE=4 SV=1
A0A287ACD3	0.915136	-0.127943	0.2125	no change	no	1.046	1.143	1	1.299	1.095	1.178	0.977	1.025	1.097	1.086	Uncharacterized protein OS=Sus scrofa OX=9823 GN=LOC100518860 PE=1 SV=1
A0A4X1UHV8	1.01565	0.022409	0.8774	no change	no	1.103	1.086	1	1.055	0.965	1.323	0.913	1.155	1.115	1.228	RRM domain-containing protein OS=Sus scrofa OX=9823 GN=IGF2BP2 PE=3 SV=1
F1RIV6	1.05927	0.083065	0.0881	no change	no	1.126	1.063	1	1.041	1.147	1.064	1.131	1.135	1.121	1.119	MICAL like 2 OS=Sus scrofa OX=9823 GN=MICALL2 PE=4 SV=3
A0A287BNI5	0.930335	-0.104178	0.3211	no change	no	1.055	1.134	1	1.164	1.06	1.312	1.026	1.062	1.005	1.126	Uncharacterized protein OS=Sus scrofa OX=9823 GN=CYHR1 PE=3 SV=2
F1SP25	1.05347	0.07515	0.7935	no change	no	1.123	1.066	1	1.232	1.282	0.749	1.562	1.184	0.995	0.752	Uncharacterized protein OS=Sus scrofa OX=9823 GN=TMEM245 PE=1 SV=2
A0A0B8RZK0	1.0325	0.046139	0.7586	no change	no	1.112	1.077	1	1.092	1.06	1.156	0.813	1.147	1.276	1.211	Heparosan-N-sulfate-glucuronate 5-epimerase OS=Sus scrofa domesticus OX=9825 GN=GLCE PE=3 SV=1
A0A5G2R5X2	1	0	0.9972	no change	no	1.094	1.094	1	1.149	1.071	1.155	0.959	1.164	1.043	1.21	G protein subunit alpha i3 OS=Sus scrofa OX=9823 GN=GNAI3 PE=1 SV=1
A0A5K1U2A8	1	0	1	no change	no	1.094	1.094	1	1.124	0.983	1.269	0.982	1.06	1.131	1.203	Transmembrane protein 209 OS=Sus scrofa OX=9823 GN=TMEM209 PE=4 SV=1
A0A5G2QNX0	1.07393	0.102905	0.5094	no change	no	1.133	1.055	1	1.038	0.96	1.222	0.912	1.297	1.036	1.288	Uncharacterized protein OS=Sus scrofa OX=9823 GN=HSD17B11 PE=1 SV=1
A0A287BGN0	0.900956	-0.150472	0.191	no change	no	1.037	1.151	1	1.083	1.203	1.319	0.956	1.041	1.027	1.123	Cytochrome c oxidase subunit OS=Sus scrofa OX=9823 GN=COX6A1 PE=1 SV=2
A0A0B8RZE6	1.00183	0.002637	0.9817	no change	no	1.095	1.093	1	1.185	1.18	1.008	0.99	1.062	1.237	1.091	Leucine rich repeat containing 25 OS=Sus scrofa domesticus OX=9825 GN=LRRC25 PE=4 SV=1
A0A4X1SD27	1.13255	0.179579	0.1871	no change	no	1.162	1.026	1	0.915	1.096	1.092	1.356	1.067	1.228	0.997	GST N-terminal domain-containing protein OS=Sus scrofa OX=9823 GN=CLIC3 PE=3 SV=1
F1SJI1	1.01381	0.01979	0.8278	no change	no	1.101	1.086	1	1.092	1.034	1.217	0.988	1.218	1.067	1.132	Selenocysteine lyase OS=Sus scrofa OX=9823 GN=SCLY PE=1 SV=4
A0A287AYJ8	1.29245	0.370112	0.2852	up	no	1.233	0.954	1	0.884	1.011	0.921	1.859	0.816	1.326	0.93	Serpin family F member 1 OS=Sus scrofa OX=9823 GN=SERPINF1 PE=1 SV=1
A0A480W1A6	0.956172	-0.064658	0.5258	no change	no	1.069	1.118	1	1.108	1.234	1.131	1.167	1.138	1.051	0.919	Proline-serine-threonine phosphatase-interacting protein 1 isoform 1 OS=Sus scrofa OX=9823 PE=4 SV=1
K9J6I5	0.908377	-0.138637	0.5224	no change	no	1.041	1.146	1	1.442	1.233	0.908	1.018	1.32	0.905	0.922	Aminopeptidase OS=Sus scrofa OX=9823 GN=ERAP1 PE=2 SV=1
A0A480JB28	0.891869	-0.165097	0.654	no change	no	1.031	1.156	1	1.685	1.066	0.872	1.16	0.731	1.522	0.71	Protein-glutamine gamma-glutamyltransferase E OS=Sus scrofa OX=9823 PE=3 SV=1
A0A286ZIT8	0.891869	-0.165097	0.1129	no change	no	1.031	1.156	1	1.227	1.179	1.218	1.054	1.136	0.945	0.989	Taperin OS=Sus scrofa OX=9823 GN=TPRN PE=4 SV=2
A0A4X1TAS4	1.0222	0.03168	0.742	no change	no	1.105	1.081	1	1.083	1.03	1.212	0.96	1.113	1.181	1.166	Uncharacterized protein OS=Sus scrofa OX=9823 GN=FYCO1 PE=4 SV=1
A0A480J073	0.865188	-0.208915	0.317	no change	no	1.014	1.172	1	1.098	1.162	1.426	0.848	1.337	0.884	0.988	Ena/VASP-like protein OS=Sus scrofa OX=9823 PE=3 SV=1
A0A4X1VQ59	0.884483	-0.177094	0.308	no change	no	1.026	1.16	1	1.411	1.078	1.151	0.985	0.972	1.259	0.889	Uncharacterized protein OS=Sus scrofa OX=9823 GN=STXBP5 PE=3 SV=1
A0A4X1UXM8	1.07008	0.097713	0.04158	no change	yes	1.13	1.056	1	1.039	1.127	1.057	1.152	1.099	1.138	1.132	GLOBIN domain-containing protein OS=Sus scrofa OX=9823 GN=CYGB PE=3 SV=1
I3LU36	1.00919	0.013199	0.8438	no change	no	1.098	1.088	1	1.057	1.185	1.109	1.08	1.03	1.186	1.097	Ubiquitin specific peptidase 25 OS=Sus scrofa OX=9823 GN=USP25 PE=4 SV=3
A0A480ZFM5	1.00919	0.013199	0.9089	no change	no	1.098	1.088	1	1.032	1.062	1.256	1.252	0.921	1.144	1.076	GRB2-associated-binding protein 1 OS=Sus scrofa OX=9823 PE=4 SV=1
A0A5G2QSG0	0.919227	-0.121506	0.3021	no change	no	1.047	1.139	1	1.242	1.089	1.226	0.883	1.145	1.048	1.111	Vesicle associated membrane protein 5 OS=Sus scrofa OX=9823 GN=VAMP5 PE=1 SV=1
A0A4X1SQC2	1.09789	0.134732	0.1333	no change	no	1.144	1.042	1	1.073	1.083	1.014	1.26	1.045	1.212	1.057	Uncharacterized protein OS=Sus scrofa OX=9823 PE=3 SV=1
A0A4X1UCW7	0.917544	-0.124151	0.3907	no change	no	1.046	1.14	1	1.223	1.122	1.214	1.144	0.788	1.168	1.082	Sushi domain-containing protein OS=Sus scrofa OX=9823 GN=SUSD3 PE=4 SV=1
A0A480HSI5	0.833725	-0.262357	0.1089	no change	no	0.9938	1.192	1	1.15	1.307	1.313	1.027	0.804	0.977	1.167	Aryl hydrocarbon receptor OS=Sus scrofa OX=9823 PE=4 SV=1
D5FGE4	0.977376	-0.033015	0.6908	no change	no	1.08	1.105	1	1.066	1.23	1.125	1.02	1.013	1.152	1.134	Alpha-galactosidase OS=Sus scrofa OX=9823 PE=2 SV=1
A0A286ZL70	1.03067	0.043581	0.6464	no change	no	1.109	1.076	1	1.158	1.016	1.129	0.95	1.169	1.109	1.209	Vacuolar protein sorting-associated protein 54 OS=Sus scrofa OX=9823 GN=VPS54 PE=3 SV=1
A0A4X1V532	1.02502	0.035657	0.8269	no change	no	1.106	1.079	1	1.147	0.951	1.219	0.871	1.235	1.008	1.312	Complex I-B18 OS=Sus scrofa OX=9823 GN=NDUFB7 PE=3 SV=1
A0A4X1T2L1	0.977376	-0.033015	0.8585	no change	no	1.08	1.105	1	1.389	1.082	0.95	1.104	1.178	0.816	1.223	Uncharacterized protein OS=Sus scrofa OX=9823 GN=HLTF PE=4 SV=1
A0A480UTY4	1.09091	0.125531	0.3846	no change	no	1.14	1.045	1	1.069	1.093	1.018	1.178	0.982	1.406	0.995	Kinase suppressor of Ras 1 isoform X6 OS=Sus scrofa OX=9823 PE=4 SV=1
A0A480XPR9	1.06038	0.084578	0.3528	no change	no	1.124	1.06	1	1.06	1.037	1.142	1.017	1.131	1.07	1.28	Valacyclovir hydrolase OS=Sus scrofa OX=9823 PE=4 SV=1
A0A5G2QI52	0.978261	-0.031709	0.848	no change	no	1.08	1.104	1	1.174	1.071	1.171	0.736	1.195	1.169	1.218	Calcineurin-like phosphoesterase domain-containing protein 1 OS=Sus scrofa OX=9823 GN=CPPED1 PE=1 SV=1
A0A481A893	0.992701	-0.010569	0.9533	no change	no	1.088	1.096	1	1.002	1.009	1.373	0.921	1.104	0.966	1.36	Thioredoxin domain-containing protein 12 OS=Sus scrofa OX=9823 GN=TXNDC12 PE=1 SV=1
A0A4X1T6M2	1.09396	0.12956	0.3258	no change	no	1.141	1.043	1	1.064	0.969	1.139	0.988	1.096	1.101	1.379	2-methoxy-6-polyprenyl-1,4-benzoquinol methylase, mitochondrial OS=Sus scrofa OX=9823 GN=COQ5 PE=3 SV=1
A0A4X1VUN6	1.18838	0.248992	0.08361	no change	no	1.186	0.998	1	0.979	1.074	0.939	1.074	1.11	1.443	1.117	V-type proton ATPase proteolipid subunit OS=Sus scrofa OX=9823 GN=ATP6V0C PE=3 SV=1
A0A4X1WD41	0.978261	-0.031709	0.6687	no change	no	1.08	1.104	1	1.121	1.071	1.224	1.066	1.075	1.037	1.144	Uncharacterized protein OS=Sus scrofa OX=9823 GN=RIC8B PE=3 SV=1
A0A4X1VKU8	0.902439	-0.148099	0.4775	no change	no	1.036	1.148	1	1.168	1.082	1.34	0.711	1.261	0.959	1.215	RNA helicase OS=Sus scrofa OX=9823 GN=DHX16 PE=4 SV=1
A0A4X1W6G8	1.22489	0.292648	0.01707	up	yes	1.134	0.9258	1	0.872	0.953	0.878	1.202	1.01	1.074	1.252	Uncharacterized protein OS=Sus scrofa OX=9823 GN=RETSAT PE=4 SV=1
A0A287AJ05	1.00275	0.003965	0.9642	no change	no	1.093	1.09	1	1.105	1.062	1.191	0.891	1.124	1.155	1.203	Ribosomal protein S6 kinase OS=Sus scrofa OX=9823 GN=RPS6KA1 PE=1 SV=2
A0A480XYA7	0.986351	-0.019827	0.8991	no change	no	1.084	1.099	1	1.116	1.006	1.273	0.863	1.229	1.017	1.228	Protein OS-9 isoform X1 OS=Sus scrofa OX=9823 PE=4 SV=1
A0A4X1VM07	0.366938	-1.44639	0.2538	down	no	0.586	1.597	1	0.791	3.968	0.628	0.842	0.409	0.674	0.419	Uncharacterized protein OS=Sus scrofa OX=9823 GN=MS4A1 PE=3 SV=1
A0A4X1VSW8	1.09702	0.133593	0.4802	no change	no	1.142	1.041	1	1.066	1.246	0.851	1.443	1.097	1.099	0.931	Guanine nucleotide-binding protein subunit gamma OS=Sus scrofa OX=9823 GN=GNG7 PE=3 SV=1
A0A4X1V8P2	1.11122	0.152143	0.5396	no change	no	1.149	1.034	1	0.98	0.763	1.392	0.799	1.301	1.199	1.296	CN hydrolase domain-containing protein OS=Sus scrofa OX=9823 PE=3 SV=1
A0A4X1UD44	0.864219	-0.210532	0.3106	no change	no	1.012	1.171	1	1.202	1.441	1.04	0.871	0.847	1.294	1.035	AP complex subunit sigma OS=Sus scrofa OX=9823 PE=3 SV=1
A0A287A5T5	1.05556	0.078003	0.5191	no change	no	1.121	1.062	1	1.016	1.219	1.015	1.018	1.22	0.991	1.256	Protein prenyltransferase alpha subunit repeat containing 1 OS=Sus scrofa OX=9823 GN=PTAR1 PE=1 SV=1
Q9TSX9	1.01292	0.018513	0.8588	no change	no	1.098	1.084	1	1.001	1.296	1.039	1.191	1.048	1.09	1.065	Peroxiredoxin-6 OS=Sus scrofa OX=9823 GN=PRDX6 PE=2 SV=3
F1SPS7	1.00184	0.002645	0.9868	no change	no	1.092	1.09	1	1.06	1.114	1.188	0.973	1.124	1.169	1.1	Acyl-peptide hydrolase OS=Sus scrofa OX=9823 GN=APEH PE=4 SV=3
A0A286ZXQ4	1.01292	0.018513	0.781	no change	no	1.098	1.084	1	1.042	1.179	1.114	1.18	1.073	1.065	1.073	Dedicator of cytokinesis 8 OS=Sus scrofa OX=9823 GN=DOCK8 PE=3 SV=2
F1RWM4	1.05075	0.071422	0.4639	no change	no	1.118	1.064	1	1.055	1.004	1.195	0.966	1.155	1.148	1.201	DARPP-32 OS=Sus scrofa OX=9823 GN=PPP1R1B PE=1 SV=3
A0A4X1VRB1	0.976449	-0.034383	0.881	no change	no	1.078	1.104	1	1.232	1.123	1.061	1.503	0.962	1.114	0.731	Collectin-12 OS=Sus scrofa OX=9823 GN=COLEC12 PE=4 SV=1
A0A4X1W0F7	0.983636	-0.023803	0.7232	no change	no	1.082	1.1	1	1.2	1.095	1.105	1.112	1.052	1.132	1.034	Nkap_C domain-containing protein OS=Sus scrofa OX=9823 PE=3 SV=1
A0A287A7F4	1.11434	0.156191	0.3727	no change	no	1.15	1.032	1	0.955	0.857	1.316	1.086	1.146	1.018	1.349	3'-phosphoadenosine-5'-phosphosulfate synthase OS=Sus scrofa OX=9823 GN=PAPSS1 PE=3 SV=1
A0A480PSZ9	1.06043	0.084655	0.5923	no change	no	1.123	1.059	1	1.055	0.945	1.235	0.934	1.247	0.992	1.318	Cleft lip and palate transmembrane protein 1 isoform 2 OS=Sus scrofa OX=9823 PE=3 SV=1
A0A5G2Q9F2	1.05268	0.074068	0.6439	no change	no	1.119	1.063	1	1.045	0.965	1.242	0.86	1.088	1.233	1.294	Solute carrier family 12 member 7 OS=Sus scrofa OX=9823 GN=SLC12A7 PE=3 SV=1
A0A5G2QM92	1.04116	0.058192	0.6086	no change	no	1.113	1.069	1	1.066	0.981	1.228	0.952	1.178	1.095	1.228	Cytidine and dCMP deaminase domain containing 1 OS=Sus scrofa OX=9823 GN=CDADC1 PE=1 SV=1
F1SF93	1.15187	0.203983	0.06117	no change	no	1.168	1.014	1	1.087	1.007	0.962	1.251	1.081	1.045	1.293	Phosphopantothenoylcysteine synthetase OS=Sus scrofa OX=9823 GN=PPCS PE=1 SV=1
A0A4X1TCK4	0.920775	-0.11908	0.4001	no change	no	1.046	1.136	1	1.28	1.091	1.172	0.915	1.231	0.911	1.126	Uncharacterized protein OS=Sus scrofa OX=9823 GN=ZFAND1 PE=4 SV=1
A0A480XA80	0.902354	-0.148235	0.126	no change	no	1.035	1.147	1	1.21	1.235	1.144	1.051	1.123	1.006	0.962	LIM domain-containing protein 2 OS=Sus scrofa OX=9823 PE=4 SV=1
A0A287AR53	0.995425	-0.006615	0.9398	no change	no	1.088	1.093	1	1.091	1.1	1.181	0.942	1.14	1.093	1.177	Rab GTPase-binding effector protein 2 OS=Sus scrofa OX=9823 GN=RABEP2 PE=1 SV=1
A0A4X1SSJ6	1.00644	0.009261	0.9427	no change	no	1.094	1.087	1	1.137	1.02	1.192	0.91	1.223	1.006	1.238	ATP synthase subunit OS=Sus scrofa OX=9823 GN=ATP5MG PE=3 SV=1
A0A481AHT3	1.12159	0.165552	0.01777	no change	yes	1.153	1.028	1	1.024	0.991	1.096	1.203	1.087	1.115	1.206	Uncharacterized protein KIAA2013 isoform X1 OS=Sus scrofa OX=9823 PE=4 SV=1
A0A4X1THT1	0.971971	-0.041015	0.5449	no change	no	1.075	1.106	1	1.136	1.092	1.198	1.087	1.119	0.997	1.096	Uncharacterized protein OS=Sus scrofa OX=9823 PE=4 SV=1
A0A5G2RA57	1.28165	0.358001	0.5116	up	no	1.225	0.9558	1	0.99	1.178	0.655	2.256	0.85	1.237	0.558	Collagen type XI alpha 2 chain OS=Sus scrofa OX=9823 GN=COL11A2 PE=4 SV=1
A0A5G2QXK3	1.01479	0.021178	0.7338	no change	no	1.098	1.082	1	1.125	1.06	1.141	1	1.12	1.115	1.158	Small glutamine rich tetratricopeptide repeat containing alpha OS=Sus scrofa OX=9823 GN=SGTA PE=1 SV=1
A0A4X1V912	1.1998	0.262792	0.1336	no change	no	1.189	0.991	1	0.892	0.977	1.095	0.903	1.279	1.172	1.403	Uncharacterized protein OS=Sus scrofa OX=9823 PE=4 SV=1
A0A4X1W8D9	1.07224	0.100632	0.261	no change	no	1.128	1.052	1	1.042	1.072	1.096	1.007	1.229	1.053	1.225	Signal transducer and activator of transcription OS=Sus scrofa OX=9823 GN=STAT2 PE=3 SV=1
A0A4X1TRJ9	1.10425	0.143063	0.1909	no change	no	1.144	1.036	1	1.002	0.987	1.153	0.958	1.191	1.211	1.216	Secretory carrier-associated membrane protein OS=Sus scrofa OX=9823 GN=SCAMP2 PE=3 SV=1
A0A5G2R987	1.1124	0.15368	0.2003	no change	no	1.148	1.032	1	1.084	1.069	0.975	1.335	1.042	1.211	1.006	Guanine nucleotide-binding protein subunit gamma OS=Sus scrofa OX=9823 GN=GNG2 PE=1 SV=1
A0A5G2R118	1.07421	0.103283	0.131	no change	no	1.129	1.051	1	1.078	1.085	1.041	1.19	1.021	1.19	1.115	Sorting nexin-17 OS=Sus scrofa OX=9823 GN=SNX17 PE=3 SV=1
A0A287A8G9	1.12062	0.1643	0.3131	no change	no	1.152	1.028	1	0.977	0.819	1.318	1.152	1.126	1.067	1.264	Homeostatic iron regulator OS=Sus scrofa OX=9823 GN=HFE PE=3 SV=2
A0A3G5MYR3	1.18899	0.249741	0.06388	no change	no	1.184	0.9958	1	1.183	0.876	0.924	1.114	1.278	1.088	1.256	MHC class I antigen (Fragment) OS=Sus scrofa OX=9823 GN=SLA-2 PE=2 SV=1
A0A4X1W9D7	1.02886	0.041052	0.7408	no change	no	1.105	1.074	1	1.073	0.983	1.239	0.943	1.183	1.045	1.249	Uncharacterized protein OS=Sus scrofa OX=9823 GN=AIFM1 PE=3 SV=1
A0A4X1VGY0	0.984517	-0.022512	0.918	no change	no	1.081	1.098	1	1.339	0.763	1.288	1.055	1.156	0.883	1.23	UBA_e1_C domain-containing protein OS=Sus scrofa OX=9823 PE=3 SV=1
A0A4X1UP22	1.04601	0.064896	0.4229	no change	no	1.114	1.065	1	1.109	0.987	1.164	1.093	1.03	1.215	1.12	PHB domain-containing protein OS=Sus scrofa OX=9823 GN=STOM PE=3 SV=1
A0A0B8RZY5	1.05566	0.078146	0.4186	no change	no	1.119	1.06	1	1.136	0.974	1.129	1.01	1.183	1.049	1.233	WDFY family member 4 OS=Sus scrofa domesticus OX=9825 GN=WDFY4 PE=3 SV=1
A0A4X1VBZ5	0.957772	-0.062246	0.5039	no change	no	1.066	1.113	1	1.075	1.188	1.188	0.957	1.028	1.119	1.162	Uncharacterized protein OS=Sus scrofa OX=9823 GN=ST14 PE=4 SV=1
K7N7E9	1.04986	0.070195	0.2438	no change	no	1.116	1.063	1	1.151	1.056	1.044	1.054	1.1	1.133	1.175	Protein BUD31 homolog OS=Sus scrofa OX=9823 GN=BUD31 PE=1 SV=2
A0A287BR55	0.926614	-0.10996	0.3826	no change	no	1.048	1.131	1	1.258	1.025	1.241	1.11	1.158	0.908	1.016	Cell cycle checkpoint protein RAD17 isoform 2 OS=Sus scrofa OX=9823 GN=RAD17 PE=3 SV=1
P18434	1.10125	0.139147	0.1223	no change	no	1.142	1.037	1	1.184	0.997	0.967	1.185	1.104	1.076	1.202	Potassium-transporting ATPase subunit beta OS=Sus scrofa OX=9823 GN=ATP4B PE=1 SV=1
A0A5G2QMG4	1.01108	0.015898	0.9046	no change	no	1.095	1.083	1	1.093	1.104	1.134	0.832	1.196	1.111	1.24	Unconventional myosin-6 OS=Sus scrofa OX=9823 GN=MYO6 PE=1 SV=1
B6EDQ0	0.983607	-0.023847	0.8575	no change	no	1.08	1.098	1	1.077	1.089	1.226	0.855	1.14	1.093	1.234	Cytochrome c oxidase subunit 2 OS=Sus scrofa OX=9823 GN=COII PE=3 SV=1
A0A4X1W156	1.02793	0.039746	0.7537	no change	no	1.104	1.074	1	1.11	0.979	1.209	0.892	1.123	1.19	1.212	Uncharacterized protein OS=Sus scrofa OX=9823 PE=3 SV=1
A0A4X1UJT9	1.03361	0.047697	0.8482	no change	no	1.107	1.071	1	1.153	1.213	0.917	1.526	0.914	1.225	0.764	PWWP domain-containing protein OS=Sus scrofa OX=9823 GN=HDGFL3 PE=4 SV=1
A0A4X1UG05	1.16071	0.215013	0.006196	no change	yes	1.17	1.008	1	0.97	1.088	0.976	1.15	1.116	1.248	1.165	Fucokinase domain-containing protein OS=Sus scrofa OX=9823 PE=4 SV=1
A0A287BS07	1.05085	0.071553	0.5605	no change	no	1.116	1.062	1	1.071	1.025	1.154	0.887	1.173	1.146	1.258	Calcium activated nucleotidase 1 OS=Sus scrofa OX=9823 GN=CANT1 PE=4 SV=1
A0A480NQW0	0.946381	-0.079507	0.4821	no change	no	1.059	1.119	1	1.054	1.226	1.196	0.949	0.976	1.113	1.198	CUGBP Elav-like family member 2 isoform 2 OS=Sus scrofa OX=9823 PE=3 SV=1
A0A480PS24	1.13112	0.177746	0.1626	no change	no	1.156	1.022	1	1.158	0.935	0.997	1.269	1.211	0.954	1.192	Transmembrane and coiled-coil domain-containing protein 6 isoform X2 OS=Sus scrofa OX=9823 PE=4 SV=1
A0A4X1UIR6	1.11047	0.151164	0.1422	no change	no	1.146	1.032	1	1.001	1.041	1.088	0.956	1.198	1.195	1.237	Translation initiation factor eIF-2B subunit alpha OS=Sus scrofa OX=9823 PE=3 SV=1
A0A287B2M4	1.12281	0.16711	0.3973	no change	no	1.152	1.026	1	0.995	0.996	1.112	0.825	1.286	1.052	1.446	Golgi membrane protein 1 OS=Sus scrofa OX=9823 GN=GOLM1 PE=1 SV=1
A0A480JYK3	1.06445	0.090115	0.6138	no change	no	1.123	1.055	1	0.968	1.215	1.038	1.383	0.835	1.077	1.197	Protein-tyrosine-phosphatase OS=Sus scrofa OX=9823 PE=3 SV=1
A0A287AHC7	1.0586	0.082159	0.4603	no change	no	1.12	1.058	1	1.137	1.055	1.042	0.905	1.177	1.223	1.175	A-kinase anchoring protein 17A OS=Sus scrofa OX=9823 GN=AKAP17A PE=4 SV=1
A0A286ZLL7	1.04892	0.068902	0.6463	no change	no	1.115	1.063	1	1.112	1.032	1.109	0.942	1.358	0.944	1.216	Clathrin light chain OS=Sus scrofa OX=9823 GN=CLTA PE=3 SV=1
A0A480PNR4	0.744792	-0.425091	0.1095	down	no	0.9295	1.248	1	1.391	1.116	1.486	0.627	1.128	1.145	0.818	Plectin isoform X1-like (Fragment) OS=Sus scrofa OX=9823 PE=4 SV=1
A0A4X1T7K0	0.955975	-0.064955	0.5221	no change	no	1.064	1.113	1	1.085	1.184	1.183	0.99	0.943	1.178	1.144	Propionate--CoA ligase OS=Sus scrofa OX=9823 GN=ACSS2 PE=3 SV=1
K7GPY8	0.970136	-0.043741	0.7724	no change	no	1.072	1.105	1	1.054	1.07	1.295	0.846	1.165	1.03	1.246	Spermine synthase isoform X1 OS=Sus scrofa OX=9823 GN=SMS PE=1 SV=3
A0A0B8RTD1	1.02889	0.04109	0.4403	no change	no	1.104	1.073	1	1.092	1.084	1.117	1.069	1.183	1.063	1.102	Phosphatidylinositol transfer protein, alpha OS=Sus scrofa domesticus OX=9825 GN=PITPNA PE=4 SV=1
A0A4X1SF02	1.03839	0.054348	0.4479	no change	no	1.109	1.068	1	1.075	1.041	1.158	1.006	1.106	1.154	1.17	Glutamine-dependent NAD(+) synthetase OS=Sus scrofa OX=9823 GN=NADSYN1 PE=3 SV=1
A0A480V4R2	0.979091	-0.030485	0.7955	no change	no	1.077	1.1	1	1.162	1.006	1.232	0.983	1.239	0.976	1.11	Integral membrane protein 2 OS=Sus scrofa OX=9823 PE=3 SV=1
A0A287A0Q2	1.14694	0.197793	0.1437	no change	no	1.163	1.014	1	1.004	0.945	1.109	1.044	1.185	1.038	1.385	45 kDa calcium-binding protein OS=Sus scrofa OX=9823 GN=SDF4 PE=1 SV=1
A0A287B654	1.14694	0.197793	0.114	no change	no	1.163	1.014	1	1	0.915	1.143	1.116	1.135	1.051	1.351	Neudesin neurotrophic factor OS=Sus scrofa OX=9823 GN=NENF PE=1 SV=1
A0A287BA07	0.961261	-0.057	0.5388	no change	no	1.067	1.11	1	1.166	1.015	1.258	1.008	1.084	1.079	1.098	Zinc finger protein 362 OS=Sus scrofa OX=9823 GN=ZNF362 PE=4 SV=2
A0A4X1SHM0	0.931677	-0.102098	0.6707	no change	no	1.05	1.127	1	1.318	1.065	1.124	0.881	1.272	0.693	1.354	Fe2OG dioxygenase domain-containing protein OS=Sus scrofa OX=9823 GN=ALKBH3 PE=4 SV=1
A0A4X1SVH8	0.970136	-0.043741	0.7714	no change	no	1.072	1.105	1	1.204	0.995	1.221	0.835	1.11	1.092	1.253	Fe_hyd_SSU domain-containing protein OS=Sus scrofa OX=9823 GN=CIAO3 PE=3 SV=1
A0A4X1T9I2	1.30398	0.382921	0.2596	up	no	1.232	0.9448	1	0.792	1.143	0.844	1.688	0.765	1.496	0.977	Gc-globulin OS=Sus scrofa OX=9823 GN=GC PE=4 SV=1
Q56P20	1.125	0.169925	0.2643	no change	no	1.152	1.024	1	1.034	0.891	1.17	0.993	1.202	1.038	1.375	ADP-ribosylation factor 4 OS=Sus scrofa OX=9823 GN=ARF4 PE=2 SV=1
A0A4X1TFB4	1.05477	0.076927	0.8021	no change	no	1.117	1.059	1	1.153	1.249	0.834	1.681	0.992	1.069	0.726	Core histone macro-H2A OS=Sus scrofa OX=9823 GN=LOC100738475 PE=4 SV=1
Q5S3G4	0.9945	-0.007956	0.9587	no change	no	1.085	1.091	1	1.114	1.004	1.246	0.824	1.223	1.032	1.26	Cytochrome c oxidase subunit 5B, mitochondrial OS=Sus scrofa OX=9823 GN=COX5B PE=2 SV=1
A0A4X1VJU8	1.21589	0.282008	0.3671	up	no	1.194	0.982	1	1.065	0.959	0.904	1.482	0.883	1.64	0.773	Four and a half LIM domains protein 5 OS=Sus scrofa OX=9823 GN=FHL5 PE=4 SV=1
A0A287AXT9	1.09836	0.135352	0.37	no change	no	1.139	1.037	1	1.04	1.072	1.036	1.404	0.996	1.205	0.951	RHO family interacting cell polarization regulator 1 OS=Sus scrofa OX=9823 GN=RIPOR1 PE=1 SV=1
A0A4X1TZH3	0.953321	-0.068965	0.5286	no change	no	1.062	1.114	1	1.132	1.039	1.285	0.96	1.091	1.023	1.173	Uncharacterized protein OS=Sus scrofa OX=9823 PE=3 SV=1
A0A4X1TWG8	0.976385	-0.034478	0.7512	no change	no	1.075	1.101	1	1.272	1.161	0.97	1.093	1.046	1.002	1.158	Uncharacterized protein OS=Sus scrofa OX=9823 GN=C9H1orf21 PE=4 SV=1
A0A287BKX1	1.54837	0.630752	0.3858	up	no	1.322	0.8538	1	0.878	0.902	0.635	2.666	0.555	1.467	0.6	Leucine rich repeat containing 17 OS=Sus scrofa OX=9823 GN=LRRC17 PE=4 SV=2
A0A480YXA1	0.957696	-0.062361	0.4369	no change	no	1.064	1.111	1	1.142	1.101	1.2	0.956	1.076	1.119	1.105	Filamin-B isoform 2 OS=Sus scrofa OX=9823 PE=3 SV=1
A0A287A9L8	1.05771	0.080945	0.191	no change	no	1.118	1.057	1	1.014	1.12	1.095	1.082	1.142	1.061	1.187	2',3'-cyclic-nucleotide 3'-phosphodiesterase OS=Sus scrofa OX=9823 GN=CNP PE=1 SV=2
A0A4X1VZR3	0.977273	-0.033167	0.7588	no change	no	1.075	1.1	1	1.054	1.225	1.122	0.93	1.037	1.109	1.224	WD_REPEATS_REGION domain-containing protein OS=Sus scrofa OX=9823 GN=TBL3 PE=4 SV=1
A0A4X1W3V3	1.09942	0.136744	0.3785	no change	no	1.139	1.036	1	1.038	1.118	0.987	0.951	1.029	1.148	1.427	RING-type domain-containing protein OS=Sus scrofa OX=9823 PE=4 SV=1
A0A287BDT5	1.06161	0.086256	0.7623	no change	no	1.12	1.055	1	0.918	1.002	1.299	0.799	1.148	0.897	1.634	Uncharacterized protein OS=Sus scrofa OX=9823 PE=4 SV=2
A0A287B433	1.22873	0.297174	0.1539	up	no	1.199	0.9758	1	0.977	0.939	0.987	0.986	1.193	1.032	1.586	Surfeit 6 OS=Sus scrofa OX=9823 GN=SURF6 PE=3 SV=2
A0A4X1UZ52	1.05482	0.076997	0.4569	no change	no	1.116	1.058	1	1.006	0.983	1.245	1.054	1.113	1.075	1.224	Uncharacterized protein OS=Sus scrofa OX=9823 GN=MCCC1 PE=4 SV=1
A0A4X1UXH7	0.994495	-0.007963	0.9166	no change	no	1.084	1.09	1	1.081	1.135	1.146	0.968	1.063	1.098	1.207	Mediator complex subunit 23 OS=Sus scrofa OX=9823 GN=MED23 PE=3 SV=1
K9IVL5	0.979964	-0.0292	0.8548	no change	no	1.076	1.098	1	1.121	1.031	1.24	0.79	1.143	1.09	1.28	Integrin alpha-4 isoform 1 preproprotein OS=Sus scrofa OX=9823 GN=ITGA4 PE=2 SV=1
A0A480VWW1	1.11068	0.151443	0.1167	no change	no	1.144	1.03	1	1.087	1.016	1.018	0.973	1.162	1.205	1.235	Mitotic spindle-associated MMXD complex subunit MIP18 OS=Sus scrofa OX=9823 PE=3 SV=1
A0A286ZYY0	1.15247	0.204736	0.1012	no change	no	1.164	1.01	1	1.009	1.108	0.925	1.229	0.956	1.26	1.213	Methionine--tRNA ligase OS=Sus scrofa OX=9823 GN=MARS2 PE=3 SV=1
A0A480VMP9	0.934996	-0.096969	0.3068	no change	no	1.05	1.123	1	1.161	1.133	1.198	0.958	1.088	1.172	0.98	Phosphatidylinositol 5-phosphate 4-kinase type-2 alpha isoform 1 OS=Sus scrofa OX=9823 PE=4 SV=1
A0A4X1TE15	1.03274	0.046478	0.733	no change	no	1.104	1.069	1	1.095	0.976	1.205	0.912	1.23	1.014	1.262	PlsC domain-containing protein OS=Sus scrofa OX=9823 GN=LCLAT1 PE=3 SV=1
A0A4X1V771	1.06952	0.096969	0.426	no change	no	1.123	1.05	1	0.925	1.07	1.203	0.966	1.256	1.091	1.178	Tyrosine-protein kinase OS=Sus scrofa OX=9823 GN=FRK PE=3 SV=1
A0A480WTA7	1.09345	0.128886	0.2672	no change	no	1.135	1.038	1	0.993	0.985	1.174	0.999	1.192	1.061	1.287	Dolichyl-phosphate beta-glucosyltransferase isoform 1 OS=Sus scrofa OX=9823 PE=4 SV=1
A0A4X1VJJ3	1.02894	0.041166	0.6933	no change	no	1.102	1.071	1	1.003	1.025	1.255	1.02	1.04	1.204	1.144	M20_dimer domain-containing protein OS=Sus scrofa OX=9823 GN=PM20D2 PE=4 SV=1
A0A286ZJQ1	1.15575	0.208834	0.1135	no change	no	1.165	1.008	1	0.892	1.011	1.127	1.004	1.111	1.333	1.213	Inositol hexakisphosphate and diphosphoinositol-pentakisphosphate kinase OS=Sus scrofa OX=9823 GN=PPIP5K2 PE=3 SV=2
A0A4X1TDW8	1.04807	0.067732	0.8548	no change	no	1.112	1.061	1	0.918	0.836	1.49	0.912	0.816	1.786	0.936	Uncharacterized protein OS=Sus scrofa OX=9823 GN=EXOSC7 PE=4 SV=1
A0A286ZS28	1.02705	0.03851	0.7958	no change	no	1.101	1.072	1	1.062	1.001	1.226	0.867	1.191	1.05	1.297	Deoxyribonuclease OS=Sus scrofa OX=9823 GN=DNASE1L1 PE=3 SV=1
A0A286ZIQ3	1.12414	0.168828	0.1408	no change	no	1.15	1.023	1	0.924	1.165	1.003	1.277	1.052	1.204	1.065	Family with sequence similarity 207 member A OS=Sus scrofa OX=9823 GN=FAM207A PE=4 SV=2
A0A286ZSI8	0.818243	-0.289399	0.1167	down	no	0.9778	1.195	1	1.102	1.48	1.197	0.813	0.98	1.052	1.066	WD repeat-containing protein 76 OS=Sus scrofa OX=9823 GN=WDR76 PE=3 SV=2
A0A4X1URU2	1.06857	0.095683	0.5582	no change	no	1.122	1.05	1	0.846	1.129	1.223	1.007	1.335	0.977	1.167	Catechol O-methyltransferase OS=Sus scrofa OX=9823 GN=COMT PE=3 SV=1
P29700	1.26959	0.344365	0.1772	up	no	1.215	0.957	1	0.78	1.021	1.027	1.431	0.835	1.515	1.079	Alpha-2-HS-glycoprotein (Fragment) OS=Sus scrofa OX=9823 GN=AHSG PE=1 SV=1
A0A5G2QA44	1.01111	0.015942	0.9055	no change	no	1.092	1.08	1	1.073	1.093	1.154	0.823	1.225	1.106	1.215	Syntaxin-binding protein 2 OS=Sus scrofa OX=9823 GN=STXBP2 PE=1 SV=1
A0A287AJ84	1.04906	0.069093	0.3011	no change	no	1.112	1.06	1	1.042	1.055	1.141	1.032	1.173	1.17	1.072	Rho GTPase activating protein 18 OS=Sus scrofa OX=9823 GN=ARHGAP18 PE=1 SV=1
F1SCE3	1.43498	0.521028	0.1337	up	no	1.28	0.892	1	0.844	0.752	0.972	1.586	0.866	1.713	0.953	Serpin family A member 5 OS=Sus scrofa OX=9823 GN=SERPINA5 PE=1 SV=2
A0A481D7K6	1.09249	0.127614	0.5062	no change	no	1.134	1.038	1	0.979	0.909	1.265	0.805	1.248	1.194	1.291	4F2 cell-surface antigen heavy chain isoform b OS=Sus scrofa OX=9823 PE=4 SV=1
I3LDA5	1.10368	0.142325	0.2764	no change	no	1.139	1.032	1	1.042	1.047	1.038	1.322	0.944	1.253	1.037	EH domain containing 4 OS=Sus scrofa OX=9823 GN=EHD4 PE=1 SV=2
F1ST04	1.00833	0.011962	0.9499	no change	no	1.09	1.081	1	1.091	1.041	1.193	0.782	1.351	0.993	1.234	Cingulin OS=Sus scrofa OX=9823 GN=CGN PE=1 SV=2
A0A4X1VUZ7	1.12427	0.168984	0.08871	no change	no	1.149	1.022	1	0.994	1.041	1.052	1.325	1.132	1.083	1.055	Glutathione peroxidase OS=Sus scrofa OX=9823 GN=GPX4 PE=3 SV=1
A0A5G2RA64	1.06369	0.089075	0.2473	no change	no	1.119	1.052	1	1.061	1.107	1.042	1.164	0.995	1.214	1.104	t-SNARE coiled-coil homology domain-containing protein OS=Sus scrofa OX=9823 GN=STX16-NPEPL1 PE=1 SV=1
A0A4X1TI10	1.00647	0.009303	0.9442	no change	no	1.089	1.082	1	1.28	0.906	1.141	1.102	1.037	0.963	1.255	C2H2-type domain-containing protein OS=Sus scrofa OX=9823 GN=DZIP1L PE=3 SV=1
A0A4X1TLU8	0.921239	-0.118353	0.2093	no change	no	1.041	1.13	1	1.22	1.099	1.203	1.056	1.141	0.971	0.997	Glyceraldehyde-3-phosphate dehydrogenase OS=Sus scrofa OX=9823 PE=3 SV=1
F1S785	1.21819	0.28474	0.07291	up	no	1.192	0.9785	1	0.954	1.042	0.918	1.443	1.018	1.226	1.08	Phospholipid phosphatase 3 OS=Sus scrofa OX=9823 GN=PLPP3 PE=1 SV=3
A0A4X1TVL3	1.17159	0.228463	0.431	no change	no	1.171	0.9995	1	0.828	1.082	1.088	0.729	1.314	1.012	1.628	Uncharacterized protein OS=Sus scrofa OX=9823 GN=FRRS1 PE=3 SV=1
A0A481B9A6	1.26015	0.3336	0.1273	up	no	1.21	0.9602	1	0.926	0.815	1.1	1.549	0.974	1.262	1.057	Histidine-rich glycoprotein OS=Sus scrofa OX=9823 PE=4 SV=1
F1RQH5	1.01112	0.015956	0.9098	no change	no	1.091	1.079	1	1.102	1.074	1.141	0.857	1.186	1.029	1.292	Uncharacterized protein OS=Sus scrofa OX=9823 GN=MYO7B PE=1 SV=3
F1SID1	1.02048	0.029254	0.7077	no change	no	1.096	1.074	1	0.993	1.108	1.196	1.057	1.092	1.059	1.177	PML nuclear body scaffold OS=Sus scrofa OX=9823 GN=PML PE=1 SV=3
A0A287A2S3	1.03756	0.053193	0.788	no change	no	1.105	1.065	1	1.122	1.047	1.091	1.508	0.903	1.089	0.921	GIT ArfGAP 2 OS=Sus scrofa OX=9823 GN=GIT2 PE=4 SV=1
I3LAJ6	1.09662	0.133062	0.3225	no change	no	1.135	1.035	1	0.996	1.103	1.041	1.013	1.016	1.393	1.118	Small monomeric GTPase OS=Sus scrofa OX=9823 GN=RALA PE=1 SV=1
A0A4X1VY63	0.998158	-0.002659	0.9873	no change	no	1.084	1.086	1	1.189	1.008	1.145	0.862	1.027	1.056	1.389	Dol-P-Glc:Glc(2)Man(9)GlcNAc(2)-PP-Dol alpha-1,2-glucosyltransferase OS=Sus scrofa OX=9823 GN=ALG10 PE=3 SV=1
P19620	1.15606	0.209221	0.45	no change	no	1.163	1.006	1	1.047	1.072	0.905	1.601	0.802	1.363	0.887	Annexin A2 OS=Sus scrofa OX=9823 GN=ANXA2 PE=1 SV=4
A0A4X1U3J0	1.06375	0.089158	0.1709	no change	no	1.118	1.051	1	1.039	1.015	1.151	1.057	1.134	1.101	1.181	Electron transfer flavoprotein-ubiquinone oxidoreductase OS=Sus scrofa OX=9823 GN=ETFDH PE=4 SV=1
A0A4X1UV26	1.05203	0.073181	0.5868	no change	no	1.112	1.057	1	1.054	0.98	1.194	0.942	1.216	1.003	1.287	Voltage-dependent anion-selective channel protein 1 OS=Sus scrofa OX=9823 GN=VDAC1 PE=3 SV=1
B6CVD7	1.0271	0.038581	0.7062	no change	no	1.099	1.07	1	1.036	1.044	1.2	0.989	1.195	1.005	1.208	ERO1-like protein alpha OS=Sus scrofa OX=9823 GN=ERO1A PE=2 SV=1
A0A4X1W7G6	0.825758	-0.27621	0.4237	down	no	0.981	1.188	1	1.604	1.286	0.861	0.978	0.754	1.479	0.713	Protein-arginine deiminase OS=Sus scrofa OX=9823 PE=3 SV=1
A0A481B2B1	0.941808	-0.086494	0.3925	no change	no	1.052	1.117	1	1.075	1.3	1.093	0.966	1.087	1.09	1.065	Calpain-5 OS=Sus scrofa OX=9823 PE=3 SV=1
A0A480L9C2	0.977211	-0.033259	0.8145	no change	no	1.072	1.097	1	1.119	1.101	1.167	0.933	1.136	0.908	1.311	Peroxin-19 OS=Sus scrofa OX=9823 PE=3 SV=1
A0A4X1SKE1	0.914387	-0.129124	0.6617	no change	no	1.036	1.133	1	1.667	0.976	0.889	1.336	1.035	0.794	0.977	BTB domain-containing protein OS=Sus scrofa OX=9823 GN=KCTD21 PE=4 SV=1
D3K5I9	1.23608	0.305775	0.05772	up	no	1.199	0.97	1	0.97	0.938	0.972	1.458	0.987	1.173	1.179	Motile sperm domain containing 2 OS=Sus scrofa OX=9823 GN=MOSPD2 PE=2 SV=1
A0A4X1VTL3	0.909331	-0.137123	0.1354	no change	no	1.033	1.136	1	1.181	1.201	1.163	0.943	1.071	1.003	1.116	Uncharacterized protein OS=Sus scrofa OX=9823 GN=MOB3A PE=4 SV=1
A0A5G2RMU7	0.822269	-0.282318	0.2279	down	no	0.9785	1.19	1	1.406	1.338	1.017	1.041	0.775	1.282	0.816	Transcription factor PU.1 OS=Sus scrofa OX=9823 GN=SPI1 PE=3 SV=1
P28491	1.10895	0.149194	0.2851	no change	no	1.14	1.028	1	1.052	0.93	1.132	0.999	1.199	1.008	1.354	Calreticulin OS=Sus scrofa OX=9823 GN=CALR PE=1 SV=3
A0A4X1UDY1	1.02617	0.037267	0.6271	no change	no	1.098	1.07	1	1.092	1.038	1.149	0.977	1.107	1.119	1.188	Uncharacterized protein OS=Sus scrofa OX=9823 PE=3 SV=1
A0A287AR67	1.02996	0.042592	0.6189	no change	no	1.1	1.068	1	1.09	1.08	1.103	0.963	1.236	1.089	1.112	Sorcin OS=Sus scrofa OX=9823 GN=SRI PE=1 SV=1
A0A286ZQZ4	1.08462	0.117184	0.09759	no change	no	1.128	1.04	1	1.044	1.036	1.082	1.13	1.052	1.087	1.241	L-2-hydroxyglutarate dehydrogenase OS=Sus scrofa OX=9823 GN=L2HGDH PE=1 SV=2
A0A480SUM8	1.01862	0.026619	0.866	no change	no	1.094	1.074	1	1.072	1.031	1.195	0.83	1.322	1.041	1.185	Seryl-tRNA synthetase OS=Sus scrofa OX=9823 PE=3 SV=1
F1S1A8	1.03857	0.054599	0.5356	no change	no	1.104	1.063	1	1.093	1.039	1.12	0.978	1.15	1.053	1.234	Complex I-49kD OS=Sus scrofa OX=9823 GN=NDUFS2 PE=1 SV=2
A0A5G2R7S2	1.06185	0.086574	0.6103	no change	no	1.116	1.051	1	1.028	0.931	1.245	0.907	1.216	0.995	1.347	Endoplasmic reticulum protein 44 OS=Sus scrofa OX=9823 GN=ERP44 PE=1 SV=1
A0A4X1UDC2	1.02523	0.035953	0.6338	no change	no	1.097	1.07	1	1.062	1.081	1.139	1.012	1.149	1.031	1.197	PX domain-containing protein OS=Sus scrofa OX=9823 GN=SNX2 PE=3 SV=1
A0A0H3WE40	1.13919	0.188009	0.02715	no change	yes	1.154	1.013	1	1.035	1.017	1.001	1.113	1.039	1.245	1.217	Endothelin-converting enzyme 1 (Fragment) OS=Sus scrofa OX=9823 GN=ECE1 PE=2 SV=1
A0A4X1W3S0	0.926222	-0.11057	0.3452	no change	no	1.042	1.125	1	1.234	1.264	1.003	0.989	0.986	1.152	1.04	Tyrosine-protein kinase OS=Sus scrofa OX=9823 GN=BTK PE=3 SV=1
A0A287AD37	1.04627	0.065255	0.5014	no change	no	1.108	1.059	1	1.102	1.004	1.129	0.966	1.205	1.052	1.207	Pleckstrin homology domain containing A7 OS=Sus scrofa OX=9823 GN=PLEKHA7 PE=1 SV=2
A0A4X1SZX6	1.00834	0.011984	0.9119	no change	no	1.088	1.079	1	1.049	1.232	1.034	1.126	0.93	1.222	1.074	PH domain-containing protein OS=Sus scrofa OX=9823 GN=DEF6 PE=4 SV=1
A0A4X1TTI9	1.03474	0.049271	0.8843	no change	no	1.102	1.065	1	1.219	1.337	0.705	1.662	0.98	1.036	0.73	Uncharacterized protein OS=Sus scrofa OX=9823 GN=MAPRE3 PE=3 SV=1
Q684M7	1.05403	0.075914	0.6521	no change	no	1.112	1.055	1	1.054	0.961	1.205	0.901	1.175	0.989	1.381	Tyrosine-protein kinase OS=Sus scrofa OX=9823 GN=TYK2 PE=3 SV=1
A0A4X1U0E8	1.0482	0.06792	0.5684	no change	no	1.109	1.058	1	1.051	0.999	1.182	0.908	1.097	1.227	1.204	PKS_ER domain-containing protein OS=Sus scrofa OX=9823 GN=ZADH2 PE=4 SV=1
A0A4X1UKX5	1.00648	0.009321	0.9667	no change	no	1.087	1.08	1	1.076	0.839	1.407	0.925	0.977	1.079	1.368	Methyltransf_25 domain-containing protein OS=Sus scrofa OX=9823 PE=4 SV=1
I3LBF1	1.26543	0.339623	0.2383	up	no	1.21	0.9562	1	0.921	1.056	0.848	1.463	0.819	1.597	0.963	Serotransferrin OS=Sus scrofa OX=9823 GN=TF PE=3 SV=2
F1STR1	1.00928	0.013321	0.8738	no change	no	1.088	1.078	1	1.058	1.159	1.094	0.983	1.041	1.094	1.235	Cathepsin C OS=Sus scrofa OX=9823 GN=CTSC PE=1 SV=1
A0A4X1TA51	1.05503	0.077282	0.2189	no change	no	1.112	1.054	1	0.998	1.069	1.149	1.078	1.109	1.084	1.178	Uncharacterized protein OS=Sus scrofa OX=9823 GN=CUTA PE=3 SV=1
A0A4X1SW44	1.05503	0.077282	0.3488	no change	no	1.112	1.054	1	0.996	1.108	1.114	1.193	1.162	1.112	0.982	Uncharacterized protein OS=Sus scrofa OX=9823 GN=SOS1 PE=4 SV=1
F1S2G3	1.03571	0.050626	0.5977	no change	no	1.102	1.064	1	1.086	1.091	1.08	0.989	1.265	1.01	1.144	Tubulin-specific chaperone A OS=Sus scrofa OX=9823 GN=TBCA PE=1 SV=2
A0A480I1U3	0.958409	-0.061287	0.5651	no change	no	1.06	1.106	1	1.245	1.044	1.134	0.915	1.045	1.153	1.125	Membrane-associated phosphatidylinositol transfer protein 1 OS=Sus scrofa OX=9823 PE=3 SV=1
A0A4X1U4B4	1.09073	0.125299	0.1826	no change	no	1.13	1.036	1	1.026	1.019	1.099	1.045	1.135	1.046	1.292	Uncharacterized protein OS=Sus scrofa OX=9823 GN=YTHDC2 PE=4 SV=1
A0A480QG89	1.12979	0.176059	0.02865	no change	yes	1.149	1.017	1	0.984	1	1.084	1.246	1.064	1.178	1.107	Non-specific serine/threonine protein kinase (Fragment) OS=Sus scrofa OX=9823 PE=3 SV=1
A0A4X1TXD9	1.08671	0.119961	0.1652	no change	no	1.128	1.038	1	0.968	1.143	1.042	1.215	1.085	1.18	1.032	Link domain-containing protein OS=Sus scrofa OX=9823 GN=LYVE1 PE=4 SV=1
A0A5G2R1B9	1.15308	0.205495	0.3825	no change	no	1.16	1.006	1	0.98	1.086	0.959	1.244	0.88	1.581	0.937	Erythrocyte membrane protein band 4.2 OS=Sus scrofa OX=9823 GN=EPB42 PE=1 SV=1
A0A480V836	0.963735	-0.053291	0.4623	no change	no	1.063	1.103	1	1.168	1.07	1.173	1.118	1.107	1.007	1.02	Partitioning defective 3 homolog B isoform Par3La OS=Sus scrofa OX=9823 PE=3 SV=1
A0A286ZVQ0	1.02715	0.038652	0.6609	no change	no	1.097	1.068	1	1.031	1.131	1.108	1.237	1.066	1.113	0.971	Uncharacterized protein OS=Sus scrofa OX=9823 GN=ACOT4 PE=1 SV=2
P79384	1.03669	0.051983	0.4611	no change	no	1.102	1.063	1	1.045	1.057	1.149	1.106	1.022	1.073	1.208	Propionyl-CoA carboxylase beta chain, mitochondrial OS=Sus scrofa OX=9823 GN=PCCB PE=1 SV=1
F1SQX8	0.973564	-0.038652	0.7522	no change	no	1.068	1.097	1	1.037	1.279	1.071	0.924	1.046	1.084	1.218	3-hydroxybutyrate dehydrogenase 1 OS=Sus scrofa OX=9823 GN=BDH1 PE=1 SV=3
F1SGG3	1.13511	0.18283	0.315	no change	no	1.151	1.014	1	1.133	0.913	1.012	1.348	1.011	1.349	0.897	Cytokeratin-1 OS=Sus scrofa OX=9823 GN=KRT1 PE=1 SV=2
A0A5G2QT97	0.938227	-0.09199	0.6686	no change	no	1.048	1.117	1	1.091	1.435	0.941	1.334	0.844	1.08	0.932	Uncharacterized protein OS=Sus scrofa OX=9823 GN=RAB11FIP5 PE=1 SV=1
A0A287AEG9	0.984418	-0.022657	0.7761	no change	no	1.074	1.091	1	1.112	1.175	1.077	0.944	1.099	1.117	1.136	Transmembrane protein 131 OS=Sus scrofa OX=9823 GN=TMEM131 PE=3 SV=2
F1RI18	1.01208	0.017326	0.8415	no change	no	1.089	1.076	1	1.15	1.013	1.141	0.989	1.162	1.022	1.184	Complex III subunit 8 OS=Sus scrofa OX=9823 GN=UQCRQ PE=1 SV=1
A0A4X1V712	0.912544	-0.132034	0.4385	no change	no	1.033	1.132	1	1.133	1.177	1.219	0.713	1.188	1.067	1.164	Uncharacterized protein OS=Sus scrofa OX=9823 PE=4 SV=1
A0A4X1VVH7	1.45777	0.543759	0.192	up	no	1.284	0.8808	1	0.761	0.912	0.85	0.965	0.93	2.079	1.163	Uncharacterized protein OS=Sus scrofa OX=9823 GN=SPTA1 PE=3 SV=1
P12309	1.20755	0.27208	0.36	up	no	1.184	0.9805	1	1.03	0.822	1.07	0.849	1.736	0.951	1.201	Glutaredoxin-1 OS=Sus scrofa OX=9823 GN=GLRX PE=1 SV=2
A0A4X1T185	0.978062	-0.032002	0.8076	no change	no	1.07	1.094	1	1.101	1.059	1.217	0.875	1.278	1.004	1.121	Glycolipid transfer protein OS=Sus scrofa OX=9823 GN=GLTP PE=4 SV=1
A0A287B119	0.988971	-0.016	0.8555	no change	no	1.076	1.088	1	1.073	1.131	1.149	0.913	1.169	1.072	1.148	Erbin isoform 1 OS=Sus scrofa OX=9823 GN=ERBIN PE=1 SV=2
A0A287AYF2	0.967273	-0.048005	0.6471	no change	no	1.064	1.1	1	1.302	1.068	1.032	1.047	1.063	1.003	1.145	Receptor protein-tyrosine kinase OS=Sus scrofa OX=9823 GN=EPHB4 PE=4 SV=1
A0A4X1TKK7	1.01115	0.016	0.8769	no change	no	1.088	1.076	1	1.097	1.021	1.188	0.968	1.141	1.029	1.213	Eukaryotic translation initiation factor 4C OS=Sus scrofa OX=9823 GN=EIF1AY PE=3 SV=1
A0A5G2QTJ4	1.15968	0.213728	0.05346	no change	no	1.162	1.002	1	0.961	0.921	1.124	1.297	1.054	1.166	1.132	Very-long-chain enoyl-CoA reductase OS=Sus scrofa OX=9823 GN=TECR PE=1 SV=1
A0A5G2R0A9	1.12992	0.176222	0.2479	no change	no	1.148	1.016	1	0.861	1.082	1.123	1.388	1.072	0.996	1.136	Uncharacterized protein OS=Sus scrofa OX=9823 GN=IFIT5 PE=1 SV=1
A0A4X1UUN5	1.06292	0.088029	0.08605	no change	no	1.115	1.049	1	1.022	1.053	1.122	1.099	1.089	1.104	1.167	Kinesin motor domain-containing protein OS=Sus scrofa OX=9823 PE=3 SV=1
A0A287BQF9	1.13834	0.186931	0.5194	no change	no	1.152	1.012	1	0.896	1.09	1.06	0.958	0.9	1.75	0.999	Histone deacetylase OS=Sus scrofa OX=9823 GN=HDAC4 PE=3 SV=2
A0A287B251	1.09284	0.128087	0.5656	no change	no	1.13	1.034	1	0.853	1.092	1.192	0.777	1.329	1.033	1.382	Integrator complex subunit 2 OS=Sus scrofa OX=9823 GN=INTS2 PE=3 SV=2
H6UWK6	1.24081	0.31128	0.3268	up	no	1.198	0.9655	1	0.955	1.028	0.879	1.669	0.757	1.449	0.918	Olfactomedin-like protein 3 OS=Sus scrofa OX=9823 GN=OLFML3 PE=1 SV=1
A0A4X1SH17	0.982585	-0.025346	0.6991	no change	no	1.072	1.091	1	1.121	1.132	1.112	0.967	1.107	1.096	1.119	Uncharacterized protein OS=Sus scrofa OX=9823 GN=LXN PE=3 SV=1
Q764N1	0.919255	-0.121464	0.2966	no change	no	1.036	1.127	1	1.246	1.206	1.055	1.112	0.889	1.114	1.03	CD74 antigen OS=Sus scrofa OX=9823 GN=CD74 PE=2 SV=1
A0A481AIM4	0.986226	-0.02001	0.8363	no change	no	1.074	1.089	1	1.09	1.139	1.127	0.93	1.053	1.225	1.089	Rho GTPase-activating protein 25 isoform a OS=Sus scrofa OX=9823 PE=4 SV=1
A0A287AIE3	0.991713	-0.012006	0.8667	no change	no	1.077	1.086	1	1.153	1.095	1.097	1.112	0.971	1.169	1.056	ArfGAP with coiled-coil, ankyrin repeat and PH domains 2 OS=Sus scrofa OX=9823 GN=ACAP2 PE=1 SV=2
F1RRK8	0.863049	-0.212485	0.2587	no change	no	1.002	1.161	1	1.172	1.04	1.432	0.757	1.051	1.103	1.096	ATP binding cassette subfamily C member 10 OS=Sus scrofa OX=9823 GN=ABCC10 PE=4 SV=3
Q9GLE3	0.95393	-0.068045	0.6269	no change	no	1.056	1.107	1	1.206	1.126	1.095	1.152	1.201	0.802	1.07	Cathepsin K OS=Sus scrofa OX=9823 GN=CTSK PE=2 SV=1
A0A287A8E9	0.890734	-0.166933	0.4426	no change	no	1.019	1.144	1	1.074	1.137	1.363	0.662	1.245	1.003	1.167	Keratin 8 OS=Sus scrofa OX=9823 GN=KRT8 PE=1 SV=2
A0A287A5X5	1.11437	0.156228	0.2062	no change	no	1.14	1.023	1	1.003	0.952	1.138	1.083	0.993	1.151	1.334	Coatomer subunit gamma OS=Sus scrofa OX=9823 GN=COPG2 PE=1 SV=2
A0A4X1TPL1	1.12267	0.166933	0.2793	no change	no	1.144	1.019	1	0.994	0.941	1.142	0.928	1.122	1.132	1.392	Uncharacterized protein OS=Sus scrofa OX=9823 GN=RHPN2 PE=4 SV=1
A0A480L6G7	1.17849	0.236934	0.01959	no change	yes	1.17	0.9928	1	1.036	0.994	0.941	1.309	1.193	1.099	1.079	Vacuolar protein sorting-associated protein 53 homolog OS=Sus scrofa OX=9823 GN=VPS53 PE=1 SV=1
A0A480QWI4	0.813758	-0.297328	0.2141	down	no	0.97	1.192	1	1.433	1.19	1.146	1.037	1.224	1.021	0.598	Histone H1.4 OS=Sus scrofa OX=9823 PE=3 SV=1
F1S448	1.01679	0.024023	0.7	no change	no	1.09	1.072	1	1.052	1.074	1.163	1.04	1.155	1.058	1.105	TBC1 domain family member 9B OS=Sus scrofa OX=9823 GN=TBC1D9B PE=4 SV=2
A0A4X1US05	1.04541	0.064071	0.6242	no change	no	1.105	1.057	1	1.076	0.944	1.207	0.918	1.124	1.098	1.28	Pyrroline-5-carboxylate reductase OS=Sus scrofa OX=9823 GN=PYCR3 PE=3 SV=1
A0A480K6U3	1.02435	0.034701	0.6896	no change	no	1.094	1.068	1	1.102	0.991	1.181	1.013	1.117	1.053	1.191	Polypeptide N-acetylgalactosaminyltransferase OS=Sus scrofa OX=9823 PE=3 SV=1
A0A4X1V850	0.832203	-0.264992	0.02182	no change	yes	0.982	1.18	1	1.226	1.296	1.2	0.983	0.95	1.006	0.989	Uncharacterized protein OS=Sus scrofa OX=9823 GN=HPGD PE=3 SV=1
F1S1Z7	0.972628	-0.04004	0.8267	no change	no	1.066	1.096	1	0.942	1.213	1.23	0.837	1.003	1.047	1.375	DNA polymerase iota OS=Sus scrofa OX=9823 GN=POLI PE=4 SV=4
V9LLL5	1.06298	0.088111	0.3912	no change	no	1.114	1.048	1	0.979	1.103	1.111	1.206	0.939	1.113	1.196	Beta-1,4-glucuronyltransferase 1 OS=Sus scrofa OX=9823 PE=2 SV=1
A0A4X1V7A7	1.09699	0.133555	0.1685	no change	no	1.131	1.031	1	1.034	1.008	1.081	0.971	1.163	1.123	1.268	F-box domain-containing protein OS=Sus scrofa OX=9823 GN=FBXL3 PE=4 SV=1
A0A4X1UWM2	1.22034	0.287282	0.07349	up	no	1.188	0.9735	1	0.868	0.949	1.077	1.074	1.016	1.256	1.405	Uncharacterized protein OS=Sus scrofa OX=9823 PE=3 SV=1
A0A287BPT5	1.0581	0.081469	0.6164	no change	no	1.111	1.05	1	0.887	1.004	1.307	0.984	1.21	0.985	1.265	Sulfurtransferase OS=Sus scrofa OX=9823 GN=TST PE=1 SV=2
A0A5G2QM89	1.05614	0.078797	0.46	no change	no	1.11	1.051	1	1.045	1.001	1.16	0.934	1.15	1.116	1.242	28 kDa Golgi SNARE protein OS=Sus scrofa OX=9823 GN=GOSR1 PE=3 SV=1
I3L579	0.962761	-0.05475	0.6348	no change	no	1.06	1.101	1	1.209	0.973	1.223	0.963	1.129	0.987	1.16	Receptor-interacting serine/threonine-protein kinase 2 OS=Sus scrofa OX=9823 PE=4 SV=2
A0A4X1UJ58	1.11448	0.156373	0.2981	no change	no	1.139	1.022	1	1.016	0.935	1.137	0.89	1.237	1.109	1.32	Cytochrome c oxidase polypeptide VIIc OS=Sus scrofa OX=9823 PE=3 SV=1
A0A480K118	1.13327	0.180488	0.02682	no change	yes	1.148	1.013	1	1.032	1.021	1	1.171	1.055	1.102	1.265	Lysosomal alpha-glucosidase isoform X1 OS=Sus scrofa OX=9823 PE=3 SV=1
A0A287B032	0.919183	-0.121576	0.4288	no change	no	1.035	1.126	1	1.123	1.028	1.352	0.971	1.052	0.894	1.224	DENN domain containing 1B OS=Sus scrofa OX=9823 GN=DENND1B PE=4 SV=1
A0A480IFL7	1.1135	0.155105	0.8446	no change	no	1.138	1.022	1	1.133	1.204	0.752	0.594	0.547	2.804	0.606	Keratin, type I cytoskeletal 19 OS=Sus scrofa OX=9823 PE=3 SV=1
A0A4X1VI94	1.02247	0.032061	0.5621	no change	no	1.092	1.068	1	1.089	1.094	1.088	0.994	1.116	1.132	1.127	Uncharacterized protein OS=Sus scrofa OX=9823 GN=VTA1 PE=3 SV=1
A0A287AA25	1.04159	0.058785	0.6287	no change	no	1.102	1.058	1	1.04	0.954	1.238	0.984	1.174	1.019	1.231	Peptidylprolyl isomerase OS=Sus scrofa OX=9823 GN=FKBP2 PE=1 SV=1
A0A5S8K7Q3	1.01117	0.01603	0.9003	no change	no	1.086	1.074	1	1.047	1.049	1.198	0.875	1.16	1.054	1.253	5'-AMP-activated protein kinase subunit gamma-1 OS=Sus scrofa OX=9823 GN=PRKAG1 PE=3 SV=1
A0A5G2QDP6	1.0339	0.048094	0.7078	no change	no	1.098	1.062	1	0.977	0.948	1.324	1.15	1.034	1.127	1.082	2'-phospho-ADP-ribosyl cyclase OS=Sus scrofa OX=9823 GN=CD38 PE=1 SV=1
F1RN30	1.03966	0.056112	0.6867	no change	no	1.101	1.059	1	1.077	1.155	1.003	1.293	0.907	1.222	0.982	RAS p21 protein activator 3 OS=Sus scrofa OX=9823 GN=RASA3 PE=4 SV=3
A0A4X1TSW4	1.02627	0.037405	0.703	no change	no	1.094	1.066	1	1.042	1.049	1.175	0.969	1.144	1.031	1.234	Nucleoside diphosphate-linked moiety X motif 19 OS=Sus scrofa OX=9823 PE=3 SV=1
A0A287A351	1.02627	0.037405	0.7486	no change	no	1.094	1.066	1	1.186	0.971	1.108	1.235	0.942	1.174	1.026	Zinc finger FYVE-type containing 1 OS=Sus scrofa OX=9823 GN=ZFYVE1 PE=1 SV=1
A0A4X1WBL6	1.01869	0.026717	0.8289	no change	no	1.09	1.07	1	0.971	1.233	1.075	1.234	0.896	1.129	1.103	Protein-tyrosine-phosphatase OS=Sus scrofa OX=9823 GN=PTPRD PE=3 SV=1
A0A4X1VJN5	1.08494	0.117618	0.416	no change	no	1.124	1.036	1	1.105	1.061	0.977	1.361	0.898	1.16	1.075	TBC1 domain family member 7 OS=Sus scrofa OX=9823 GN=TBC1D7 PE=4 SV=1
A0A287A3J4	1.09205	0.127045	0.2077	no change	no	1.127	1.032	1	1.072	0.934	1.12	1.085	1.174	1	1.25	SEL1L adaptor subunit of ERAD E3 ubiquitin ligase OS=Sus scrofa OX=9823 GN=SEL1L PE=1 SV=1
A0A5G2R1X3	0.962727	-0.054801	0.6158	no change	no	1.059	1.1	1	1.09	1.051	1.258	0.92	1.028	1.138	1.149	Syndetin isoform a OS=Sus scrofa OX=9823 GN=VPS50 PE=4 SV=1
I3LEF2	0.957389	-0.062823	0.6838	no change	no	1.056	1.103	1	1.153	1.267	0.991	1.272	0.911	1.119	0.923	Nucleoredoxin OS=Sus scrofa OX=9823 GN=NXN PE=1 SV=2
A0A4X1SRH7	1.10224	0.140438	0.1018	no change	no	1.132	1.027	1	1.006	1.103	0.999	1.084	1.238	1.024	1.181	Lactoylglutathione lyase OS=Sus scrofa OX=9823 PE=3 SV=1
A0A4X1SER7	1.04257	0.060149	0.7968	no change	no	1.102	1.057	1	0.91	0.98	1.338	0.764	1.226	1.022	1.395	SRA1 domain-containing protein OS=Sus scrofa OX=9823 PE=4 SV=1
A0A4X1U2G0	1.10634	0.145797	0.04685	no change	yes	1.134	1.025	1	1.013	1.06	1.026	1.189	1.195	1.015	1.136	Uncharacterized protein OS=Sus scrofa OX=9823 GN=WDR7 PE=4 SV=1
A0A5G2QSX7	0.973492	-0.038759	0.8043	no change	no	1.065	1.094	1	1.133	1.341	0.902	1.041	0.983	1.234	1.003	Beta-B2 crystallin OS=Sus scrofa OX=9823 GN=CRYBB2 PE=1 SV=1
A0A480TRJ0	1.42938	0.515385	0.3611	up	no	1.27	0.8885	1	0.701	1.144	0.709	0.836	0.844	2.373	1.028	EH domain-containing protein 1 isoform 2 OS=Sus scrofa OX=9823 PE=4 SV=1
A0A5G2R153	1.07102	0.098982	0.7263	no change	no	1.116	1.042	1	1.105	1.151	0.912	1.699	0.955	0.942	0.869	Chromosome 2 open reading frame 69 OS=Sus scrofa OX=9823 GN=C2orf69 PE=4 SV=1
Q4KRV1	1.02819	0.040115	0.8309	no change	no	1.094	1.064	1	0.99	0.885	1.379	0.947	1.345	1.018	1.068	GPI-anchor transamidase OS=Sus scrofa OX=9823 GN=PIGK PE=2 SV=1
A0A4X1VDI8	0.985281	-0.021393	0.929	no change	no	1.071	1.087	1	1.065	0.945	1.338	0.685	1.313	1.01	1.277	Uncharacterized protein OS=Sus scrofa OX=9823 PE=4 SV=1
F1SKJ0	1.09109	0.125764	0.4352	no change	no	1.126	1.032	1	1.055	0.99	1.084	0.922	1.147	1.01	1.425	RBR-type E3 ubiquitin transferase OS=Sus scrofa OX=9823 GN=ARIH2 PE=1 SV=2
A0A480XCM4	0.911426	-0.133803	0.1677	no change	no	1.029	1.129	1	1.136	1.135	1.244	0.923	1.081	1.014	1.097	Mitogen-activated protein kinase kinase kinase 11 OS=Sus scrofa OX=9823 PE=3 SV=1
A0A4X1VEH9	0.902998	-0.147205	0.3051	no change	no	1.024	1.134	1	1.085	1.159	1.292	0.797	1.099	1.111	1.09	Uncharacterized protein OS=Sus scrofa OX=9823 PE=3 SV=1
P04163	1.16256	0.217302	0.5554	no change	no	1.16	0.9978	1	1.094	1.078	0.819	1.711	0.68	1.461	0.788	Protein S100-A10 OS=Sus scrofa OX=9823 GN=S100A10 PE=1 SV=2
A0A480NKX9	1.05624	0.078943	0.3938	no change	no	1.108	1.049	1	1.054	1.039	1.103	0.975	1.248	1.045	1.165	NHL repeat-containing protein 2 OS=Sus scrofa OX=9823 PE=4 SV=1
A0A287BBB5	1.07604	0.105725	0.1387	no change	no	1.118	1.039	1	1.012	1.033	1.11	1.012	1.19	1.108	1.161	VAMP associated protein A OS=Sus scrofa OX=9823 GN=VAPA PE=1 SV=1
A0A481D3M6	1.05624	0.078943	0.06231	no change	no	1.108	1.049	1	1.116	1.032	1.049	1.09	1.099	1.117	1.128	BCL2-associated athanogene 6 OS=Sus scrofa OX=9823 PE=4 SV=1
A0A480HPK1	1.02345	0.033444	0.6726	no change	no	1.091	1.066	1	1.105	1.125	1.032	1.008	1.107	1.024	1.226	HECT-type E3 ubiquitin transferase OS=Sus scrofa OX=9823 PE=4 SV=1
A0A481B289	0.980716	-0.028092	0.55	no change	no	1.068	1.089	1	1.146	1.093	1.117	1.036	1.059	1.088	1.087	Protein RUFY3 isoform X1 OS=Sus scrofa OX=9823 PE=4 SV=1
A0A287AN10	1.1085	0.148614	0.4118	no change	no	1.134	1.023	1	0.961	0.892	1.238	0.915	1.245	1.019	1.357	TLC domain containing 4 OS=Sus scrofa OX=9823 GN=TLCD4 PE=4 SV=1
A0A480NV65	1.01119	0.01606	0.9086	no change	no	1.084	1.072	1	1.103	1.088	1.099	0.83	1.136	1.274	1.096	Keratin, type I cytoskeletal 19 OS=Sus scrofa OX=9823 PE=3 SV=1
A0A287BG93	1.07707	0.107114	0.5145	no change	no	1.118	1.038	1	1.042	0.903	1.207	0.878	1.203	1.062	1.33	Nodal modulator 1 OS=Sus scrofa OX=9823 GN=LOC100626015 PE=1 SV=1
A0A4X1SPY8	1.07308	0.101753	0.3585	no change	no	1.116	1.04	1	1.069	0.921	1.171	1.014	1.224	1.029	1.198	Coatomer subunit delta OS=Sus scrofa OX=9823 GN=ARCN1 PE=3 SV=1
A0A480VNC1	1.02632	0.037475	0.4465	no change	no	1.092	1.064	1	1.102	1.024	1.13	1.05	1.117	1.087	1.115	B-cell receptor-associated protein OS=Sus scrofa OX=9823 PE=3 SV=1
B6DX83	1.05725	0.080319	0.4286	no change	no	1.108	1.048	1	1.028	1.199	0.965	1.053	1.25	1.067	1.061	V-crk sarcoma virus CT10 oncogene-like protein isoform b OS=Sus scrofa OX=9823 PE=2 SV=1
A0A4X1W2V6	0.918149	-0.123199	0.258	no change	no	1.032	1.124	1	1.203	1.114	1.18	0.87	1.028	1.117	1.114	Uncharacterized protein OS=Sus scrofa OX=9823 GN=TNFAIP8L2 PE=4 SV=1
A0A286ZRG2	0.951993	-0.070978	0.4647	no change	no	1.051	1.104	1	1.211	1.201	1.006	0.985	1.14	1	1.078	Sodium/potassium-transporting ATPase subunit alpha OS=Sus scrofa OX=9823 GN=LOC100157711 PE=3 SV=2
P00503	0.959091	-0.060261	0.6847	no change	no	1.055	1.1	1	1.119	1.115	1.165	1.077	1.32	0.859	0.964	Aspartate aminotransferase, cytoplasmic OS=Sus scrofa OX=9823 GN=GOT1 PE=1 SV=3
A0A481BF16	1.0563	0.079017	0.3028	no change	no	1.107	1.048	1	1.03	1.046	1.114	1.08	1.179	0.986	1.182	Peptidyl-glycine alpha-amidating monooxygenase isoform X2 OS=Sus scrofa OX=9823 PE=3 SV=1
Q9BEA5	1.01779	0.02544	0.7455	no change	no	1.087	1.068	1	1.037	1.041	1.192	1.009	1.197	1.063	1.08	Cyclin-dependent kinase inhibitor 1B (Fragment) OS=Sus scrofa OX=9823 GN=p27Kip1R PE=2 SV=1
A0A5G2QBF7	1.07411	0.103141	0.2299	no change	no	1.116	1.039	1	1.092	1.113	0.951	0.997	1.115	1.157	1.193	Tetraspanin OS=Sus scrofa OX=9823 GN=TSPAN15 PE=3 SV=1
A0A480MNT9	0.913854	-0.129964	0.3167	no change	no	1.029	1.126	1	0.955	1.253	1.294	1.059	1.019	1.058	0.98	Nuclear autoantigen Sp-100 isoform 5 OS=Sus scrofa OX=9823 PE=4 SV=1
A0A5G2RHW3	1.01308	0.018754	0.9251	no change	no	1.084	1.07	1	1.036	0.96	1.283	0.894	1.271	0.859	1.31	Protein kinase domain-containing protein OS=Sus scrofa OX=9823 GN=MAP2K2 PE=1 SV=1
[truncated: 5,148 more rows]

## Sheet: Table S2
Supplementary Table S2: A total of 174 differentially expressed proteins were identified in the jejunum tissue of weaned piglets from the control and ZEN treatment using TMT-labeled LC-MS/MS analysis.
Accession	FC(JT/JC)	Log2FC(JT/JC)	P_value(JT/JC)	Regulate	Description
A0A480L9T0	0.116082	-3.10678	0.003955	down	Glutathione S-transferase kappa 1 isoform a (Fragment) OS=Sus scrofa OX=9823 PE=4 SV=1
A0A4X1W0M9	0.202484	-2.30412	0.02788	down	EF-hand domain-containing protein OS=Sus scrofa OX=9823 GN=S100A16 PE=4 SV=1
A0A4X1SNR4	0.422531	-1.24287	0.04602	down	Ig-like domain-containing protein OS=Sus scrofa OX=9823 PE=4 SV=1
P12068	0.424236	-1.23706	0.007492	down	Lysozyme C-2 OS=Sus scrofa OX=9823 PE=1 SV=2
A0A480VWY5	0.458688	-1.12441	0.02453	down	Enoyl-CoA hydratase OS=Sus scrofa OX=9823 PE=3 SV=1
A0A480T775	0.471672	-1.08414	0.01397	down	Bifunctional glutamate/proline-tRNA ligase OS=Sus scrofa OX=9823 PE=3 SV=1
A0A480XP77	0.511765	-0.966447	0.0249	down	Translation initiation factor eIF-2B subunit delta isoform 2 OS=Sus scrofa OX=9823 PE=3 SV=1
A0A0B8RZL6	0.550949	-0.860009	0.03552	down	Eukaryotic elongation factor 2 kinase OS=Sus scrofa domesticus OX=9825 GN=EEF2K PE=3 SV=1
A0A4X1TGG9	0.577836	-0.791268	0.04035	down	Threonyl-tRNA synthetase OS=Sus scrofa OX=9823 GN=TARS1 PE=3 SV=1
A0A4X1ULA3	0.591959	-0.75643	0.04665	down	HIT domain-containing protein OS=Sus scrofa OX=9823 PE=4 SV=1
A0A480VKX4	0.600367	-0.736084	0.02243	down	PRP6 homolog OS=Sus scrofa OX=9823 PE=4 SV=1
A0A480YWE4	0.600832	-0.734967	0.009214	down	Proliferation marker protein Ki-67 isoform 1 (Fragment) OS=Sus scrofa OX=9823 PE=4 SV=1
Q27HS3	0.664855	-0.588888	0.04468	down	Vascular smooth muscle alpha-actin (Fragment) OS=Sus scrofa OX=9823 PE=2 SV=1
A0A287BDX3	0.667093	-0.58404	0.01558	down	Furin, paired basic amino acid cleaving enzyme OS=Sus scrofa OX=9823 GN=FURIN PE=3 SV=2
A0A480PGD3	0.682246	-0.551635	0.01981	down	Formin-like protein 3 isoform X4 OS=Sus scrofa OX=9823 PE=3 SV=1
A0A4X1UDQ0	0.690577	-0.534125	0.02996	down	Uncharacterized protein OS=Sus scrofa OX=9823 GN=DAPP1 PE=4 SV=1
A0A4X1SHT5	0.717443	-0.479065	0.04146	down	Ubiquitinyl hydrolase 1 OS=Sus scrofa OX=9823 GN=OTUD7B PE=4 SV=1
A0A287A0H1	0.724821	-0.464303	0.02514	down	Uridine phosphorylase OS=Sus scrofa OX=9823 GN=UPP1 PE=1 SV=1
F1SSQ4	0.727027	-0.459919	0.000403	down	von Willebrand factor C domain containing 2 like OS=Sus scrofa OX=9823 GN=VWC2L PE=4 SV=4
A0A287A5B0	0.728644	-0.456714	0.0457	down	Membrane-associated guanylate kinase inverted 3 OS=Sus scrofa OX=9823 GN=MAGI3 PE=1 SV=1
A0A4X1VKT8	0.728946	-0.456116	0.04084	down	Synaptotagmin XVII OS=Sus scrofa OX=9823 GN=SYT17 PE=3 SV=1
A0A4X1VAI7	0.73355	-0.447033	0.01902	down	Protein kinase domain-containing protein OS=Sus scrofa OX=9823 GN=PBK PE=4 SV=1
A0A481AUZ6	0.737165	-0.43994	0.01549	down	Zyxin OS=Sus scrofa OX=9823 PE=4 SV=1
A0A4X1T4T3	0.737702	-0.438891	0.04824	down	U1 small nuclear ribonucleoprotein C OS=Sus scrofa OX=9823 GN=SNRPC PE=3 SV=1
A0A287BFS7	0.742632	-0.42928	0.004101	down	TIFA inhibitor OS=Sus scrofa OX=9823 GN=TIFAB PE=4 SV=1
A0A480YXG3	0.74359	-0.427421	0.04151	down	Cleavage and polyadenylation specificity factor subunit 6 OS=Sus scrofa OX=9823 PE=3 SV=1
A0A480F468	0.746577	-0.421638	0.04722	down	Caspase recruitment domain-containing protein 10 OS=Sus scrofa OX=9823 PE=4 SV=1
F1RV77	0.74795	-0.418987	0.0127	down	RAN binding protein 9 OS=Sus scrofa OX=9823 GN=RANBP9 PE=3 SV=4
A0A5G2RF25	0.75138	-0.412385	0.01354	down	Uncharacterized protein OS=Sus scrofa OX=9823 GN=LOC102162486 PE=1 SV=1
A0A480TWI8	0.753881	-0.407591	0.04857	down	Histone H1.3 OS=Sus scrofa OX=9823 PE=3 SV=1
A0A4X1TXS0	0.756296	-0.402977	0.02897	down	39S ribosomal protein L22, mitochondrial OS=Sus scrofa OX=9823 GN=MRPL22 PE=3 SV=1
A0A287ARD7	0.757191	-0.40127	0.03289	down	WD repeat domain 74 OS=Sus scrofa OX=9823 GN=WDR74 PE=4 SV=1
A0A480EWB1	0.758907	-0.398006	0.04235	down	Histone H1.1 OS=Sus scrofa OX=9823 PE=3 SV=1
A0A480YMD9	0.76063	-0.394733	0.002004	down	Prolyl 3-hydroxylase 1 isoform 1 OS=Sus scrofa OX=9823 PE=4 SV=1
A0A4X1TQK0	0.760672	-0.394654	0.006326	down	Uncharacterized protein OS=Sus scrofa OX=9823 PE=4 SV=1
I3L5A6	0.761905	-0.392317	0.009609	down	WAS/WASL-interacting protein family member 1 OS=Sus scrofa OX=9823 GN=WIPF1 PE=1 SV=2
A0A4X1TZG6	0.76278	-0.39066	0.02952	down	N-acetylneuraminate lyase OS=Sus scrofa OX=9823 GN=NPL PE=3 SV=1
A0A287A4F2	0.764271	-0.387845	0.02179	down	Splicing factor proline and glutamine rich OS=Sus scrofa OX=9823 GN=SFPQ PE=4 SV=1
A0A5G2QLH6	0.767752	-0.381287	0.03826	down	Translocase of outer mitochondrial membrane 40 OS=Sus scrofa OX=9823 GN=TOMM40 PE=1 SV=1
B6CVL5	0.772727	-0.371969	0.0276	down	High mobility group AT-hook 1 transcript variant 2 OS=Sus scrofa OX=9823 GN=HMGA1 PE=2 SV=1
I3LLX2	0.773196	-0.371094	0.03524	down	Phosphatidylinositol-4-phosphate 3-kinase OS=Sus scrofa OX=9823 GN=PIK3C2A PE=3 SV=3
A0A286ZTG3	0.773984	-0.369625	0.009452	down	WASP actin nucleation promoting factor OS=Sus scrofa OX=9823 GN=WAS PE=4 SV=1
F1S4Q9	0.774281	-0.369072	0.02728	down	CDC42 effector protein 3 OS=Sus scrofa OX=9823 GN=CDC42EP3 PE=3 SV=1
A0A287AG70	0.774691	-0.368308	0.04214	down	Glutathione peroxidase OS=Sus scrofa OX=9823 GN=GPX1 PE=3 SV=2
A0A4X1SYT9	0.775546	-0.366715	0.01549	down	Peptidase S1 domain-containing protein OS=Sus scrofa OX=9823 PE=4 SV=1
F1RKR7	0.775991	-0.365888	0.03691	down	Pro-cathepsin H OS=Sus scrofa OX=9823 GN=CTSH PE=1 SV=3
A0A4X1URL2	0.776644	-0.364675	0.01475	down	RNF111_N domain-containing protein OS=Sus scrofa OX=9823 GN=C1H18orf25 PE=4 SV=1
A0A4X1T943	0.776995	-0.364022	0.0128	down	Hyaluronan and proteoglycan link protein 1 OS=Sus scrofa OX=9823 GN=HAPLN1 PE=4 SV=1
A0A4X1TYX0	0.777448	-0.363181	0.000436	down	Pre-mRNA-splicing factor SLU7 OS=Sus scrofa OX=9823 GN=SLU7 PE=3 SV=1
A0A481B6W1	0.778437	-0.361349	0.04524	down	Peptidyl-prolyl cis-trans isomerase OS=Sus scrofa OX=9823 PE=3 SV=1
F1SEM0	0.784204	-0.3507	0.009326	down	RB transcriptional corepressor like 1 OS=Sus scrofa OX=9823 GN=RBL1 PE=3 SV=3
A0A287AZW8	0.785149	-0.348963	0.00648	down	Mitogen-activated protein kinase kinase kinase kinase 1 OS=Sus scrofa OX=9823 GN=MAP4K1 PE=3 SV=2
A0A4X1VSY0	0.785774	-0.347814	0.04105	down	Uncharacterized protein OS=Sus scrofa OX=9823 GN=LOC733637 PE=4 SV=1
F1RJ01	0.791016	-0.338222	0.008853	down	High mobility group protein B2 OS=Sus scrofa OX=9823 GN=HMGB2 PE=3 SV=3
A0A287BNQ1	0.79146	-0.337412	0.0154	down	Protein phosphatase 1 regulatory subunit 13B OS=Sus scrofa OX=9823 GN=PPP1R13B PE=1 SV=2
A0A4X1VIB3	0.792442	-0.335623	0.02209	down	Uncharacterized protein OS=Sus scrofa OX=9823 PE=3 SV=1
A5A761	0.794246	-0.332342	0.01451	down	Sideroflexin-1 OS=Sus scrofa OX=9823 GN=SFXN1 PE=2 SV=1
I3LG05	0.796922	-0.32749	0.01682	down	UBC core domain-containing protein OS=Sus scrofa OX=9823 GN=FBXO22 PE=4 SV=3
A0A4X1SKS2	0.797499	-0.326446	0.04531	down	Inositol 1,3,4-trisphosphate 5/6-kinase OS=Sus scrofa OX=9823 PE=3 SV=1
F2Z5T3	0.797583	-0.326293	0.001798	down	Chromobox 5 OS=Sus scrofa OX=9823 GN=CBX5 PE=1 SV=1
A0A287BJX2	0.798924	-0.32387	0.0214	down	Bromodomain PHD finger transcription factor OS=Sus scrofa OX=9823 GN=BPTF PE=1 SV=2
A0A4X1SE83	0.799799	-0.32229	0.006892	down	Pyr_redox_2 domain-containing protein OS=Sus scrofa OX=9823 GN=SQOR PE=4 SV=1
A0A5G2QKC4	0.800185	-0.321595	0.009053	down	Hydroxy-delta-5-steroid dehydrogenase, 3 beta- and steroid delta-isomerase 7 OS=Sus scrofa OX=9823 GN=HSD3B7 PE=1 SV=1
F1RPX2	0.800592	-0.320861	0.001088	down	EMAP like 3 OS=Sus scrofa OX=9823 GN=EML3 PE=1 SV=3
A0A480YT17	0.801246	-0.319682	0.03652	down	Splicing factor, arginine/serine-rich 19 isoform X3 OS=Sus scrofa OX=9823 PE=4 SV=1
A0A4X1T9C8	0.801471	-0.319279	0.01302	down	Uncharacterized protein OS=Sus scrofa OX=9823 GN=XRCC4 PE=4 SV=1
A0A4X1SLB5	0.801496	-0.319233	0.02541	down	Uncharacterized protein OS=Sus scrofa OX=9823 GN=RPP40 PE=4 SV=1
A0A287AXG0	0.802682	-0.3171	0.003761	down	Regulator of G protein signaling 10 OS=Sus scrofa OX=9823 GN=RGS10 PE=4 SV=2
A0A4X1WAN5	0.803487	-0.315654	0.02927	down	ANK_REP_REGION domain-containing protein OS=Sus scrofa OX=9823 GN=CDKN2C PE=4 SV=1
A0A4X1WD10	0.803781	-0.315125	0.002536	down	Cyclin-T1 OS=Sus scrofa OX=9823 PE=3 SV=1
A0A4X1UPB5	0.804812	-0.313276	0.02813	down	Uncharacterized protein OS=Sus scrofa OX=9823 GN=ARVCF PE=3 SV=1
F1SS93	0.804975	-0.312984	0.02429	down	Cathepsin S OS=Sus scrofa OX=9823 GN=CTSS PE=1 SV=3
A0A4X1UG70	0.805138	-0.312692	0.03617	down	ADP-ribosylation factor-like protein 6-interacting protein 4 OS=Sus scrofa OX=9823 GN=ARL6IP4 PE=3 SV=1
A0A4X1TL41	0.806475	-0.310299	0.0283	down	Uncharacterized protein OS=Sus scrofa OX=9823 GN=CGNL1 PE=4 SV=1
A0A287B664	0.806547	-0.31017	0.04599	down	Chromosome 5 C12orf45 homolog OS=Sus scrofa OX=9823 GN=NOPCHAP1 PE=4 SV=1
A0A4X1V7Y1	0.807177	-0.309043	0.006273	down	Uncharacterized protein OS=Sus scrofa OX=9823 GN=SH3KBP1 PE=4 SV=1
A0A480U9E7	0.807388	-0.308666	0.000736	down	Phosphatidylinositol 3-kinase 85 kDa regulatory subunit alpha OS=Sus scrofa OX=9823 PE=3 SV=1
A0A480W0D4	0.807948	-0.307665	0.02826	down	Heterogeneous nuclear ribonucleoprotein A3 isoform a OS=Sus scrofa OX=9823 PE=4 SV=1
A0A4X1UFQ9	0.808544	-0.306602	0.01777	down	VPS37 C-terminal domain-containing protein OS=Sus scrofa OX=9823 GN=VPS37B PE=3 SV=1
A0A287B0T7	0.81018	-0.303686	0.000466	down	Chromobox protein homolog 3 isoform X1 OS=Sus scrofa OX=9823 GN=CBX3 PE=1 SV=1
A0A287BT28	0.810453	-0.303199	0.02489	down	Replication factor C subunit 1 OS=Sus scrofa OX=9823 GN=RFC1 PE=3 SV=1
A3RG87	0.810772	-0.302632	0.03261	down	Cystatin B protein OS=Sus scrofa OX=9823 GN=CstB PE=2 SV=1
I3LRU2	0.810945	-0.302324	0.04513	down	Elongin-A OS=Sus scrofa OX=9823 GN=ELOA PE=4 SV=2
I3LHM3	0.811529	-0.301286	0.04267	down	DNA topoisomerase I OS=Sus scrofa OX=9823 GN=TOP1 PE=1 SV=2
F1S5S6	0.811995	-0.300457	0.02998	down	Membrane bound transcription factor peptidase, site 1 OS=Sus scrofa OX=9823 GN=MBTPS1 PE=4 SV=4
A0A4X1U1A0	0.812898	-0.298855	0.0197	down	Uncharacterized protein OS=Sus scrofa OX=9823 PE=4 SV=1
A0A5G2QA93	0.813356	-0.298041	8e-06	down	Zinc finger CCCH-type containing 13 OS=Sus scrofa OX=9823 GN=ZC3H13 PE=4 SV=1
A0A5K1VSC0	0.8135	-0.297785	0.0253	down	Wiskott-Aldrich syndrome protein family member OS=Sus scrofa OX=9823 GN=WASF2 PE=1 SV=1
A0A480MMJ7	0.813568	-0.297665	0.008345	down	Heat shock 70 kDa protein 1B OS=Sus scrofa OX=9823 PE=3 SV=1
A0A481ARR7	0.814713	-0.295636	0.04708	down	Aldehyde dehydrogenase (NAD(+)) OS=Sus scrofa OX=9823 PE=3 SV=1
A0A287A1B1	0.816143	-0.293105	0.005072	down	Transcriptional regulating factor 1 OS=Sus scrofa OX=9823 GN=TRERF1 PE=4 SV=2
A0A4X1VCZ2	0.816746	-0.292041	0.002482	down	Uncharacterized protein OS=Sus scrofa OX=9823 GN=SUGT1 PE=3 SV=1
C9VZF4	0.817852	-0.290089	0.04083	down	Survival motor neuron domain-containing protein 1 OS=Sus scrofa OX=9823 GN=SMNDC1 PE=2 SV=1
F1RYP5	0.818256	-0.289375	0.02309	down	CWC22 spliceosome associated protein homolog OS=Sus scrofa OX=9823 GN=CWC22 PE=4 SV=3
A0A4X1STF8	0.818284	-0.289327	0.004055	down	Proton-translocating NAD(P)(+) transhydrogenase OS=Sus scrofa OX=9823 GN=NNT PE=3 SV=1
A8BV05	0.818291	-0.289314	0.0214	down	Angiopoietin like 2 OS=Sus scrofa OX=9823 GN=ANGPTL2 PE=2 SV=1
A0A5K1VU77	0.818473	-0.288993	0.01466	down	Peptidyl-prolyl cis-trans isomerase OS=Sus scrofa OX=9823 GN=PPIH PE=1 SV=1
I3L9K5	0.819336	-0.287473	0.04264	down	Nuclear casein kinase and cyclin dependent kinase substrate 1 OS=Sus scrofa OX=9823 GN=NUCKS1 PE=1 SV=3
A0A4X1V0W7	0.820339	-0.285708	0.007076	down	Uncharacterized protein OS=Sus scrofa OX=9823 GN=BRD2 PE=4 SV=1
P58780	0.820643	-0.285174	0.02923	down	Adenosine deaminase 2 OS=Sus scrofa OX=9823 GN=ADA2 PE=2 SV=1
A0A5G2Q956	0.822099	-0.282616	0.0195	down	Epididymal secretory protein E1 OS=Sus scrofa OX=9823 GN=NPC2 PE=1 SV=1
A0A4X1VVH1	0.822426	-0.282042	0.03165	down	TYR_PHOSPHATASE_2 domain-containing protein OS=Sus scrofa OX=9823 GN=DUSP23 PE=4 SV=1
B2CNZ7	0.823871	-0.27951	0.01166	down	Cathepsin B OS=Sus scrofa OX=9823 GN=CTSB PE=3 SV=1
A0A287BET5	0.824047	-0.279202	0.03998	down	Aly/REF export factor OS=Sus scrofa OX=9823 GN=ALYREF PE=1 SV=1
A0A4X1UYH3	0.824429	-0.278533	0.0211	down	WD_REPEATS_REGION domain-containing protein OS=Sus scrofa OX=9823 GN=RBBP7 PE=4 SV=1
I3LP11	0.824542	-0.278335	0.04857	down	KH RNA binding domain containing, signal transduction associated 1 OS=Sus scrofa OX=9823 GN=KHDRBS1 PE=1 SV=1
A0A4X1VWU8	0.824582	-0.278266	0.0388	down	40S ribosomal protein S19-binding protein 1 OS=Sus scrofa OX=9823 GN=RPS19BP1 PE=3 SV=1
A0A4X1UH30	0.825172	-0.277233	0.0477	down	WH2 domain-containing protein OS=Sus scrofa OX=9823 GN=WASHC1 PE=3 SV=1
A0A4X1TV15	0.825871	-0.276012	0.007183	down	AMP deaminase OS=Sus scrofa OX=9823 GN=AMPD3 PE=3 SV=1
I3LQ81	0.826837	-0.274324	0.04591	down	Rho guanine nucleotide exchange factor 5 OS=Sus scrofa OX=9823 GN=ARHGEF5 PE=4 SV=2
A0A4X1SH49	0.82788	-0.272507	0.0432	down	zf-LYAR domain-containing protein OS=Sus scrofa OX=9823 GN=LYAR PE=4 SV=1
A0A287ACW7	0.828431	-0.271546	0.04977	down	Ferredoxin-2, mitochondrial OS=Sus scrofa OX=9823 GN=LOC100526209 PE=1 SV=1
A0A4X1SEB3	0.828548	-0.271343	0.03749	down	Uncharacterized protein OS=Sus scrofa OX=9823 GN=LOC733579 PE=4 SV=1
A0A5K1ULA7	0.829216	-0.270181	0.02615	down	Ubiquitin associated and SH3 domain containing B OS=Sus scrofa OX=9823 GN=UBASH3B PE=2 SV=1
A0A287AED1	1.20277	0.266358	0.02261	up	Fibronectin type III domain-containing protein 3B isoform X1 OS=Sus scrofa OX=9823 PE=4 SV=1
F1RL06	1.20474	0.268727	0.04285	up	Ig-like domain-containing protein OS=Sus scrofa OX=9823 GN=LOC100523213 PE=1 SV=4
A0A4X1U7D1	1.2095	0.274415	0.0219	up	Endoglin OS=Sus scrofa OX=9823 GN=ENG PE=4 SV=1
A0A5G2QTN3	1.21005	0.275067	0.03658	up	Phosphatidylinositol 3-kinase catalytic subunit type 3 OS=Sus scrofa OX=9823 GN=PIK3C3 PE=3 SV=1
A0A5G2RGK0	1.21409	0.279878	0.002004	up	Purine rich element binding protein A OS=Sus scrofa OX=9823 GN=PURA PE=1 SV=1
A0A4X1SSL7	1.21429	0.280108	0.000136	up	Mediator of RNA polymerase II transcription subunit 13 OS=Sus scrofa OX=9823 GN=MED13 PE=3 SV=1
A0A480L1A5	1.21839	0.284977	0.009567	up	Regulator of microtubule dynamics protein 3 isoform 1 OS=Sus scrofa OX=9823 PE=4 SV=1
A0A4X1UMC0	1.21892	0.285608	0.0428	up	Citrate hydro-lyase OS=Sus scrofa OX=9823 GN=ACO1 PE=3 SV=1
A0A287B088	1.22157	0.288735	0.02289	up	Proteasome subunit beta OS=Sus scrofa OX=9823 GN=PSMB4 PE=1 SV=1
A0A4X1W6G8	1.22489	0.292648	0.01707	up	Uncharacterized protein OS=Sus scrofa OX=9823 GN=RETSAT PE=4 SV=1
A0A5G2R4L4	1.23324	0.302455	0.03179	up	E3 ubiquitin-protein ligase Midline-1 OS=Sus scrofa OX=9823 GN=MID1 PE=1 SV=1
A0A4X1VUT6	1.23692	0.306752	0.007044	up	Rab-GAP TBC domain-containing protein OS=Sus scrofa OX=9823 PE=4 SV=1
I3L954	1.24563	0.316874	0.01366	up	Transketolase like 1 OS=Sus scrofa OX=9823 GN=TKTL1 PE=1 SV=2
A0A480MVP3	1.24696	0.318409	0.00278	up	Dual specificity protein kinase CLK4 OS=Sus scrofa OX=9823 PE=3 SV=1
A0A287B0T3	1.24701	0.318475	0.04821	up	Cyclic nucleotide ras GEF OS=Sus scrofa OX=9823 GN=RAPGEF2 PE=3 SV=1
A0A4X1UDE2	1.26149	0.335134	0.01224	up	Uncharacterized protein OS=Sus scrofa OX=9823 GN=DECR1 PE=4 SV=1
A0A287B3Z0	1.26306	0.336919	0.03393	up	Patatin like phospholipase domain containing 7 OS=Sus scrofa OX=9823 GN=PNPLA7 PE=3 SV=1
A0A5G2QJ50	1.26535	0.339536	0.03858	up	CAP-ZIP_m domain-containing protein OS=Sus scrofa OX=9823 GN=LOC100522401 PE=1 SV=1
A0A4X1TET6	1.27029	0.345164	0.0389	up	5-hydroxyisourate hydrolase OS=Sus scrofa OX=9823 PE=3 SV=1
F2Z5M4	1.27219	0.347313	0.003765	up	Protein S100 OS=Sus scrofa OX=9823 PE=3 SV=1
A0A287A5G7	1.27407	0.349445	0.04609	up	RNA binding motif protein 6 OS=Sus scrofa OX=9823 GN=RBM6 PE=4 SV=1
A0A4X1UBY4	1.27527	0.350797	0.008182	up	E3 ubiquitin-protein ligase RNF170 OS=Sus scrofa OX=9823 GN=RNF170 PE=4 SV=1
A0A4X1TTK5	1.28269	0.359175	0.02567	up	Uncharacterized protein OS=Sus scrofa OX=9823 GN=LOC100622246 PE=3 SV=1
A0A4X1UCF9	1.28598	0.36287	0.01091	up	Uncharacterized protein OS=Sus scrofa OX=9823 GN=PLEKHG3 PE=4 SV=1
A0A4X1SZA6	1.29954	0.378005	0.03923	up	Uncharacterized protein OS=Sus scrofa OX=9823 PE=3 SV=1
A0A480LR40	1.31967	0.40018	0.01195	up	Tricarboxylate transport protein, mitochondrial isoform a (Fragment) OS=Sus scrofa OX=9823 PE=3 SV=1
A0A4X1SEX9	1.32749	0.408696	0.04421	up	Sodium/hydrogen exchanger OS=Sus scrofa OX=9823 GN=SLC9A6 PE=3 SV=1
Q8HXL4	1.32906	0.410402	0.03811	up	Cytoskeleton-associated protein 1 OS=Sus scrofa OX=9823 GN=TBCB PE=1 SV=1
A5GZW8	1.32929	0.410655	0.004289	up	Succinate dehydrogenase [ubiquinone] cytochrome b small subunit, mitochondrial OS=Sus scrofa OX=9823 GN=SDHD PE=1 SV=2
A0A287AUL1	1.33964	0.421846	0.00481	up	Coronin OS=Sus scrofa OX=9823 GN=CORO2B PE=1 SV=2
A0A5G2RA24	1.35392	0.437147	0.001156	up	Kyphoscoliosis peptidase OS=Sus scrofa OX=9823 GN=KY PE=4 SV=1
A0A4X1THU2	1.355	0.438297	0.03374	up	NADH dehydrogenase [ubiquinone] iron-sulfur protein 6, mitochondrial OS=Sus scrofa OX=9823 GN=NDUFS6 PE=3 SV=1
A0A4X1UL25	1.3724	0.456702	0.03306	up	Uncharacterized protein OS=Sus scrofa OX=9823 PE=4 SV=1
A0A5G2QCI7	1.37394	0.458322	0.01511	up	F-box protein 39 OS=Sus scrofa OX=9823 GN=FBXO39 PE=4 SV=1
A0A4X1TV69	1.37911	0.463738	0.003398	up	Transporter OS=Sus scrofa OX=9823 PE=3 SV=1
A0A480U2U2	1.3795	0.464147	0.02313	up	Enoyl-CoA hydratase, mitochondrial OS=Sus scrofa OX=9823 PE=3 SV=1
A0A480J3T0	1.39553	0.480813	0.01691	up	Apoptosis-inducing factor 2 isoform X4 OS=Sus scrofa OX=9823 PE=4 SV=1
P0C2C3	1.40335	0.48887	0.009387	up	Mitochondrial amidoxime reducing component 2 (Fragments) OS=Sus scrofa OX=9823 GN=MTARC2 PE=1 SV=1
A0A5G2QV63	1.40472	0.490287	0.03777	up	Dynamin-binding protein OS=Sus scrofa OX=9823 GN=DNMBP PE=1 SV=1
F1RUM1	1.40603	0.491623	0.04086	up	Afamin OS=Sus scrofa OX=9823 GN=AFM PE=1 SV=2
A0A4X1VD93	1.41306	0.498819	0.04122	up	Ig-like domain-containing protein OS=Sus scrofa OX=9823 PE=4 SV=1
A0A4X1SEA1	1.4166	0.502433	0.02297	up	AB hydrolase-1 domain-containing protein OS=Sus scrofa OX=9823 GN=ABHD14B PE=4 SV=1
Q9BGH3	1.46446	0.550368	0.005752	up	Aggrecan G2 domain (Fragment) OS=Sus scrofa OX=9823 PE=2 SV=1
A0A480JF12	1.46595	0.551838	0.002025	up	Protein WWC3 OS=Sus scrofa OX=9823 PE=4 SV=1
L8B0W4	1.47597	0.56166	0.0115	up	IgG heavy chain OS=Sus scrofa OX=9823 GN=IGHG PE=2 SV=1
A0A4X1VFI7	1.50827	0.592897	0.000614	up	ADP-ribosyl cyclase/cyclic ADP-ribose hydrolase OS=Sus scrofa OX=9823 PE=3 SV=1
A0A4X1SUC4	1.54212	0.624919	0.02841	up	Ig-like domain-containing protein OS=Sus scrofa OX=9823 PE=4 SV=1
B2LYG4	1.55013	0.632386	0.03932	up	Acyl-coenzyme A diphosphatase FITM2 OS=Sus scrofa OX=9823 GN=FITM2 PE=2 SV=1
O77564	1.5552	0.637098	0.02821	up	Glutamate carboxypeptidase 2 OS=Sus scrofa OX=9823 GN=FOLH1 PE=1 SV=1
O19063	1.57267	0.65322	0.01831	up	Serum amyloid P-component OS=Sus scrofa OX=9823 GN=APCS PE=2 SV=1
A0A4X1W295	1.59106	0.669988	0.0107	up	Apolipoprotein C-II OS=Sus scrofa OX=9823 GN=APOC2 PE=3 SV=1
A0A481C6Y8	1.602	0.679876	0.04519	up	Nuclear autoantigenic sperm protein OS=Sus scrofa OX=9823 PE=3 SV=1
A0A4X1UWY7	1.61998	0.695978	0.000196	up	Uncharacterized protein OS=Sus scrofa OX=9823 PE=4 SV=1
A0A480F5A7	1.63973	0.713463	0.04406	up	Threonyl-tRNA synthetase OS=Sus scrofa OX=9823 PE=3 SV=1
A0A287B7R3	1.7014	0.766722	0.03299	up	15-oxoprostaglandin 13-reductase OS=Sus scrofa OX=9823 GN=PTGR1 PE=3 SV=2
A0A4X1UQN8	2.06152	1.04371	0.007487	up	Uncharacterized protein OS=Sus scrofa OX=9823 GN=FRA10AC1 PE=4 SV=1
A0A480THA1	2.13531	1.09445	0.03682	up	Glutathione S-transferase kappa 1 isoform a (Fragment) OS=Sus scrofa OX=9823 PE=4 SV=1
A0A4X1SK13	2.19928	1.13703	0.02499	up	Ig-like domain-containing protein OS=Sus scrofa OX=9823 PE=4 SV=1
A0A480Q1D2	2.68619	1.42556	0.03145	up	Beta-parvin isoform X3 OS=Sus scrofa OX=9823 PE=3 SV=1
F1SCC9	3.8176	1.93267	0.03981	up	SERPIN domain-containing protein OS=Sus scrofa OX=9823 GN=LOC106504545 PE=1 SV=2

## Sheet: Table S3
Supplementary Table S3: GO functional annotation of 174 significantly differentially expressed proteins in the control and ZEN treatment.
Term Type	GO Term	GO ID	JT_vs_JC_up num	JT_vs_JC_up percent	JT_vs_JC_down num	JT_vs_JC_down percent
molecular_function	antioxidant activity	GO:0016209	1	1/46	2	2/46
biological_process	behavior	GO:0007610	1	1/102	1	1/102
molecular_function	binding	GO:0005488	25	25/4118	76	76/4118
biological_process	biological adhesion	GO:0022610	3	3/195	4	4/195
biological_process	biological regulation	GO:0065007	22	22/2941	55	55/2941
molecular_function	catalytic activity	GO:0003824	20	20/2707	47	47/2707
cellular_component	cellular anatomical entity	GO:0110165	38	38/5049	76	76/5049
biological_process	cellular process	GO:0009987	27	27/4424	81	81/4424
biological_process	developmental process	GO:0032502	8	8/1029	19	19/1029
biological_process	growth	GO:0040007	1	1/54	1	1/54
biological_process	immune system process	GO:0002376	2	2/440	8	8/440
biological_process	interspecies interaction between organisms	GO:0044419	1	1/380	9	9/380
biological_process	intraspecies interaction between organisms	GO:0051703	1	44566	0	0/5
biological_process	localization	GO:0051179	10	10/1292	17	17/1292
biological_process	locomotion	GO:0040011	1	1/213	5	5/213
biological_process	metabolic process	GO:0008152	17	17/2740	49	49/2740
molecular_function	molecular function regulator	GO:0098772	4	4/479	8	8/479
molecular_function	molecular transducer activity	GO:0060089	0	0/115	1	1/115
biological_process	multicellular organismal process	GO:0032501	5	5/572	12	12/572
molecular_function	protein folding chaperone	GO:0044183	0	0/20	1	44581
cellular_component	protein-containing complex	GO:0032991	9	9/2028	38	38/2028
biological_process	reproductive process	GO:0022414	0	0/233	4	4/233
biological_process	response to stimulus	GO:0050896	6	6/1266	23	23/1266
biological_process	rhythmic process	GO:0048511	0	0/45	2	2/45
molecular_function	structural molecule activity	GO:0005198	0	0/274	1	1/274
molecular_function	transcription regulator activity	GO:0140110	2	2/285	3	3/285
molecular_function	translation regulator activity	GO:0045182	1	1/96	3	3/96
molecular_function	transporter activity	GO:0005215	3	3/299	2	2/299

## Sheet: Table S4
Supplementary Table S4: GO enrichment analysis of 174 significantly differentially expressed proteins in the control and ZEN treatment.
Protein Number	GO ID	GO Description	GO Term(Level1)	Ratio_in_study	Ratio_in_pop	Pvalue_uncorrected	Pvalue_corrected
3	GO:0044359	modulation of molecular function in other organism	BP	3/145	5/6331	0.000113794	0.0382349
3	GO:0052205	modulation of molecular function in other organism involved in symbiotic interaction	BP	3/145	5/6331	0.000113794	0.0382349
3	GO:0052428	modulation by host of symbiont molecular function	BP	3/145	5/6331	0.000113794	0.0382349
3	GO:0097066	response to thyroid hormone	BP	3/145	6/6331	0.000223766	0.0187963
3	GO:0097067	cellular response to thyroid hormone stimulus	BP	3/145	6/6331	0.000223766	0.0187963
3	GO:0051497	negative regulation of stress fiber assembly	BP	3/145	7/6331	0.00038502	0.0215611
3	GO:0032232	negative regulation of actin filament bundle assembly	BP	3/145	7/6331	0.00038502	0.0215611
2	GO:0044868	modulation by host of viral molecular function	BP	2/145	2/6331	0.00052102	0.0218828
2	GO:0052203	modulation of catalytic activity in other organism involved in symbiotic interaction	BP	2/145	2/6331	0.00052102	0.0218828
2	GO:0052422	modulation by host of symbiont catalytic activity	BP	2/145	2/6331	0.00052102	0.0218828
2	GO:0098961	dendritic transport of ribonucleoprotein complex	BP	2/145	3/6331	0.00153952	0.0397906
2	GO:0098963	dendritic transport of messenger ribonucleoprotein complex	BP	2/145	3/6331	0.00153952	0.0397906
2	GO:0002862	negative regulation of inflammatory response to antigenic stimulus	BP	2/145	4/6331	0.00303274	0.0599411
2	GO:0032241	positive regulation of nucleobase-containing compound transport	BP	2/145	4/6331	0.00303274	0.0599411
2	GO:0046833	positive regulation of RNA export from nucleus	BP	2/145	4/6331	0.00303274	0.0599411
2	GO:0006435	threonyl-tRNA aminoacylation	BP	2/145	4/6331	0.00303274	0.0599411
3	GO:0006376	mRNA splice site selection	BP	3/145	14/6331	0.00355871	0.049822
3	GO:0032963	collagen metabolic process	BP	3/145	14/6331	0.00355871	0.049822
2	GO:0099640	axo-dendritic protein transport	BP	2/145	5/6331	0.0049787	0.0597444
2	GO:0031274	positive regulation of pseudopodium assembly	BP	2/145	5/6331	0.0049787	0.0597444
2	GO:0031272	regulation of pseudopodium assembly	BP	2/145	5/6331	0.0049787	0.0597444
2	GO:0098935	dendritic transport	BP	2/145	5/6331	0.0049787	0.0597444
9	GO:1902903	regulation of supramolecular fiber organization	BP	9/145	145/6331	0.00584224	0.0560855
5	GO:0034728	nucleosome organization	BP	5/145	51/6331	0.00592401	0.0552908
4	GO:0071103	DNA conformation change	BP	4/145	34/6331	0.00717872	0.0618475
4	GO:0006334	nucleosome assembly	BP	4/145	34/6331	0.00717872	0.0618475
2	GO:0030574	collagen catabolic process	BP	2/145	6/6331	0.00735616	0.0602846
2	GO:0002861	regulation of inflammatory response to antigenic stimulus	BP	2/145	6/6331	0.00735616	0.0602846
2	GO:0022617	extracellular matrix disassembly	BP	2/145	6/6331	0.00735616	0.0602846
4	GO:0051702	interaction with symbiont	BP	4/145	35/6331	0.00796344	0.0581677
7	GO:0009725	response to hormone	BP	7/145	105/6331	0.0100473	0.0688956
3	GO:0006749	glutathione metabolic process	BP	3/145	20/6331	0.0100809	0.0677436
2	GO:0060047	heart contraction	BP	2/145	7/6331	0.0101446	0.0655498
2	GO:0046831	regulation of RNA export from nucleus	BP	2/145	7/6331	0.0101446	0.0655498
2	GO:0070317	negative regulation of G0 to G1 transition	BP	2/145	7/6331	0.0101446	0.0655498
2	GO:0044793	negative regulation by host of viral process	BP	2/145	7/6331	0.0101446	0.0655498
5	GO:0032870	cellular response to hormone stimulus	BP	5/145	59/6331	0.0109161	0.0582191
3	GO:1900407	regulation of cellular response to oxidative stress	BP	3/145	22/6331	0.0131719	0.0670567
3	GO:0051492	regulation of stress fiber assembly	BP	3/145	22/6331	0.0131719	0.0670567
10	GO:0006397	mRNA processing	BP	10/145	194/6331	0.0132435	0.0654385
2	GO:0001825	blastocyst formation	BP	2/145	8/6331	0.0133243	0.0648833
2	GO:0099118	microtubule-based protein transport	BP	2/145	8/6331	0.0133243	0.0648833
2	GO:0098840	protein transport along microtubule	BP	2/145	8/6331	0.0133243	0.0648833
2	GO:0003015	heart process	BP	2/145	8/6331	0.0133243	0.0648833
2	GO:1902042	negative regulation of extrinsic apoptotic signaling pathway via death domain receptors	BP	2/145	8/6331	0.0133243	0.0648833
2	GO:0070316	regulation of G0 to G1 transition	BP	2/145	8/6331	0.0133243	0.0648833
2	GO:0006265	DNA topological change	BP	2/145	8/6331	0.0133243	0.0648833
2	GO:0032239	regulation of nucleobase-containing compound transport	BP	2/145	8/6331	0.0133243	0.0648833
5	GO:0071824	protein-DNA complex subunit organization	BP	5/145	63/6331	0.0142541	0.0621999
3	GO:0110020	regulation of actomyosin structure organization	BP	3/145	23/6331	0.0148978	0.0641753
3	GO:1902882	regulation of response to oxidative stress	BP	3/145	24/6331	0.0167456	0.071222
2	GO:0043173	nucleotide salvage	BP	2/145	9/6331	0.0168759	0.070879
2	GO:0002762	negative regulation of myeloid leukocyte differentiation	BP	2/145	9/6331	0.0168759	0.070879
4	GO:0065004	protein-DNA complex assembly	BP	4/145	44/6331	0.0176292	0.0713663
9	GO:0006325	chromatin organization	BP	9/145	175/6331	0.0186527	0.0746108
2	GO:0034381	plasma lipoprotein particle clearance	BP	2/145	10/6331	0.0207812	0.0821469
2	GO:1900363	regulation of mRNA polyadenylation	BP	2/145	10/6331	0.0207812	0.0821469
2	GO:1902175	regulation of oxidative stress-induced intrinsic apoptotic signaling pathway	BP	2/145	10/6331	0.0207812	0.0821469
1	GO:0045656	negative regulation of monocyte differentiation	BP	1/145	1/6331	0.0229032	0.0845656
1	GO:0043946	positive regulation of catalytic activity in other organism involved in symbiotic interaction	BP	1/145	1/6331	0.0229032	0.0845656
1	GO:0052746	inositol phosphorylation	BP	1/145	1/6331	0.0229032	0.0845656
1	GO:0032329	serine transport	BP	1/145	1/6331	0.0229032	0.0845656
1	GO:0031547	brain-derived neurotrophic factor receptor signaling pathway	BP	1/145	1/6331	0.0229032	0.0845656
1	GO:0010040	response to iron(II) ion	BP	1/145	1/6331	0.0229032	0.0845656
1	GO:0070305	response to cGMP	BP	1/145	1/6331	0.0229032	0.0845656
1	GO:0044871	negative regulation by host of viral glycoprotein metabolic process	BP	1/145	1/6331	0.0229032	0.0845656
1	GO:0044870	modulation by host of viral glycoprotein metabolic process	BP	1/145	1/6331	0.0229032	0.0845656
1	GO:2000911	positive regulation of sterol import	BP	1/145	1/6331	0.0229032	0.0845656
1	GO:0044867	modulation by host of viral catalytic activity	BP	1/145	1/6331	0.0229032	0.0845656
1	GO:1990969	modulation by host of viral RNA-binding transcription factor activity	BP	1/145	1/6331	0.0229032	0.0845656
1	GO:0042942	D-serine transport	BP	1/145	1/6331	0.0229032	0.0845656
1	GO:0043947	positive regulation by host of symbiont catalytic activity	BP	1/145	1/6331	0.0229032	0.0845656
1	GO:0071693	protein transport within extracellular region	BP	1/145	1/6331	0.0229032	0.0845656
1	GO:0035754	B cell chemotaxis	BP	1/145	1/6331	0.0229032	0.0845656
1	GO:0046103	inosine biosynthetic process	BP	1/145	1/6331	0.0229032	0.0845656
1	GO:0046102	inosine metabolic process	BP	1/145	1/6331	0.0229032	0.0845656
1	GO:0052199	negative regulation of catalytic activity in other organism involved in symbiotic interaction	BP	1/145	1/6331	0.0229032	0.0845656
1	GO:1901392	regulation of transforming growth factor beta1 activation	BP	1/145	1/6331	0.0229032	0.0845656
1	GO:1990968	modulation by host of RNA binding by virus	BP	1/145	1/6331	0.0229032	0.0845656
1	GO:1901390	positive regulation of transforming growth factor beta activation	BP	1/145	1/6331	0.0229032	0.0845656
1	GO:1901394	positive regulation of transforming growth factor beta1 activation	BP	1/145	1/6331	0.0229032	0.0845656
1	GO:0070221	sulfide oxidation, using sulfide:quinone oxidoreductase	BP	1/145	1/6331	0.0229032	0.0845656
1	GO:0051610	serotonin uptake	BP	1/145	1/6331	0.0229032	0.0845656
1	GO:0035356	cellular triglyceride homeostasis	BP	1/145	1/6331	0.0229032	0.0845656
1	GO:0006154	adenosine catabolic process	BP	1/145	1/6331	0.0229032	0.0845656
1	GO:0009609	response to symbiotic bacterium	BP	1/145	1/6331	0.0229032	0.0845656
1	GO:0009608	response to symbiont	BP	1/145	1/6331	0.0229032	0.0845656
1	GO:0002468	dendritic cell antigen processing and presentation	BP	1/145	1/6331	0.0229032	0.0845656
1	GO:0034769	basement membrane disassembly	BP	1/145	1/6331	0.0229032	0.0845656
1	GO:0048022	negative regulation of melanin biosynthetic process	BP	1/145	1/6331	0.0229032	0.0845656
1	GO:1905255	regulation of RNA binding transcription factor activity	BP	1/145	1/6331	0.0229032	0.0845656
1	GO:1900377	negative regulation of secondary metabolite biosynthetic process	BP	1/145	1/6331	0.0229032	0.0845656
1	GO:0071321	cellular response to cGMP	BP	1/145	1/6331	0.0229032	0.0845656
1	GO:0010286	heat acclimation	BP	1/145	1/6331	0.0229032	0.0845656
1	GO:0032898	neurotrophin production	BP	1/145	1/6331	0.0229032	0.0845656
1	GO:0035608	protein deglutamylation	BP	1/145	1/6331	0.0229032	0.0845656
1	GO:0035609	C-terminal protein deglutamylation	BP	1/145	1/6331	0.0229032	0.0845656
1	GO:0019418	sulfide oxidation	BP	1/145	1/6331	0.0229032	0.0845656
1	GO:0090067	regulation of thalamus size	BP	1/145	1/6331	0.0229032	0.0845656
1	GO:0090472	dibasic protein processing	BP	1/145	1/6331	0.0229032	0.0845656
1	GO:0046835	carbohydrate phosphorylation	BP	1/145	1/6331	0.0229032	0.0845656
1	GO:0046458	hexadecanal metabolic process	BP	1/145	1/6331	0.0229032	0.0845656
1	GO:1903016	negative regulation of exo-alpha-sialidase activity	BP	1/145	1/6331	0.0229032	0.0845656
1	GO:1903015	regulation of exo-alpha-sialidase activity	BP	1/145	1/6331	0.0229032	0.0845656
1	GO:0019046	release from viral latency	BP	1/145	1/6331	0.0229032	0.0845656
1	GO:0140300	serine import into mitochondrion	BP	1/145	1/6331	0.0229032	0.0845656
1	GO:0015825	L-serine transport	BP	1/145	1/6331	0.0229032	0.0845656
1	GO:0044869	negative regulation by host of viral exo-alpha-sialidase activity	BP	1/145	1/6331	0.0229032	0.0845656
1	GO:0044866	modulation by host of viral exo-alpha-sialidase activity	BP	1/145	1/6331	0.0229032	0.0845656
1	GO:0010813	neuropeptide catabolic process	BP	1/145	1/6331	0.0229032	0.0845656
1	GO:0060448	dichotomous subdivision of terminal units involved in lung branching	BP	1/145	1/6331	0.0229032	0.0845656
1	GO:0043553	negative regulation of phosphatidylinositol 3-kinase activity	BP	1/145	1/6331	0.0229032	0.0845656
1	GO:0030730	sequestering of triglyceride	BP	1/145	1/6331	0.0229032	0.0845656
1	GO:0052403	negative regulation by host of symbiont catalytic activity	BP	1/145	1/6331	0.0229032	0.0845656
1	GO:0051450	myoblast proliferation	BP	1/145	1/6331	0.0229032	0.0845656
1	GO:0070370	cellular heat acclimation	BP	1/145	1/6331	0.0229032	0.0845656
1	GO:1904109	positive regulation of cholesterol import	BP	1/145	1/6331	0.0229032	0.0845656
1	GO:0098810	neurotransmitter reuptake	BP	1/145	1/6331	0.0229032	0.0845656
1	GO:0060697	positive regulation of phospholipid catabolic process	BP	1/145	1/6331	0.0229032	0.0845656
1	GO:1904877	positive regulation of DNA ligase activity	BP	1/145	1/6331	0.0229032	0.0845656
1	GO:0060382	regulation of DNA strand elongation	BP	1/145	1/6331	0.0229032	0.0845656
1	GO:0032902	nerve growth factor production	BP	1/145	1/6331	0.0229032	0.0845656
2	GO:0000380	alternative mRNA splicing, via spliceosome	BP	2/145	11/6331	0.0250222	0.0412131
3	GO:0120034	positive regulation of plasma membrane bounded cell projection assembly	BP	3/145	28/6331	0.0253668	0.041375
3	GO:0051851	modulation by host of symbiont process	BP	3/145	29/6331	0.0278303	0.0443175
4	GO:0006338	chromatin remodeling	BP	4/145	51/6331	0.0287228	0.0453092
2	GO:0090207	regulation of triglyceride metabolic process	BP	2/145	12/6331	0.0295818	0.0464462
3	GO:0032231	regulation of actin filament bundle assembly	BP	3/145	30/6331	0.0304168	0.0470969
8	GO:0008380	RNA splicing	BP	8/145	163/6331	0.0330345	0.0502244
5	GO:1902905	positive regulation of supramolecular fiber organization	BP	5/145	79/6331	0.0342576	0.0516168
2	GO:1902041	regulation of extrinsic apoptotic signaling pathway via death domain receptors	BP	2/145	13/6331	0.0344433	0.051665
2	GO:0032392	DNA geometric change	BP	2/145	13/6331	0.0344433	0.051665
7	GO:0032956	regulation of actin cytoskeleton organization	BP	7/145	135/6331	0.0348361	0.0513375
5	GO:0048731	system development	BP	5/145	80/6331	0.0358922	0.0526628
3	GO:1903902	positive regulation of viral life cycle	BP	3/145	32/6331	0.0359558	0.0525267
4	GO:0006310	DNA recombination	BP	4/145	56/6331	0.038706	0.0562997
3	GO:0034404	nucleobase-containing small molecule biosynthetic process	BP	3/145	33/6331	0.0389066	0.0563476
2	GO:0001822	kidney development	BP	2/145	14/6331	0.0395908	0.0570922
2	GO:0001885	endothelial cell development	BP	2/145	14/6331	0.0395908	0.0570922
6	GO:0110053	regulation of actin filament organization	BP	6/145	112/6331	0.0429983	0.0597002
4	GO:0051494	negative regulation of cytoskeleton organization	BP	4/145	58/6331	0.0431897	0.059719
9	GO:0051493	regulation of cytoskeleton organization	BP	9/145	194/6331	0.0439105	0.0604669
2	GO:0044788	modulation by host of viral process	BP	2/145	15/6331	0.0450087	0.0617262
2	GO:0072523	purine-containing compound catabolic process	BP	2/145	15/6331	0.0450087	0.0617262
1	GO:0043921	modulation by host of viral transcription	BP	1/145	2/6331	0.0452853	0.0611079
1	GO:0110075	regulation of ferroptosis	BP	1/145	2/6331	0.0452853	0.0611079
1	GO:0110076	negative regulation of ferroptosis	BP	1/145	2/6331	0.0452853	0.0611079
1	GO:2000645	negative regulation of receptor catabolic process	BP	1/145	2/6331	0.0452853	0.0611079
1	GO:0033306	phytol metabolic process	BP	1/145	2/6331	0.0452853	0.0611079
1	GO:1903726	negative regulation of phospholipid metabolic process	BP	1/145	2/6331	0.0452853	0.0611079
1	GO:1902177	positive regulation of oxidative stress-induced intrinsic apoptotic signaling pathway	BP	1/145	2/6331	0.0452853	0.0611079
1	GO:0072358	cardiovascular system development	BP	1/145	2/6331	0.0452853	0.0611079
1	GO:0051106	positive regulation of DNA ligation	BP	1/145	2/6331	0.0452853	0.0611079
1	GO:0032804	negative regulation of low-density lipoprotein particle receptor catabolic process	BP	1/145	2/6331	0.0452853	0.0611079
1	GO:0032803	regulation of low-density lipoprotein particle receptor catabolic process	BP	1/145	2/6331	0.0452853	0.0611079
1	GO:0000389	mRNA 3'-splice site recognition	BP	1/145	2/6331	0.0452853	0.0611079
1	GO:0003093	regulation of glomerular filtration	BP	1/145	2/6331	0.0452853	0.0611079
1	GO:0060600	dichotomous subdivision of an epithelial terminal unit	BP	1/145	2/6331	0.0452853	0.0611079
1	GO:0001656	metanephros development	BP	1/145	2/6331	0.0452853	0.0611079
1	GO:0042940	D-amino acid transport	BP	1/145	2/6331	0.0452853	0.0611079
1	GO:0003071	renal system process involved in regulation of systemic arterial blood pressure	BP	1/145	2/6331	0.0452853	0.0611079
1	GO:0043090	amino acid import	BP	1/145	2/6331	0.0452853	0.0611079
1	GO:2000481	positive regulation of cAMP-dependent protein kinase activity	BP	1/145	2/6331	0.0452853	0.0611079
1	GO:0040038	polar body extrusion after meiotic divisions	BP	1/145	2/6331	0.0452853	0.0611079
1	GO:0032075	positive regulation of nuclease activity	BP	1/145	2/6331	0.0452853	0.0611079
1	GO:0030242	autophagy of peroxisome	BP	1/145	2/6331	0.0452853	0.0611079
1	GO:0042754	negative regulation of circadian rhythm	BP	1/145	2/6331	0.0452853	0.0611079
1	GO:1901407	regulation of phosphorylation of RNA polymerase II C-terminal domain	BP	1/145	2/6331	0.0452853	0.0611079
1	GO:1903173	fatty alcohol metabolic process	BP	1/145	2/6331	0.0452853	0.0611079
1	GO:0035965	cardiolipin acyl-chain remodeling	BP	1/145	2/6331	0.0452853	0.0611079
1	GO:0032914	positive regulation of transforming growth factor beta1 production	BP	1/145	2/6331	0.0452853	0.0611079
1	GO:0010915	regulation of very-low-density lipoprotein particle clearance	BP	1/145	2/6331	0.0452853	0.0611079
1	GO:0010916	negative regulation of very-low-density lipoprotein particle clearance	BP	1/145	2/6331	0.0452853	0.0611079
1	GO:0046851	negative regulation of bone remodeling	BP	1/145	2/6331	0.0452853	0.0611079
1	GO:0001975	response to amphetamine	BP	1/145	2/6331	0.0452853	0.0611079
1	GO:0001977	renal system process involved in regulation of blood volume	BP	1/145	2/6331	0.0452853	0.0611079
1	GO:0071481	cellular response to X-ray	BP	1/145	2/6331	0.0452853	0.0611079
1	GO:2000670	positive regulation of dendritic cell apoptotic process	BP	1/145	2/6331	0.0452853	0.0611079
1	GO:0090219	negative regulation of lipid kinase activity	BP	1/145	2/6331	0.0452853	0.0611079
1	GO:1904875	regulation of DNA ligase activity	BP	1/145	2/6331	0.0452853	0.0611079
1	GO:1903774	positive regulation of viral budding via host ESCRT complex	BP	1/145	2/6331	0.0452853	0.0611079
1	GO:0015844	monoamine transport	BP	1/145	2/6331	0.0452853	0.0611079
1	GO:0038063	collagen-activated tyrosine kinase receptor signaling pathway	BP	1/145	2/6331	0.0452853	0.0611079
1	GO:0038065	collagen-activated signaling pathway	BP	1/145	2/6331	0.0452853	0.0611079
1	GO:0006837	serotonin transport	BP	1/145	2/6331	0.0452853	0.0611079
1	GO:0045779	negative regulation of bone resorption	BP	1/145	2/6331	0.0452853	0.0611079
1	GO:0002437	inflammatory response to antigenic stimulus	BP	1/145	2/6331	0.0452853	0.0611079
1	GO:0001504	neurotransmitter uptake	BP	1/145	2/6331	0.0452853	0.0611079
4	GO:1902904	negative regulation of supramolecular fiber organization	BP	4/145	59/6331	0.0455368	0.0463648
4	GO:1903900	regulation of viral life cycle	BP	4/145	59/6331	0.0455368	0.0463648
7	GO:0032970	regulation of actin filament-based process	BP	7/145	144/6331	0.0467625	0.0473259
3	GO:1905952	regulation of lipid localization	BP	3/145	36/6331	0.0484716	0.0487619
5	GO:0031346	positive regulation of cell projection organization	BP	5/145	87/6331	0.0486767	0.0486767
2	GO:0031618	nuclear pericentric heterochromatin	CC	2/145	2/6331	0.00052102	0.0218828
2	GO:0010369	chromocenter	CC	2/145	3/6331	0.00153952	0.0397906
2	GO:0005721	pericentric heterochromatin	CC	2/145	4/6331	0.00303274	0.0599411
4	GO:0000118	histone deacetylase complex	CC	4/145	30/6331	0.00455252	0.0566536
9	GO:0016607	nuclear speck	CC	9/145	142/6331	0.00510007	0.0535507
5	GO:0030532	small nuclear ribonucleoprotein complex	CC	5/145	50/6331	0.00544152	0.0554045
8	GO:0005681	spliceosomal complex	CC	8/145	122/6331	0.00667245	0.0605931
2	GO:0042382	paraspeckles	CC	2/145	6/6331	0.00735616	0.0602846
5	GO:0120114	Sm-like protein family complex	CC	5/145	56/6331	0.00879518	0.0628762
2	GO:0032839	dendrite cytoplasm	CC	2/145	7/6331	0.0101446	0.0655498
5	GO:0019867	outer membrane	CC	5/145	61/6331	0.0125097	0.0656757
5	GO:0031968	organelle outer membrane	CC	5/145	61/6331	0.0125097	0.0656757
4	GO:0005777	peroxisome	CC	4/145	47/6331	0.0219804	0.0820601
1	GO:0008024	cyclin/CDK positive transcription elongation factor complex	CC	1/145	1/6331	0.0229032	0.0845656
1	GO:0070618	Grb2-Sos complex	CC	1/145	1/6331	0.0229032	0.0845656
4	GO:0097525	spliceosomal snRNP complex	CC	4/145	48/6331	0.023564	0.0393905
11	GO:0016604	nuclear body	CC	11/145	243/6331	0.026383	0.0426188
13	GO:0005615	extracellular space	CC	13/145	301/6331	0.0266766	0.0428868
2	GO:0005719	nuclear euchromatin	CC	2/145	12/6331	0.0295818	0.0464462
2	GO:0000791	euchromatin	CC	2/145	12/6331	0.0295818	0.0464462
4	GO:0005741	mitochondrial outer membrane	CC	4/145	52/6331	0.03058	0.0471325
4	GO:0042579	microbody	CC	4/145	54/6331	0.0345031	0.0510707
2	GO:0005720	nuclear heterochromatin	CC	2/145	14/6331	0.0395908	0.0570922
4	GO:0005770	late endosome	CC	4/145	57/6331	0.0409127	0.0577591
3	GO:0099568	cytoplasmic region	CC	3/145	34/6331	0.0419771	0.0587679
3	GO:0000784	nuclear chromosome, telomeric region	CC	3/145	34/6331	0.0419771	0.0587679
2	GO:0005685	U1 snRNP	CC	2/145	15/6331	0.0450087	0.0617262
1	GO:0097413	Lewy body	CC	1/145	2/6331	0.0452853	0.0611079
1	GO:0036125	fatty acid beta-oxidation multienzyme complex	CC	1/145	2/6331	0.0452853	0.0611079
1	GO:0005726	perichromatin fibrils	CC	1/145	2/6331	0.0452853	0.0611079
1	GO:0031391	Elg1 RFC-like complex	CC	1/145	2/6331	0.0452853	0.0611079
1	GO:0042599	lamellar body	CC	1/145	2/6331	0.0452853	0.0611079
1	GO:0035985	senescence-associated heterochromatin focus	CC	1/145	2/6331	0.0452853	0.0611079
1	GO:0019908	nuclear cyclin-dependent protein kinase holoenzyme complex	CC	1/145	2/6331	0.0452853	0.0611079
1	GO:0097208	alveolar lamellar body	CC	1/145	2/6331	0.0452853	0.0611079
1	GO:0016507	mitochondrial fatty acid beta-oxidation multienzyme complex	CC	1/145	2/6331	0.0452853	0.0611079
1	GO:0034272	phosphatidylinositol 3-kinase complex, class III, type II	CC	1/145	2/6331	0.0452853	0.0611079
1	GO:0034271	phosphatidylinositol 3-kinase complex, class III, type I	CC	1/145	2/6331	0.0452853	0.0611079
3	GO:0043394	proteoglycan binding	MF	3/145	9/6331	0.000893348	0.0250137
2	GO:0097100	supercoiled DNA binding	MF	2/145	3/6331	0.00153952	0.0397906
2	GO:0004829	threonine-tRNA ligase activity	MF	2/145	4/6331	0.00303274	0.0599411
3	GO:0004602	glutathione peroxidase activity	MF	3/145	15/6331	0.00437438	0.0565305
4	GO:0017124	SH3 domain binding	MF	4/145	32/6331	0.00576629	0.0569845
2	GO:0035004	phosphatidylinositol 3-kinase activity	MF	2/145	6/6331	0.00735616	0.0602846
18	GO:0016491	oxidoreductase activity	MF	18/145	425/6331	0.0105411	0.0571258
2	GO:0005540	hyaluronic acid binding	MF	2/145	9/6331	0.0168759	0.070879
2	GO:0004300	enoyl-CoA hydratase activity	MF	2/145	10/6331	0.0207812	0.0821469
1	GO:0051786	all-trans-retinol 13,14-reductase activity	MF	1/145	1/6331	0.0229032	0.0845656
1	GO:0004850	uridine phosphorylase activity	MF	1/145	1/6331	0.0229032	0.0845656
1	GO:0008504	monoamine transmembrane transporter activity	MF	1/145	1/6331	0.0229032	0.0845656
1	GO:0050061	long-chain-aldehyde dehydrogenase activity	MF	1/145	1/6331	0.0229032	0.0845656
1	GO:0043176	amine binding	MF	1/145	1/6331	0.0229032	0.0845656
1	GO:0030108	HLA-A specific activating MHC class I receptor activity	MF	1/145	1/6331	0.0229032	0.0845656
1	GO:0062153	C5-methylcytidine-containing RNA binding	MF	1/145	1/6331	0.0229032	0.0845656
1	GO:0005335	serotonin:sodium symporter activity	MF	1/145	1/6331	0.0229032	0.0845656
1	GO:0051378	serotonin binding	MF	1/145	1/6331	0.0229032	0.0845656
1	GO:0052726	inositol-1,3,4-trisphosphate 5-kinase activity	MF	1/145	1/6331	0.0229032	0.0845656
1	GO:0097257	leukotriene B4 12-hydroxy dehydrogenase activity	MF	1/145	1/6331	0.0229032	0.0845656
1	GO:0051765	inositol tetrakisphosphate kinase activity	MF	1/145	1/6331	0.0229032	0.0845656
1	GO:0000386	second spliceosomal transesterification activity	MF	1/145	1/6331	0.0229032	0.0845656
1	GO:0042945	D-serine transmembrane transporter activity	MF	1/145	1/6331	0.0229032	0.0845656
1	GO:0008431	vitamin E binding	MF	1/145	1/6331	0.0229032	0.0845656
1	GO:0048406	nerve growth factor binding	MF	1/145	1/6331	0.0229032	0.0845656
1	GO:0047325	inositol tetrakisphosphate 1-kinase activity	MF	1/145	1/6331	0.0229032	0.0845656
1	GO:0052814	medium-chain-aldehyde dehydrogenase activity	MF	1/145	1/6331	0.0229032	0.0845656
1	GO:0061811	ADP-ribosyl cyclase activity	MF	1/145	1/6331	0.0229032	0.0845656
1	GO:0061812	cyclic ADP-ribose hydrolase	MF	1/145	1/6331	0.0229032	0.0845656
1	GO:0070224	sulfide:quinone oxidoreductase activity	MF	1/145	1/6331	0.0229032	0.0845656
1	GO:0030627	pre-mRNA 5'-splice site binding	MF	1/145	1/6331	0.0229032	0.0845656
1	GO:0043121	neurotrophin binding	MF	1/145	1/6331	0.0229032	0.0845656
1	GO:0016652	oxidoreductase activity, acting on NAD(P)H, NAD(P) as acceptor	MF	1/145	1/6331	0.0229032	0.0845656
1	GO:0000825	inositol tetrakisphosphate 6-kinase activity	MF	1/145	1/6331	0.0229032	0.0845656
1	GO:1990448	exon-exon junction complex binding	MF	1/145	1/6331	0.0229032	0.0845656
1	GO:0032393	MHC class I receptor activity	MF	1/145	1/6331	0.0229032	0.0845656
1	GO:0032397	activating MHC class I receptor activity	MF	1/145	1/6331	0.0229032	0.0845656
1	GO:0008747	N-acetylneuraminate lyase activity	MF	1/145	1/6331	0.0229032	0.0845656
1	GO:0008746	NAD(P)+ transhydrogenase activity	MF	1/145	1/6331	0.0229032	0.0845656
1	GO:0036185	13-lipoxin reductase activity	MF	1/145	1/6331	0.0229032	0.0845656
1	GO:0044378	non-sequence-specific DNA binding, bending	MF	1/145	1/6331	0.0229032	0.0845656
1	GO:0032440	2-alkenal reductase [NAD(P)+] activity	MF	1/145	1/6331	0.0229032	0.0845656
1	GO:0047016	cholest-5-ene-3-beta,7-alpha-diol 3-beta-dehydrogenase activity	MF	1/145	1/6331	0.0229032	0.0845656
1	GO:0046577	long-chain-alcohol oxidase activity	MF	1/145	1/6331	0.0229032	0.0845656
1	GO:1904493	tetrahydrofolyl-poly(glutamate) polymer binding	MF	1/145	1/6331	0.0229032	0.0845656
1	GO:1904492	Ac-Asp-Glu binding	MF	1/145	1/6331	0.0229032	0.0845656
1	GO:0061860	DNA clamp unloader activity	MF	1/145	1/6331	0.0229032	0.0845656
1	GO:0033971	hydroxyisourate hydrolase activity	MF	1/145	1/6331	0.0229032	0.0845656
1	GO:1990147	talin binding	MF	1/145	1/6331	0.0229032	0.0845656
1	GO:0052725	inositol-1,3,4-trisphosphate 6-kinase activity	MF	1/145	1/6331	0.0229032	0.0845656
1	GO:0031697	beta-1 adrenergic receptor binding	MF	1/145	1/6331	0.0229032	0.0845656
1	GO:0015194	L-serine transmembrane transporter activity	MF	1/145	1/6331	0.0229032	0.0845656
131	GO:0003674	molecular_function	MF	131/145	5288/6331	0.0232404	0.0390439
18	GO:0003677	DNA binding	MF	18/145	466/6331	0.0239824	0.0398915
2	GO:0016538	cyclin-dependent protein serine/threonine kinase regulator activity	MF	2/145	11/6331	0.0250222	0.0412131
3	GO:0004601	peroxidase activity	MF	3/145	28/6331	0.0253668	0.041375
4	GO:0003697	single-stranded DNA binding	MF	4/145	50/6331	0.0269347	0.0430954
3	GO:0016684	oxidoreductase activity, acting on peroxide as acceptor	MF	3/145	29/6331	0.0278303	0.0443175
5	GO:0016614	oxidoreductase activity, acting on CH-OH group of donors	MF	5/145	77/6331	0.0311296	0.0477605
4	GO:0005539	glycosaminoglycan binding	MF	4/145	53/6331	0.0325067	0.0496466
2	GO:0015035	protein disulfide oxidoreductase activity	MF	2/145	13/6331	0.0344433	0.051665
2	GO:0016814	hydrolase activity, acting on carbon-nitrogen (but not peptide) bonds, in cyclic amidines	MF	2/145	14/6331	0.0395908	0.0570922
2	GO:0019239	deaminase activity	MF	2/145	14/6331	0.0395908	0.0570922
4	GO:0031406	carboxylic acid binding	MF	4/145	57/6331	0.0409127	0.0577591
3	GO:0016836	hydro-lyase activity	MF	3/145	35/6331	0.0451659	0.0611925
1	GO:0022889	serine transmembrane transporter activity	MF	1/145	2/6331	0.0452853	0.0611079
1	GO:0004686	elongation factor-2 kinase activity	MF	1/145	2/6331	0.0452853	0.0611079
1	GO:0051766	inositol trisphosphate kinase activity	MF	1/145	2/6331	0.0452853	0.0611079
1	GO:0016899	oxidoreductase activity, acting on the CH-OH group of donors, oxygen as acceptor	MF	1/145	2/6331	0.0452853	0.0611079
1	GO:0003876	AMP deaminase activity	MF	1/145	2/6331	0.0452853	0.0611079
1	GO:0042943	D-amino acid transmembrane transporter activity	MF	1/145	2/6331	0.0452853	0.0611079
1	GO:0032422	purine-rich negative regulatory element binding	MF	1/145	2/6331	0.0452853	0.0611079
1	GO:0003854	3-beta-hydroxy-delta5-steroid dehydrogenase activity	MF	1/145	2/6331	0.0452853	0.0611079
1	GO:0003994	aconitate hydratase activity	MF	1/145	2/6331	0.0452853	0.0611079
1	GO:0032036	myosin heavy chain binding	MF	1/145	2/6331	0.0452853	0.0611079
1	GO:0031685	adenosine receptor binding	MF	1/145	2/6331	0.0452853	0.0611079
1	GO:0060230	lipoprotein lipase activator activity	MF	1/145	2/6331	0.0452853	0.0611079
1	GO:0097322	7SK snRNA binding	MF	1/145	2/6331	0.0452853	0.0611079
1	GO:0005114	type II transforming growth factor beta receptor binding	MF	1/145	2/6331	0.0452853	0.0611079
1	GO:0016004	phospholipase activator activity	MF	1/145	2/6331	0.0452853	0.0611079
1	GO:0030350	iron-responsive element binding	MF	1/145	2/6331	0.0452853	0.0611079
1	GO:0016672	oxidoreductase activity, acting on a sulfur group of donors, quinone or similar compound as acceptor	MF	1/145	2/6331	0.0452853	0.0611079
1	GO:0050998	nitric-oxide synthase binding	MF	1/145	2/6331	0.0452853	0.0611079
1	GO:0050699	WW domain binding	MF	1/145	2/6331	0.0452853	0.0611079
1	GO:0047623	adenosine-phosphate deaminase activity	MF	1/145	2/6331	0.0452853	0.0611079
1	GO:0008349	MAP kinase kinase kinase kinase activity	MF	1/145	2/6331	0.0452853	0.0611079
1	GO:0051538	3 iron, 4 sulfur cluster binding	MF	1/145	2/6331	0.0452853	0.0611079
1	GO:0015373	anion:sodium symporter activity	MF	1/145	2/6331	0.0452853	0.0611079
1	GO:0015378	sodium:chloride symporter activity	MF	1/145	2/6331	0.0452853	0.0611079
1	GO:0004174	electron-transferring-flavoprotein dehydrogenase activity	MF	1/145	2/6331	0.0452853	0.0611079
1	GO:0016649	oxidoreductase activity, acting on the CH-NH group of donors, quinone or similar compound as acceptor	MF	1/145	2/6331	0.0452853	0.0611079
4	GO:0004252	serine-type endopeptidase activity	MF	4/145	60/6331	0.0479541	0.0483862
3	GO:0016667	oxidoreductase activity, acting on a sulfur group of donors	MF	3/145	36/6331	0.0484716	0.0487619

## Sheet: Table S5
Supplementary Table S5: KEGG enrichment analysis of 174 significantly differentially expressed proteins in the control and ZEN treatment.
Protein Number	Pathway_ID	KEGG Description	Database	Ratio_in_study	Ratio_in_pop	P_value_uncorrected	P_value_corrected
13	ssc04015	Rap1 signaling pathway	KEGG PATHWAY	13/154	244/6579	0.00455283	0.393061
5	ssc00410	beta-Alanine metabolism	KEGG PATHWAY	5/154	67/6579	0.0198555	0.395583
5	ssc04672	Intestinal immune network for IgA production	KEGG PATHWAY	5/154	66/6579	0.0187165	0.403965
5	ssc00380	Tryptophan metabolism	KEGG PATHWAY	5/154	65/6579	0.0176215	0.456397
5	ssc05204	Chemical carcinogenesis	KEGG PATHWAY	5/154	65/6579	0.0176215	0.456397
6	ssc04620	Toll-like receptor signaling pathway	KEGG PATHWAY	6/154	103/6579	0.0332739	0.478775
5	ssc00310	Lysine degradation	KEGG PATHWAY	5/154	78/6579	0.0354451	0.483173
10	ssc05135	Yersinia infection	KEGG PATHWAY	10/154	219/6579	0.0323021	0.492132
3	ssc00340	Histidine metabolism	KEGG PATHWAY	3/154	32/6579	0.0380056	0.492172
3	ssc00360	Phenylalanine metabolism	KEGG PATHWAY	3/154	32/6579	0.0380056	0.492172
8	ssc04664	Fc epsilon RI signaling pathway	KEGG PATHWAY	8/154	141/6579	0.0172672	0.496912
9	ssc04218	Cellular senescence	KEGG PATHWAY	9/154	204/6579	0.049437	0.512168
8	ssc04660	T cell receptor signaling pathway	KEGG PATHWAY	8/154	172/6579	0.0482317	0.5205
5	ssc05340	Primary immunodeficiency	KEGG PATHWAY	5/154	76/6579	0.0321791	0.5209
8	ssc05100	Bacterial invasion of epithelial cells	KEGG PATHWAY	8/154	157/6579	0.0305509	0.527513
6	ssc04146	Peroxisome	KEGG PATHWAY	6/154	112/6579	0.0470335	0.529638
7	ssc05223	Non-small cell lung cancer	KEGG PATHWAY	7/154	113/6579	0.0164021	0.531019
5	ssc00982	Drug metabolism - cytochrome P450	KEGG PATHWAY	5/154	54/6579	0.00827489	0.535799
5	ssc00980	Metabolism of xenobiotics by cytochrome P450	KEGG PATHWAY	5/154	57/6579	0.0103611	0.536707
9	ssc04921	Oxytocin signaling pathway	KEGG PATHWAY	9/154	201/6579	0.04574	0.538484
5	ssc05218	Melanoma	KEGG PATHWAY	5/154	74/6579	0.0291088	0.538513
10	ssc04666	Fc gamma R-mediated phagocytosis	KEGG PATHWAY	10/154	195/6579	0.0158226	0.585435
10	ssc04662	B cell receptor signaling pathway	KEGG PATHWAY	10/154	162/6579	0.00453882	0.587777
5	ssc05310	Asthma	KEGG PATHWAY	5/154	62/6579	0.0145936	0.629959
8	ssc05323	Rheumatoid arthritis	KEGG PATHWAY	8/154	111/6579	0.00432569	1
